# Supplementary material for: Bioinformatics analysis reveals the landscape of immune cell infiltration and novel immune-related biomarkers in moyamoya disease
Source: Front Genet. 2023 May 17;14:1101612. doi: 10.3389/fgene.2023.1101612 (PMC10230076; doi:10.3389/fgene.2023.1101612)
Supplement: Supplementary file 1 [file Table2.XLSX]

## Sheet: GSEA-KEGG
Term	ES	NES	pvalue	FDR	FWER
HEMATOPOIETIC_CELL_LINEAGE	0.5114	1.8487	0.004	0.0165	0.072
INTESTINAL_IMMUNE_NETWORK_FOR_IGA_PRODUCTION	0.6082	1.8515	0.0082	0.0204	0.071
TYPE_I_DIABETES_MELLITUS	0.6266	1.8053	0.0142	0.0227	0.118
AUTOIMMUNE_THYROID_DISEASE	0.6372	1.8677	0.0063	0.023	0.066
GRAFT_VERSUS_HOST_DISEASE	0.65	1.7692	0.0227	0.0287	0.173
ASTHMA	0.7593	1.8803	0.0079	0.0312	0.058
ALLOGRAFT_REJECTION	0.7074	1.9152	0.0061	0.0447	0.047
ANTIGEN_PROCESSING_AND_PRESENTATION	0.5049	1.7079	0.0372	0.0474	0.329
PRIMARY_IMMUNODEFICIENCY	0.5357	1.685	0.0182	0.0518	0.392
RETINOL_METABOLISM	0.4279	1.6246	0.0142	0.0798	0.552
CYTOKINE_CYTOKINE_RECEPTOR_INTERACTION	0.3801	1.5921	0.021	0.0963	0.642
COMPLEMENT_AND_COAGULATION_CASCADES	0.4189	1.5589	0.0323	0.1142	0.709
VIRAL_MYOCARDITIS	0.4256	1.521	0.0926	0.1157	0.784
NATURAL_KILLER_CELL_MEDIATED_CYTOTOXICITY	0.3691	1.5269	0.0296	0.1186	0.773
LEISHMANIA_INFECTION	0.5301	1.5416	0.1233	0.122	0.743
CELL_ADHESION_MOLECULES_CAMS	0.4028	1.5277	0.0619	0.1264	0.772
SYSTEMIC_LUPUS_ERYTHEMATOSUS	0.471	1.4803	0.119	0.1446	0.849
NEUROACTIVE_LIGAND_RECEPTOR_INTERACTION	0.393	1.4539	0.0462	0.1645	0.886
FC_EPSILON_RI_SIGNALING_PATHWAY	0.3774	1.4332	0.0465	0.1696	0.917
PORPHYRIN_AND_CHLOROPHYLL_METABOLISM	0.3863	1.4363	0.0517	0.1753	0.915
ARACHIDONIC_ACID_METABOLISM	0.4241	1.3732	0.11	0.2391	0.966
PROPANOATE_METABOLISM	-0.5153	-1.49	0.0665	0.2729	0.884
CITRATE_CYCLE_TCA_CYCLE	-0.5436	-1.5119	0.0581	0.2806	0.84
NEUROTROPHIN_SIGNALING_PATHWAY	-0.4098	-1.4929	0.0202	0.2827	0.879
REGULATION_OF_ACTIN_CYTOSKELETON	-0.3211	-1.4253	0.0206	0.2859	0.946
OOCYTE_MEIOSIS	-0.3934	-1.5499	0.0095	0.2883	0.77
BASAL_TRANSCRIPTION_FACTORS	-0.4706	-1.4183	0.0838	0.2883	0.952
PROSTATE_CANCER	-0.4293	-1.4985	0.0143	0.2888	0.863
AMINO_SUGAR_AND_NUCLEOTIDE_SUGAR_METABOLISM	-0.4374	-1.4546	0.0447	0.2901	0.925
REGULATION_OF_AUTOPHAGY	-0.3972	-1.3992	0.0965	0.2927	0.965
MELANOMA	-0.399	-1.5595	0.0081	0.2933	0.748
HYPERTROPHIC_CARDIOMYOPATHY_HCM	-0.3635	-1.5723	0.0081	0.2936	0.715
CELL_CYCLE	-0.3646	-1.4266	0.0243	0.2945	0.945
GLYOXYLATE_AND_DICARBOXYLATE_METABOLISM	-0.5099	-1.4324	0.0653	0.2947	0.942
DORSO_VENTRAL_AXIS_FORMATION	-0.4613	-1.3922	0.0848	0.2956	0.968
PROTEIN_EXPORT	-0.6148	-1.5866	0.0321	0.2965	0.669
ADHERENS_JUNCTION	-0.4039	-1.4022	0.0575	0.2965	0.962
CHEMOKINE_SIGNALING_PATHWAY	0.3143	1.3277	0.1137	0.2973	0.985
PROTEASOME	-0.5127	-1.5133	0.0386	0.2976	0.839
SELENOAMINO_ACID_METABOLISM	-0.4733	-1.3854	0.1002	0.2989	0.976
DILATED_CARDIOMYOPATHY	-0.3398	-1.4697	0.006	0.301	0.911
COLORECTAL_CANCER	-0.4345	-1.4557	0.0396	0.3016	0.923
O_GLYCAN_BIOSYNTHESIS	-0.4204	-1.4339	0.0457	0.304	0.942
VALINE_LEUCINE_AND_ISOLEUCINE_DEGRADATION	-0.4773	-1.4031	0.1014	0.3047	0.961
MELANOGENESIS	-0.3275	-1.3521	0.0725	0.3056	0.984
ARGININE_AND_PROLINE_METABOLISM	-0.4274	-1.5312	0.0195	0.3064	0.807
INSULIN_SIGNALING_PATHWAY	-0.3692	-1.4383	0.0278	0.3079	0.942
TGF_BETA_SIGNALING_PATHWAY	-0.4041	-1.4593	0.0328	0.3081	0.922
PANCREATIC_CANCER	-0.4022	-1.3529	0.0828	0.3125	0.983
P53_SIGNALING_PATHWAY	-0.3857	-1.3706	0.0635	0.3154	0.977
LONG_TERM_POTENTIATION	-0.3475	-1.3423	0.0862	0.3155	0.985
NON_HOMOLOGOUS_END_JOINING	0.4397	1.2762	0.1519	0.3183	0.995
SNARE_INTERACTIONS_IN_VESICULAR_TRANSPORT	-0.4217	-1.3545	0.0846	0.3184	0.983
ONE_CARBON_POOL_BY_FOLATE	-0.6079	-1.5146	0.037	0.3187	0.838
WNT_SIGNALING_PATHWAY	-0.3296	-1.3587	0.0526	0.3191	0.982
HUNTINGTONS_DISEASE	-0.3181	-1.3619	0.0725	0.3225	0.981
OXIDATIVE_PHOSPHORYLATION	-0.4271	-1.5917	0.0265	0.3249	0.656
RENIN_ANGIOTENSIN_SYSTEM	0.4212	1.3025	0.1447	0.326	0.991
DRUG_METABOLISM_OTHER_ENZYMES	0.3845	1.2865	0.1663	0.3268	0.994
PATHOGENIC_ESCHERICHIA_COLI_INFECTION	-0.3407	-1.2519	0.1481	0.3298	0.998
TYPE_II_DIABETES_MELLITUS	0.3348	1.2764	0.1018	0.3304	0.995
NUCLEOTIDE_EXCISION_REPAIR	-0.3948	-1.2545	0.1548	0.3312	0.998
FOLATE_BIOSYNTHESIS	-0.5136	-1.2578	0.189	0.3317	0.998
VASOPRESSIN_REGULATED_WATER_REABSORPTION	-0.3577	-1.2651	0.1376	0.3324	0.996
PEROXISOME	-0.3035	-1.2468	0.1207	0.3325	0.998
UBIQUITIN_MEDIATED_PROTEOLYSIS	-0.3934	-1.3276	0.105	0.3343	0.988
PYRUVATE_METABOLISM	-0.3955	-1.3187	0.1181	0.3345	0.989
PROGESTERONE_MEDIATED_OOCYTE_MATURATION	-0.3287	-1.2672	0.1135	0.3346	0.996
STEROID_HORMONE_BIOSYNTHESIS	0.3632	1.2898	0.1417	0.3347	0.993
TIGHT_JUNCTION	-0.2821	-1.2592	0.1124	0.3352	0.997
CIRCADIAN_RHYTHM_MAMMAL	-0.5195	-1.241	0.2203	0.3366	0.998
GLYCOSYLPHOSPHATIDYLINOSITOL_GPI_ANCHOR_BIOSYNTHESIS	-0.4291	-1.2687	0.1784	0.3381	0.996
PROXIMAL_TUBULE_BICARBONATE_RECLAMATION	-0.4031	-1.2715	0.1493	0.3401	0.996
ALZHEIMERS_DISEASE	-0.3114	-1.3197	0.099	0.3406	0.989
LIMONENE_AND_PINENE_DEGRADATION	-0.6159	-1.2989	0.1967	0.3406	0.991
INOSITOL_PHOSPHATE_METABOLISM	-0.3673	-1.3017	0.0986	0.343	0.991
MTOR_SIGNALING_PATHWAY	-0.3574	-1.2736	0.1501	0.3432	0.996
GLIOMA	-0.4834	-1.7192	0.002	0.3434	0.292
GLYCEROLIPID_METABOLISM	-0.3393	-1.2327	0.1625	0.3439	0.998
FOCAL_ADHESION	-0.2885	-1.2767	0.1082	0.3446	0.996
GLYCOSAMINOGLYCAN_BIOSYNTHESIS_HEPARAN_SULFATE	-0.3964	-1.3086	0.1141	0.3452	0.991
ALANINE_ASPARTATE_AND_GLUTAMATE_METABOLISM	-0.3586	-1.2189	0.1776	0.3455	0.998
PENTOSE_AND_GLUCURONATE_INTERCONVERSIONS	0.3855	1.2526	0.1848	0.346	0.997
ASCORBATE_AND_ALDARATE_METABOLISM	0.3691	1.2371	0.1788	0.3473	0.999
VASCULAR_SMOOTH_MUSCLE_CONTRACTION	-0.2657	-1.2237	0.0741	0.3478	0.998
NON_SMALL_CELL_LUNG_CANCER	-0.3682	-1.2203	0.1959	0.3485	0.998
BUTANOATE_METABOLISM	-0.3847	-1.2781	0.1623	0.3489	0.994
STEROID_BIOSYNTHESIS	-0.4978	-1.3023	0.1683	0.3497	0.991
GNRH_SIGNALING_PATHWAY	-0.2887	-1.2243	0.1227	0.3521	0.998
METABOLISM_OF_XENOBIOTICS_BY_CYTOCHROME_P450	0.3153	1.2265	0.186	0.3531	0.999
RENAL_CELL_CARCINOMA	-0.372	-1.2872	0.1333	0.3545	0.993
CHRONIC_MYELOID_LEUKEMIA	-0.3918	-1.2094	0.2405	0.3547	0.999
ABC_TRANSPORTERS	0.3068	1.2064	0.1788	0.355	0.999
RNA_POLYMERASE	-0.426	-1.2782	0.1679	0.3558	0.994
OLFACTORY_TRANSDUCTION	0.355	1.2387	0.2712	0.3567	0.999
HISTIDINE_METABOLISM	-0.3919	-1.282	0.1361	0.3568	0.994
MATURITY_ONSET_DIABETES_OF_THE_YOUNG	0.4679	1.2092	0.3219	0.3614	0.999
TASTE_TRANSDUCTION	0.3165	1.1934	0.1888	0.3655	0.999
THYROID_CANCER	-0.5367	-1.5956	0.0159	0.3658	0.647
ETHER_LIPID_METABOLISM	-0.3376	-1.1973	0.1861	0.3685	1
B_CELL_RECEPTOR_SIGNALING_PATHWAY	0.3312	1.2102	0.1988	0.3707	0.999
LINOLEIC_ACID_METABOLISM	0.4049	1.173	0.3069	0.379	0.999
PHOSPHATIDYLINOSITOL_SIGNALING_SYSTEM	-0.3106	-1.18	0.2071	0.3808	1
LEUKOCYTE_TRANSENDOTHELIAL_MIGRATION	0.2764	1.1774	0.2128	0.3827	0.999
GLUTATHIONE_METABOLISM	-0.3031	-1.1751	0.1756	0.3839	1
FRUCTOSE_AND_MANNOSE_METABOLISM	-0.3676	-1.1808	0.2588	0.3846	1
PATHWAYS_IN_CANCER	-0.2554	-1.1605	0.1847	0.3874	1
ARRHYTHMOGENIC_RIGHT_VENTRICULAR_CARDIOMYOPATHY_ARVC	-0.4305	-1.7771	0.002	0.3875	0.182
ERBB_SIGNALING_PATHWAY	-0.3193	-1.163	0.2397	0.388	1
HOMOLOGOUS_RECOMBINATION	-0.3429	-1.1815	0.2138	0.389	1
GAP_JUNCTION	-0.2975	-1.149	0.2604	0.3911	1
MAPK_SIGNALING_PATHWAY	-0.2425	-1.1518	0.1622	0.3915	1
SPLICEOSOME	-0.3545	-1.1631	0.29	0.393	1
PYRIMIDINE_METABOLISM	-0.3033	-1.154	0.254	0.393	1
CARDIAC_MUSCLE_CONTRACTION	-0.2863	-1.1655	0.2604	0.3944	1
FC_GAMMA_R_MEDIATED_PHAGOCYTOSIS	0.3181	1.1489	0.2777	0.3982	0.999
BIOSYNTHESIS_OF_UNSATURATED_FATTY_ACIDS	-0.4078	-1.1405	0.2928	0.4002	1
PURINE_METABOLISM	-0.2664	-1.1368	0.2417	0.4015	1
NOTCH_SIGNALING_PATHWAY	0.3367	1.1518	0.2555	0.404	0.999
NITROGEN_METABOLISM	-0.3536	-1.1293	0.265	0.4096	1
GLYCOLYSIS_GLUCONEOGENESIS	-0.2989	-1.1216	0.2988	0.4124	1
SMALL_CELL_LUNG_CANCER	-0.3048	-1.1222	0.3057	0.4163	1
PARKINSONS_DISEASE	-0.4257	-1.5993	0.033	0.4256	0.638
ENDOMETRIAL_CANCER	-0.5289	-1.6563	0.0061	0.427	0.462
TRYPTOPHAN_METABOLISM	-0.319	-1.1095	0.3202	0.4278	1
VEGF_SIGNALING_PATHWAY	0.2695	1.1201	0.2361	0.4352	1
RNA_DEGRADATION	-0.5107	-1.6176	0.0103	0.4483	0.582
ACUTE_MYELOID_LEUKEMIA	-0.3487	-1.0913	0.3585	0.4544	1
LYSINE_DEGRADATION	-0.3196	-1.0843	0.3388	0.4608	1
JAK_STAT_SIGNALING_PATHWAY	0.2457	1.0975	0.2848	0.4637	1
BLADDER_CANCER	-0.3085	-1.0742	0.3426	0.4727	1
BETA_ALANINE_METABOLISM	-0.3562	-1.0611	0.3974	0.4903	1
NICOTINATE_AND_NICOTINAMIDE_METABOLISM	-0.3593	-1.0541	0.3944	0.4919	1
VIBRIO_CHOLERAE_INFECTION	-0.3035	-1.0562	0.3887	0.4938	1
GALACTOSE_METABOLISM	-0.3284	-1.0395	0.4187	0.5122	1
ALPHA_LINOLENIC_ACID_METABOLISM	0.4025	1.0309	0.4639	0.5279	1
GLYCOSPHINGOLIPID_BIOSYNTHESIS_LACTO_AND_NEOLACTO_SERIES	0.2792	1.049	0.3903	0.5302	1
NOD_LIKE_RECEPTOR_SIGNALING_PATHWAY	0.3177	1.0343	0.4268	0.5333	1
PHENYLALANINE_METABOLISM	0.3842	1.0534	0.4232	0.5341	1
DRUG_METABOLISM_CYTOCHROME_P450	0.2626	1.0366	0.3954	0.5411	1
TAURINE_AND_HYPOTAURINE_METABOLISM	0.4053	1.0124	0.4533	0.5507	1
ADIPOCYTOKINE_SIGNALING_PATHWAY	-0.2804	-1.0055	0.4631	0.5511	1
MISMATCH_REPAIR	-0.3575	-1.011	0.4632	0.5526	1
ECM_RECEPTOR_INTERACTION	-0.2415	-1.0137	0.4509	0.5533	1
AMINOACYL_TRNA_BIOSYNTHESIS	-0.3577	-1.0009	0.453	0.5533	1
RIBOFLAVIN_METABOLISM	-0.3459	-1.0068	0.4459	0.5543	1
OTHER_GLYCAN_DEGRADATION	-0.3642	-0.9937	0.4871	0.5547	1
ENDOCYTOSIS	-0.2417	-0.9938	0.4683	0.5601	1
TOLL_LIKE_RECEPTOR_SIGNALING_PATHWAY	0.2824	0.9971	0.4401	0.5675	1
LONG_TERM_DEPRESSION	0.245	0.9825	0.4847	0.5819	1
STARCH_AND_SUCROSE_METABOLISM	-0.2492	-0.9751	0.5109	0.5824	1
GLYCOSPHINGOLIPID_BIOSYNTHESIS_GLOBO_SERIES	0.3306	0.973	0.4959	0.5874	1
SULFUR_METABOLISM	0.3643	0.9448	0.5234	0.6277	1
AXON_GUIDANCE	0.2132	0.9274	0.5987	0.6355	1
GLYCEROPHOSPHOLIPID_METABOLISM	0.2195	0.9323	0.632	0.6391	1
BASAL_CELL_CARCINOMA	-0.2653	-0.938	0.5363	0.6452	1
FATTY_ACID_METABOLISM	-0.2914	-0.934	0.5569	0.6462	1
CYTOSOLIC_DNA_SENSING_PATHWAY	0.2704	0.9151	0.5643	0.6462	1
CALCIUM_SIGNALING_PATHWAY	-0.1963	-0.912	0.7112	0.6755	1
VALINE_LEUCINE_AND_ISOLEUCINE_BIOSYNTHESIS	-0.3848	-0.9132	0.5775	0.6795	1
APOPTOSIS	-0.2465	-0.89	0.6392	0.7097	1
RIG_I_LIKE_RECEPTOR_SIGNALING_PATHWAY	0.2266	0.8585	0.6917	0.722	1
GLYCINE_SERINE_AND_THREONINE_METABOLISM	0.2523	0.8635	0.6614	0.7259	1
SPHINGOLIPID_METABOLISM	-0.2332	-0.8602	0.714	0.7584	1
CYSTEINE_AND_METHIONINE_METABOLISM	-0.2419	-0.8532	0.7348	0.7643	1
DNA_REPLICATION	0.2559	0.824	0.718	0.7686	1
PRIMARY_BILE_ACID_BIOSYNTHESIS	-0.2721	-0.8139	0.7282	0.8287	1
GLYCOSAMINOGLYCAN_BIOSYNTHESIS_CHONDROITIN_SULFATE	-0.2468	-0.8052	0.8158	0.8368	1
PPAR_SIGNALING_PATHWAY	0.1921	0.7647	0.8591	0.8492	1
LYSOSOME	-0.1961	-0.793	0.8286	0.8502	1
GLYCOSAMINOGLYCAN_DEGRADATION	-0.2441	-0.772	0.826	0.8779	1
PANTOTHENATE_AND_COA_BIOSYNTHESIS	-0.2769	-0.7498	0.7759	0.8887	1
EPITHELIAL_CELL_SIGNALING_IN_HELICOBACTER_PYLORI_INFECTION	-0.2287	-0.7503	0.7923	0.8958	1
TYROSINE_METABOLISM	-0.2089	-0.7522	0.8597	0.9008	1
T_CELL_RECEPTOR_SIGNALING_PATHWAY	-0.1761	-0.7186	0.9418	0.9149	1
AMYOTROPHIC_LATERAL_SCLEROSIS_ALS	-0.2112	-0.7221	0.8755	0.9183	1
PENTOSE_PHOSPHATE_PATHWAY	0.2306	0.6976	0.8457	0.9193	1
RIBOSOME	0.1568	0.6614	0.7002	0.9382	1
N_GLYCAN_BIOSYNTHESIS	-0.2138	-0.6837	0.9235	0.9384	1
ALDOSTERONE_REGULATED_SODIUM_REABSORPTION	-0.1901	-0.6908	0.9223	0.939	1
TERPENOID_BACKBONE_BIOSYNTHESIS	-0.2206	-0.6655	0.9187	0.9396	1
PRION_DISEASES	-0.1976	-0.6518	0.9175	0.9434	1
GLYCOSAMINOGLYCAN_BIOSYNTHESIS_KERATAN_SULFATE	-0.2463	-0.666	0.8876	0.947	1
BASE_EXCISION_REPAIR	-0.1957	-0.626	0.9455	0.9539	1
HEDGEHOG_SIGNALING_PATHWAY	0.1599	0.563	0.9814	0.9764	1
GLYCOSPHINGOLIPID_BIOSYNTHESIS_GANGLIO_SERIES	-0.1748	-0.4955	0.9943	0.9922	1

## Sheet: P＜0.05
Term	ES	NES	pvalue	FDR	FWER
GLIOMA	-0.4834	-1.7192	0.002	0.3434	0.292
ARRHYTHMOGENIC_RIGHT_VENTRICULAR_CARDIOMYOPATHY_ARVC	-0.4305	-1.7771	0.002	0.3875	0.182
HEMATOPOIETIC_CELL_LINEAGE	0.5114	1.8487	0.004	0.0165	0.072
DILATED_CARDIOMYOPATHY	-0.3398	-1.4697	0.006	0.301	0.911
ALLOGRAFT_REJECTION	0.7074	1.9152	0.0061	0.0447	0.047
ENDOMETRIAL_CANCER	-0.5289	-1.6563	0.0061	0.427	0.462
AUTOIMMUNE_THYROID_DISEASE	0.6372	1.8677	0.0063	0.023	0.066
ASTHMA	0.7593	1.8803	0.0079	0.0312	0.058
MELANOMA	-0.399	-1.5595	0.0081	0.2933	0.748
HYPERTROPHIC_CARDIOMYOPATHY_HCM	-0.3635	-1.5723	0.0081	0.2936	0.715
INTESTINAL_IMMUNE_NETWORK_FOR_IGA_PRODUCTION	0.6082	1.8515	0.0082	0.0204	0.071
OOCYTE_MEIOSIS	-0.3934	-1.5499	0.0095	0.2883	0.77
RNA_DEGRADATION	-0.5107	-1.6176	0.0103	0.4483	0.582
TYPE_I_DIABETES_MELLITUS	0.6266	1.8053	0.0142	0.0227	0.118
RETINOL_METABOLISM	0.4279	1.6246	0.0142	0.0798	0.552
PROSTATE_CANCER	-0.4293	-1.4985	0.0143	0.2888	0.863
THYROID_CANCER	-0.5367	-1.5956	0.0159	0.3658	0.647
PRIMARY_IMMUNODEFICIENCY	0.5357	1.685	0.0182	0.0518	0.392
ARGININE_AND_PROLINE_METABOLISM	-0.4274	-1.5312	0.0195	0.3064	0.807
NEUROTROPHIN_SIGNALING_PATHWAY	-0.4098	-1.4929	0.0202	0.2827	0.879
REGULATION_OF_ACTIN_CYTOSKELETON	-0.3211	-1.4253	0.0206	0.2859	0.946
CYTOKINE_CYTOKINE_RECEPTOR_INTERACTION	0.3801	1.5921	0.021	0.0963	0.642
GRAFT_VERSUS_HOST_DISEASE	0.65	1.7692	0.0227	0.0287	0.173
CELL_CYCLE	-0.3646	-1.4266	0.0243	0.2945	0.945
OXIDATIVE_PHOSPHORYLATION	-0.4271	-1.5917	0.0265	0.3249	0.656
INSULIN_SIGNALING_PATHWAY	-0.3692	-1.4383	0.0278	0.3079	0.942
NATURAL_KILLER_CELL_MEDIATED_CYTOTOXICITY	0.3691	1.5269	0.0296	0.1186	0.773
PROTEIN_EXPORT	-0.6148	-1.5866	0.0321	0.2965	0.669
COMPLEMENT_AND_COAGULATION_CASCADES	0.4189	1.5589	0.0323	0.1142	0.709
TGF_BETA_SIGNALING_PATHWAY	-0.4041	-1.4593	0.0328	0.3081	0.922
PARKINSONS_DISEASE	-0.4257	-1.5993	0.033	0.4256	0.638
ONE_CARBON_POOL_BY_FOLATE	-0.6079	-1.5146	0.037	0.3187	0.838
ANTIGEN_PROCESSING_AND_PRESENTATION	0.5049	1.7079	0.0372	0.0474	0.329
PROTEASOME	-0.5127	-1.5133	0.0386	0.2976	0.839
COLORECTAL_CANCER	-0.4345	-1.4557	0.0396	0.3016	0.923
AMINO_SUGAR_AND_NUCLEOTIDE_SUGAR_METABOLISM	-0.4374	-1.4546	0.0447	0.2901	0.925
O_GLYCAN_BIOSYNTHESIS	-0.4204	-1.4339	0.0457	0.304	0.942
NEUROACTIVE_LIGAND_RECEPTOR_INTERACTION	0.393	1.4539	0.0462	0.1645	0.886
FC_EPSILON_RI_SIGNALING_PATHWAY	0.3774	1.4332	0.0465	0.1696	0.917

## Sheet: FDR＜0.05
Term	ES	NES	pvalue	FDR	FWER
HEMATOPOIETIC_CELL_LINEAGE	0.5114	1.8487	0.004	0.0165	0.072
ALLOGRAFT_REJECTION	0.7074	1.9152	0.0061	0.0447	0.047
AUTOIMMUNE_THYROID_DISEASE	0.6372	1.8677	0.0063	0.023	0.066
ASTHMA	0.7593	1.8803	0.0079	0.0312	0.058
INTESTINAL_IMMUNE_NETWORK_FOR_IGA_PRODUCTION	0.6082	1.8515	0.0082	0.0204	0.071
VIRAL_MYOCARDITIS	0.4256	1.521	0.0926	0.1157	0.784
LEISHMANIA_INFECTION	0.5301	1.5416	0.1233	0.122	0.743
CELL_ADHESION_MOLECULES_CAMS	0.4028	1.5277	0.0619	0.1264	0.772
SYSTEMIC_LUPUS_ERYTHEMATOSUS	0.471	1.4803	0.119	0.1446	0.849
TYPE_I_DIABETES_MELLITUS	0.6266	1.8053	0.0142	0.0227	0.118
RETINOL_METABOLISM	0.4279	1.6246	0.0142	0.0798	0.552
PORPHYRIN_AND_CHLOROPHYLL_METABOLISM	0.3863	1.4363	0.0517	0.1753	0.915
ARACHIDONIC_ACID_METABOLISM	0.4241	1.3732	0.11	0.2391	0.966
PRIMARY_IMMUNODEFICIENCY	0.5357	1.685	0.0182	0.0518	0.392
CYTOKINE_CYTOKINE_RECEPTOR_INTERACTION	0.3801	1.5921	0.021	0.0963	0.642
GRAFT_VERSUS_HOST_DISEASE	0.65	1.7692	0.0227	0.0287	0.173
NATURAL_KILLER_CELL_MEDIATED_CYTOTOXICITY	0.3691	1.5269	0.0296	0.1186	0.773
COMPLEMENT_AND_COAGULATION_CASCADES	0.4189	1.5589	0.0323	0.1142	0.709
ANTIGEN_PROCESSING_AND_PRESENTATION	0.5049	1.7079	0.0372	0.0474	0.329
NEUROACTIVE_LIGAND_RECEPTOR_INTERACTION	0.393	1.4539	0.0462	0.1645	0.886
FC_EPSILON_RI_SIGNALING_PATHWAY	0.3774	1.4332	0.0465	0.1696	0.917

## Sheet: p＜0.05&FDR＜0.25
Term	ES	NES	pvalue	FDR	FWER
HEMATOPOIETIC_CELL_LINEAGE	0.5114	1.8487	0.004	0.0165	0.072
ALLOGRAFT_REJECTION	0.7074	1.9152	0.0061	0.0447	0.047
AUTOIMMUNE_THYROID_DISEASE	0.6372	1.8677	0.0063	0.023	0.066
ASTHMA	0.7593	1.8803	0.0079	0.0312	0.058
INTESTINAL_IMMUNE_NETWORK_FOR_IGA_PRODUCTION	0.6082	1.8515	0.0082	0.0204	0.071
TYPE_I_DIABETES_MELLITUS	0.6266	1.8053	0.0142	0.0227	0.118
RETINOL_METABOLISM	0.4279	1.6246	0.0142	0.0798	0.552
PRIMARY_IMMUNODEFICIENCY	0.5357	1.685	0.0182	0.0518	0.392
CYTOKINE_CYTOKINE_RECEPTOR_INTERACTION	0.3801	1.5921	0.021	0.0963	0.642
GRAFT_VERSUS_HOST_DISEASE	0.65	1.7692	0.0227	0.0287	0.173
NATURAL_KILLER_CELL_MEDIATED_CYTOTOXICITY	0.3691	1.5269	0.0296	0.1186	0.773
COMPLEMENT_AND_COAGULATION_CASCADES	0.4189	1.5589	0.0323	0.1142	0.709
ANTIGEN_PROCESSING_AND_PRESENTATION	0.5049	1.7079	0.0372	0.0474	0.329
NEUROACTIVE_LIGAND_RECEPTOR_INTERACTION	0.393	1.4539	0.0462	0.1645	0.886
FC_EPSILON_RI_SIGNALING_PATHWAY	0.3774	1.4332	0.0465	0.1696	0.917
