# Supplementary material for: Bioinformatics analysis reveals the landscape of immune cell infiltration and novel immune-related biomarkers in moyamoya disease
Source: Front Genet. 2023 May 17;14:1101612. doi: 10.3389/fgene.2023.1101612 (PMC10230076; doi:10.3389/fgene.2023.1101612)
Supplement: Supplementary file 2 [file Table3.XLSX]

## Sheet: GSEA-Immune
Term	ES	NES	pvalue	FDR	FWER
GSE7218_UNSTIM_VS_ANTIGEN_STIM_THROUGH_IGG_BCELL_DN	0.5112	1.8385	0.012	0.0614	0.069
GSE21546_UNSTIM_VS_ANTI_CD3_STIM_ELK1_KO_DP_THYMOCYTES_UP	0.4548	1.8814	0	0.0639	0.04
GSE12505_WT_VS_E2_2_HET_PDC_UP	0.396	1.7285	0	0.082	0.219
GSE7509_UNSTIM_VS_IFNA_STIM_IMMATURE_DC_DN	0.4769	1.7376	0.012	0.0842	0.203
GSE29615_CTRL_VS_DAY7_LAIV_FLU_VACCINE_PBMC_UP	0.4105	1.7457	0	0.0909	0.185
GSE17974_IL4_AND_ANTI_IL12_VS_UNTREATED_24H_ACT_CD4_TCELL_DN	0.4054	1.7593	0.0019	0.0933	0.158
GSE37534_GW1929_VS_PIOGLITAZONE_TREATED_CD4_TCELL_PPARG1_FOXP3_TRANSDUCED_UP	0.4046	1.775	0.0021	0.0979	0.133
GSE43863_NAIVE_VS_MEMORY_TH1_CD4_TCELL_D150_LCMV_UP	0.3754	1.6863	0.002	0.1333	0.348
GSE24634_TEFF_VS_TCONV_DAY5_IN_CULTURE_UP	-0.4359	-1.6136	0.002	0.1383	0.544
GSE17721_LPS_VS_POLYIC_8H_BMDC_UP	-0.4173	-1.6118	0	0.1392	0.546
GSE37301_GRANULOCYTE_MONOCYTE_PROGENITOR_VS_RAG2_KO_NK_CELL_UP	-0.4488	-1.6081	0.0057	0.1401	0.56
GSE13485_DAY1_VS_DAY21_YF17D_VACCINE_PBMC_DN	-0.4983	-1.6136	0.0039	0.1404	0.544
GSE3982_NEUTROPHIL_VS_BASOPHIL_DN	-0.4657	-1.609	0.0038	0.1406	0.556
GSE44649_NAIVE_VS_ACTIVATED_CD8_TCELL_DN	-0.4636	-1.6096	0.002	0.1416	0.554
GSE8921_UNSTIM_0H_VS_TLR1_2_STIM_MONOCYTE_12H_UP	-0.3944	-1.6138	0	0.1422	0.543
GSE45365_WT_VS_IFNAR_KO_CD11B_DC_DN	-0.4527	-1.6146	0.002	0.1433	0.541
GSE19888_CTRL_VS_TCELL_MEMBRANES_ACT_MAST_CELL_PRETREAT_A3R_INH_UP	-0.4146	-1.6148	0.0058	0.1453	0.541
GSE41867_LCMV_ARMSTRONG_VS_CLONE13_DAY6_EFFECTOR_CD8_TCELL_UP	-0.3991	-1.6041	0.0038	0.1461	0.57
GSE40493_BCL6_KO_VS_WT_TREG_UP	-0.5009	-1.6018	0.004	0.1467	0.576
GSE26290_CTRL_VS_AKT_INHIBITOR_TREATED_ANTI_CD3_AND_IL2_STIM_CD8_TCELL_UP	-0.3578	-1.6026	0.0021	0.1471	0.572
GSE3982_BASOPHIL_VS_TH1_DN	-0.4139	-1.6161	0.0041	0.1477	0.539
GSE11961_PLASMA_CELL_DAY7_VS_GERMINAL_CENTER_BCELL_DAY40_DN	-0.3724	-1.6148	0	0.1477	0.541
GSE31082_DN_VS_DP_THYMOCYTE_UP	-0.4151	-1.5705	0.0138	0.1494	0.684
GSE9650_NAIVE_VS_EXHAUSTED_CD8_TCELL_DN	-0.3492	-1.5672	0	0.15	0.694
GSE12845_PRE_GC_VS_DARKZONE_GC_TONSIL_BCELL_DN	-0.4625	-1.6162	0.0019	0.1501	0.539
GSE1460_NAIVE_CD4_TCELL_ADULT_BLOOD_VS_THYMIC_STROMAL_CELL_DN	-0.4341	-1.5566	0.0081	0.1504	0.728
GSE22886_UNSTIM_VS_IL15_STIM_NKCELL_DN	-0.4763	-1.5963	0.0039	0.1505	0.597
GSE13887_HEALTHY_VS_LUPUS_RESTING_CD4_TCELL_DN	-0.3874	-1.5706	0.0039	0.1506	0.684
GSE6674_ANTI_IGM_VS_PL2_3_STIM_BCELL_DN	-0.4453	-1.5675	0.0079	0.1507	0.694
GSE36888_UNTREATED_VS_IL2_TREATED_STAT5_AB_KNOCKIN_TCELL_6H_DN	-0.4292	-1.5598	0.0118	0.1508	0.719
GSE16385_UNTREATED_VS_12H_IFNG_TNF_TREATED_MACROPHAGE_DN	-0.3752	-1.5987	0.002	0.1511	0.589
GSE16385_MONOCYTE_VS_12H_ROSIGLITAZONE_IL4_TREATED_MACROPHAGE_UP	-0.4019	-1.5868	0	0.1511	0.619
GSE22432_MULTIPOTENT_VS_COMMON_DC_PROGENITOR_UP	-0.4212	-1.5603	0.0138	0.1511	0.718
GSE7218_UNSTIM_VS_ANTIGEN_STIM_THROUGH_IGG_BCELL_UP	-0.3978	-1.5589	0.004	0.1511	0.722
GSE26928_EFF_MEMORY_VS_CXCR5_POS_CD4_TCELL_DN	-0.4279	-1.5886	0	0.1512	0.617
GSE7460_CD8_TCELL_VS_TREG_ACT_DN	-0.4502	-1.5632	0.0123	0.1512	0.709
GSE3982_NEUTROPHIL_VS_TH1_DN	-0.4328	-1.5569	0.004	0.1512	0.728
GSE22886_DAY0_VS_DAY7_MONOCYTE_IN_CULTURE_DN	-0.4201	-1.5893	0.0078	0.1513	0.616
GSE17721_CTRL_VS_PAM3CSK4_6H_BMDC_DN	-0.4501	-1.5709	0.0099	0.1514	0.683
GSE7568_IL4_VS_IL4_AND_DEXAMETHASONE_TREATED_MACROPHAGE_UP	-0.4033	-1.5967	0.002	0.1515	0.597
GSE27241_WT_VS_RORGT_KO_TH17_POLARIZED_CD4_TCELL_DN	-0.4261	-1.5875	0.004	0.1515	0.617
GSE1925_3H_VS_24H_IFNG_STIM_IFNG_PRIMED_MACROPHAGE_UP	-0.4233	-1.5677	0.002	0.1515	0.694
GSE17721_POLYIC_VS_CPG_0.5H_BMDC_DN	-0.4255	-1.5536	0.0058	0.1515	0.736
GSE21927_SPLEEN_C57BL6_VS_EL4_TUMOR_BALBC_MONOCYTES_DN	-0.4527	-1.558	0.0194	0.1516	0.726
GSE37301_CD4_TCELL_VS_RAG2_KO_NK_CELL_UP	-0.3744	-1.5555	0.0097	0.1516	0.733
GSE22886_NAIVE_TCELL_VS_NEUTROPHIL_UP	-0.4636	-1.6166	0.0039	0.1519	0.538
GSE5589_LPS_VS_LPS_AND_IL10_STIM_IL10_KO_MACROPHAGE_45MIN_UP	-0.466	-1.5656	0.0209	0.1519	0.699
GSE37301_MULTIPOTENT_PROGENITOR_VS_CD4_TCELL_DN	-0.3894	-1.5643	0.002	0.152	0.704
GSE22589_HEALTHY_VS_HIV_AND_SIV_INFECTED_DC_UP	-0.4378	-1.5908	0.0019	0.1521	0.612
GSE7764_IL15_TREATED_VS_CTRL_NK_CELL_24H_UP	-0.4363	-1.5837	0.0118	0.1521	0.634
GSE3982_EFF_MEMORY_CD4_TCELL_VS_TH2_DN	-0.4188	-1.5742	0.002	0.1521	0.674
GSE22886_NAIVE_CD4_TCELL_VS_NEUTROPHIL_UP	-0.4196	-1.5604	0	0.1521	0.718
GSE6681_DELETED_FOXP3_VS_WT_TREG_DN	-0.4199	-1.5713	0.0059	0.1522	0.682
GSE1460_INTRATHYMIC_T_PROGENITOR_VS_THYMIC_STROMAL_CELL_DN	-0.4469	-1.5633	0.0122	0.1523	0.709
GSE17721_12H_VS_24H_CPG_BMDC_DN	-0.4244	-1.5619	0.0019	0.1523	0.713
GSE27670_CTRL_VS_BLIMP1_TRANSDUCED_GC_BCELL_DN	-0.4221	-1.5569	0.0041	0.1523	0.728
GSE22886_NAIVE_CD4_TCELL_VS_MEMORY_TCELL_DN	-0.4973	-1.6316	0.0078	0.1524	0.499
GSE5542_IFNG_VS_IFNA_TREATED_EPITHELIAL_CELLS_24H_UP	-0.4606	-1.5854	0.006	0.1524	0.628
GSE23568_CTRL_VS_ID3_TRANSDUCED_CD8_TCELL_DN	-0.346	-1.5648	0	0.1524	0.703
GSE41867_NAIVE_VS_EFFECTOR_CD8_TCELL_UP	-0.4279	-1.5537	0.0021	0.1525	0.736
GSE3982_BASOPHIL_VS_TH2_DN	-0.4099	-1.5944	0.0061	0.1526	0.602
GSE22935_WT_VS_MYD88_KO_MACROPHAGE_48H_MBOVIS_BCG_STIM_UP	-0.4076	-1.5678	0.004	0.1526	0.693
GSE37301_COMMON_LYMPHOID_PROGENITOR_VS_PRO_BCELL_UP	-0.3656	-1.5724	0.002	0.1527	0.68
GSE14415_NATURAL_TREG_VS_FOXP3_KO_NATURAL_TREG_DN	-0.4005	-1.5913	0	0.1529	0.612
GSE22886_UNSTIM_VS_STIM_MEMORY_TCELL_DN	-0.4771	-1.5823	0.006	0.153	0.64
GSE14000_TRANSLATED_RNA_VS_MRNA_DC_UP	-0.4896	-1.5613	0.0061	0.153	0.715
GSE22886_NEUTROPHIL_VS_MONOCYTE_DN	-0.4379	-1.5516	0.0151	0.153	0.741
GSE3982_MEMORY_CD4_TCELL_VS_TH2_DN	-0.4201	-1.5895	0.0059	0.1531	0.615
GSE2770_TGFB_AND_IL4_VS_IL4_TREATED_ACT_CD4_TCELL_2H_DN	-0.3622	-1.5541	0	0.1531	0.736
GSE13411_NAIVE_VS_MEMORY_BCELL_UP	-0.3238	-1.5606	0.0021	0.1532	0.718
GSE27786_LSK_VS_LIN_NEG_CELL_DN	-0.3778	-1.5522	0.004	0.1532	0.74
GSE45365_HEALTHY_VS_MCMV_INFECTION_CD11B_DC_IFNAR_KO_DN	-0.3368	-1.5968	0.002	0.1533	0.597
GSE22886_NAIVE_CD8_TCELL_VS_NEUTROPHIL_UP	-0.4511	-1.5743	0.0039	0.1533	0.673
GSE27859_DC_VS_CD11C_INT_F480_HI_MACROPHAGE_DN	-0.4258	-1.5714	0.0137	0.1533	0.682
GSE32533_WT_VS_MIR17_KO_ACT_CD4_TCELL_UP	-0.378	-1.5838	0.004	0.1537	0.633
GSE5503_PLN_DC_VS_SPLEEN_DC_ACTIVATED_ALLOGENIC_TCELL_UP	-0.3553	-1.5679	0	0.1539	0.693
GSE39820_TGFBETA1_VS_TGFBETA3_IN_IL6_TREATED_CD4_TCELL_UP	-0.4907	-1.6271	0.006	0.154	0.505
GSE5455_EX_VIVO_VS_POST_24H_INCUBATION_MONOCYTES_FROM_TUMOR_BEARING_MOUSE_UP	-0.4287	-1.5724	0.004	0.1542	0.68
GSE6875_TCONV_VS_FOXP3_KO_TREG_DN	-0.4659	-1.6168	0.002	0.1543	0.538
GSE45365_CD8A_DC_VS_CD11B_DC_DN	-0.4503	-1.6322	0.004	0.1547	0.498
GSE13547_2H_VS_12_H_ANTI_IGM_STIM_ZFX_KO_BCELL_DN	-0.3761	-1.5924	0.0041	0.1547	0.61
GSE2770_UNTREATED_VS_IL12_TREATED_ACT_CD4_TCELL_48H_DN	-0.4345	-1.5914	0.002	0.1547	0.612
GSE22103_LPS_VS_GMCSF_AND_IFNG_STIM_NEUTROPHIL_DN	-0.4574	-1.5754	0.002	0.1547	0.671
GSE17721_CTRL_VS_GARDIQUIMOD_24H_BMDC_DN	-0.4267	-1.5744	0.0038	0.1548	0.673
GSE411_100MIN_VS_400MIN_IL6_STIM_MACROPHAGE_DN	-0.4682	-1.6219	0.004	0.1549	0.521
GSE9006_HEALTHY_VS_TYPE_1_DIABETES_PBMC_AT_DX_UP	-0.4421	-1.5776	0.0098	0.1549	0.661
GSE16450_CTRL_VS_IFNA_12H_STIM_IMMATURE_NEURON_CELL_LINE_UP	-0.4985	-1.5782	0.0143	0.155	0.659
GSE5589_UNSTIM_VS_180MIN_LPS_STIM_MACROPHAGE_UP	-0.4404	-1.5804	0.0019	0.1551	0.651
GSE14000_4H_VS_16H_LPS_DC_TRANSLATED_RNA_DN	-0.426	-1.6244	0	0.1555	0.512
GSE3982_DC_VS_NEUTROPHIL_LPS_STIM_UP	-0.4272	-1.5377	0.0174	0.1555	0.775
GSE18893_CTRL_VS_TNF_TREATED_TREG_2H_UP	-0.4878	-1.62	0.0039	0.1556	0.526
GSE6674_UNSTIM_VS_ANTI_IGM_STIM_BCELL_UP	-0.4719	-1.6175	0	0.1556	0.534
GSE411_UNSTIM_VS_400MIN_IL6_STIM_SOCS3_KO_MACROPHAGE_DN	-0.4138	-1.5795	0.006	0.1557	0.654
GSE8685_IL2_ACT_IL2_STARVED_VS_IL15_ACT_IL2_STARVED_CD4_TCELL_DN	-0.3896	-1.5786	0	0.1557	0.659
GSE5679_CTRL_VS_PPARG_LIGAND_ROSIGLITAZONE_TREATED_DC_DN	-0.4214	-1.6278	0	0.1558	0.505
GSE17721_0.5H_VS_4H_GARDIQUIMOD_BMDC_DN	-0.4654	-1.6333	0	0.1559	0.497
GSE8685_IL2_STARVED_VS_IL21_ACT_IL2_STARVED_CD4_TCELL_UP	-0.4121	-1.5756	0	0.1559	0.67
GSE2770_TGFB_AND_IL4_VS_IL4_TREATED_ACT_CD4_TCELL_6H_DN	-0.4696	-1.5476	0.0202	0.156	0.753
GSE21546_SAP1A_KO_VS_SAP1A_KO_AND_ELK1_KO_ANTI_CD3_STIM_DP_THYMOCYTES_UP	-0.3807	-1.5378	0.002	0.1562	0.775
GSE45365_NK_CELL_VS_CD11B_DC_MCMV_INFECTION_UP	-0.3576	-1.5379	0.004	0.157	0.775
GSE18804_SPLEEN_MACROPHAGE_VS_COLON_TUMORAL_MACROPHAGE_DN	-0.3667	-1.5476	0.004	0.1571	0.753
GSE20500_CTRL_VS_RETINOIC_ACID_TREATED_CD4_TCELL_UP	-0.4079	-1.545	0.0138	0.1571	0.757
GSE22886_NAIVE_CD4_TCELL_VS_12H_ACT_TH1_DN	-0.4753	-1.6223	0.002	0.1572	0.519
GSE22886_NAIVE_CD4_TCELL_VS_48H_ACT_TH2_DN	-0.4579	-1.618	0.01	0.1572	0.532
GSE14308_TH2_VS_TH1_UP	-0.4334	-1.5756	0.006	0.1575	0.67
GSE1925_CTRL_VS_24H_IFNG_STIM_IFNG_PRIMED_MACROPHAGE_UP	-0.3754	-1.5452	0.0019	0.1577	0.756
GSE32423_MEMORY_VS_NAIVE_CD8_TCELL_DN	-0.484	-1.5415	0.0363	0.1578	0.769
GSE46606_IRF4HIGH_VS_WT_CD40L_IL2_IL5_DAY3_STIMULATED_BCELL_UP	-0.4333	-1.5403	0.0136	0.1578	0.769
GSE21927_SPLENIC_C26GM_TUMOROUS_VS_4T1_TUMOR_MONOCYTES_DN	-0.4493	-1.5381	0.0275	0.1578	0.775
GSE31082_DP_VS_CD4_SP_THYMOCYTE_UP	-0.4516	-1.6339	0	0.158	0.495
GSE28737_WT_VS_BCL6_KO_MARGINAL_ZONE_BCELL_DN	-0.4325	-1.5477	0.0098	0.1581	0.752
GSE29618_PRE_VS_DAY7_POST_TIV_FLU_VACCINE_BCELL_DN	-0.4216	-1.5456	0.0077	0.1581	0.756
GSE20366_CD103_POS_VS_CD103_KLRG1_DP_TREG_UP	-0.37	-1.5426	0	0.1581	0.762
GSE3982_NKCELL_VS_TH2_DN	-0.4166	-1.5406	0.0142	0.1582	0.769
GSE45365_CD8A_DC_VS_CD11B_DC_UP	-0.407	-1.543	0.002	0.1583	0.761
GSE27291_0H_VS_6H_STIM_GAMMADELTA_TCELL_DN	-0.3671	-1.5384	0.002	0.1583	0.775
GSE12366_GC_VS_MEMORY_BCELL_UP	-0.3743	-1.535	0.0041	0.1586	0.788
GSE3982_NEUTROPHIL_VS_BCELL_DN	-0.3866	-1.5458	0.0117	0.1587	0.756
GSE7852_LN_VS_THYMUS_TCONV_DN	-0.4038	-1.548	0.0039	0.1588	0.752
GSE39152_BRAIN_VS_SPLEEN_CD103_NEG_MEMORY_CD8_TCELL_UP	-0.4401	-1.5416	0.0098	0.1588	0.769
GSE3039_NKT_CELL_VS_ALPHABETA_CD8_TCELL_DN	-0.4195	-1.5328	0.0196	0.1588	0.796
GSE17721_POLYIC_VS_CPG_24H_BMDC_DN	-0.4258	-1.539	0.0079	0.1591	0.773
GSE25147_UNSTIM_VS_HELIOBACTER_PYLORI_LPS_STIM_MKN45_CELL_DN	-0.3331	-1.5386	0.002	0.1591	0.774
GSE21360_SECONDARY_VS_TERTIARY_MEMORY_CD8_TCELL_UP	-0.4152	-1.5431	0.0101	0.1592	0.76
GSE12366_GC_VS_NAIVE_BCELL_UP	-0.3979	-1.5351	0.0061	0.1594	0.786
GSE4984_UNTREATED_VS_LPS_TREATED_DC_UP	-0.3453	-1.5329	0.004	0.1595	0.796
GSE2770_TGFB_AND_IL4_VS_IL12_TREATED_ACT_CD4_TCELL_6H_DN	-0.4029	-1.5331	0.0061	0.1602	0.796
GSE22432_MULTIPOTENT_PROGENITOR_VS_CDC_DN	-0.4318	-1.5314	0.008	0.1604	0.803
GSE13547_CTRL_VS_ANTI_IGM_STIM_BCELL_12H_DN	-0.3885	-1.5251	0.0169	0.161	0.821
GSE42021_CD24HI_VS_CD24INT_TREG_THYMUS_UP	-0.4411	-1.6341	0.0099	0.1611	0.494
GSE17721_CTRL_VS_CPG_2H_BMDC_UP	-0.4084	-1.5332	0.0101	0.1611	0.796
GSE26488_HDAC7_KO_VS_VP16_TRANSGENIC_HDAC7_KO_DOUBLE_POSITIVE_THYMOCYTE_UP	-0.3703	-1.5304	0.0038	0.1614	0.806
GSE3982_CENT_MEMORY_CD4_TCELL_VS_TH2_DN	-0.3944	-1.5299	0.0019	0.1614	0.808
GSE12845_IGD_POS_BLOOD_VS_DARKZONE_GC_TONSIL_BCELL_DN	-0.4264	-1.5253	0.006	0.1616	0.821
GSE25123_ROSIGLITAZONE_VS_IL4_AND_ROSIGLITAZONE_STIM_MACROPHAGE_DAY10_UP	-0.3808	-1.5238	0.01	0.1617	0.823
GSE1460_NAIVE_CD4_TCELL_CORD_BLOOD_VS_THYMIC_STROMAL_CELL_UP	0.3679	1.6631	0	0.1617	0.413
GSE41867_DAY8_EFFECTOR_VS_DAY30_EXHAUSTED_CD8_TCELL_LCMV_CLONE13_UP	-0.4367	-1.6371	0	0.1618	0.484
GSE15330_LYMPHOID_MULTIPOTENT_VS_MEGAKARYOCYTE_ERYTHROID_PROGENITOR_UP	-0.3842	-1.5232	0.004	0.1619	0.824
GSE21927_SPLEEN_VS_TUMOR_MONOCYTE_BALBC_DN	-0.3875	-1.5228	0.008	0.1619	0.826
GSE31082_DN_VS_CD4_SP_THYMOCYTE_UP	-0.4297	-1.5265	0.0137	0.162	0.818
GSE9006_HEALTHY_VS_TYPE_1_DIABETES_PBMC_1MONTH_POST_DX_UP	-0.4765	-1.5255	0.0428	0.1621	0.821
GSE12963_UNINF_VS_ENV_AND_NEF_DEFICIENT_HIV1_INF_CD4_TCELL_DN	-0.3707	-1.5191	0.0082	0.1621	0.833
GSE22886_IL2_VS_IL15_STIM_NKCELL_DN	-0.356	-1.5198	0.0171	0.1622	0.833
GSE22886_NAIVE_CD4_TCELL_VS_48H_ACT_TH1_DN	-0.3946	-1.5239	0.006	0.1623	0.822
GSE15930_NAIVE_VS_72H_IN_VITRO_STIM_CD8_TCELL_DN	-0.3673	-1.5194	0.0039	0.1623	0.833
GSE43955_TH0_VS_TGFB_IL6_TH17_ACT_CD4_TCELL_60H_UP	-0.3382	-1.5185	0	0.1623	0.837
GSE7568_IL4_VS_IL4_AND_TGFB_TREATED_MACROPHAGE_24H_DN	-0.4563	-1.6352	0.0039	0.1624	0.491
GSE14308_TH17_VS_NATURAL_TREG_UP	-0.3616	-1.5257	0.0058	0.1626	0.821
GSE9960_HEALTHY_VS_GRAM_NEG_AND_POS_SEPSIS_PBMC_DN	-0.4807	-1.5267	0.0314	0.1627	0.817
GSE3039_NKT_CELL_VS_ALPHAALPHA_CD8_TCELL_DN	0.3695	1.6555	0.0043	0.1627	0.443
GSE20715_WT_VS_TLR4_KO_6H_OZONE_LUNG_UP	-0.3803	-1.5277	0	0.1628	0.813
GSE411_100MIN_VS_400MIN_IL6_STIM_SOCS3_KO_MACROPHAGE_UP	-0.3827	-1.5217	0.008	0.1628	0.828
GSE36476_CTRL_VS_TSST_ACT_72H_MEMORY_CD4_TCELL_YOUNG_DN	-0.357	-1.527	0	0.163	0.815
GSE12845_NAIVE_VS_PRE_GC_TONSIL_BCELL_DN	-0.4267	-1.5199	0.0305	0.163	0.833
GSE25502_WT_VS_KLF13_KO_THYMIC_MEMORY_LIKE_CD8_TCELL_UP	-0.3977	-1.5141	0.0102	0.1631	0.843
GSE4984_GALECTIN1_VS_VEHICLE_CTRL_TREATED_DC_DN	-0.4285	-1.5162	0.0124	0.1633	0.84
GSE40274_CTRL_VS_FOXP3_AND_PBX1_TRANSDUCED_ACTIVATED_CD4_TCELL_DN	-0.3522	-1.5152	0.0099	0.1634	0.843
GSE3982_DC_VS_NEUTROPHIL_UP	-0.3836	-1.5148	0.0118	0.1634	0.843
GSE37301_MULTIPOTENT_PROGENITOR_VS_PRO_BCELL_DN	-0.4294	-1.5143	0.0244	0.1635	0.843
GSE5142_HTERT_TRANSDUCED_VS_CTRL_CD8_TCELL_LATE_PASSAGE_CLONE_UP	-0.3896	-1.52	0.0099	0.1636	0.833
GSE37532_VISCERAL_ADIPOSE_TISSUE_VS_LN_DERIVED_PPARG_KO_TCONV_CD4_TCELL_UP	-0.4799	-1.5165	0.0364	0.1636	0.84
GSE23321_CENTRAL_VS_EFFECTOR_MEMORY_CD8_TCELL_DN	-0.3915	-1.5277	0.0117	0.1637	0.813
GSE20715_0H_VS_6H_OZONE_TLR4_KO_LUNG_DN	-0.3913	-1.5207	0.0117	0.1638	0.83
GSE18893_CTRL_VS_TNF_TREATED_TCONV_24H_UP	-0.3945	-1.5132	0	0.1638	0.844
GSE26351_UNSTIM_VS_BMP_PATHWAY_STIM_HEMATOPOIETIC_PROGENITORS_UP	-0.3544	-1.5127	0.002	0.1639	0.844
GSE42724_MEMORY_BCELL_VS_PLASMABLAST_DN	-0.4101	-1.5153	0.023	0.164	0.843
GSE37532_WT_VS_PPARG_KO_VISCERAL_ADIPOSE_TISSUE_TREG_DN	-0.4204	-1.5202	0.0178	0.1641	0.831
GSE21927_SPLEEN_VS_C26GM_TUMOR_MONOCYTE_BALBC_DN	-0.42	-1.5171	0.022	0.1643	0.839
GSE3982_MAC_VS_NEUTROPHIL_LPS_STIM_UP	-0.4405	-1.5165	0.0294	0.1644	0.84
GSE17721_0.5H_VS_24H_PAM3CSK4_BMDC_DN	-0.4431	-1.5118	0.0162	0.1644	0.844
GSE19888_ADENOSINE_A3R_ACT_VS_A3R_ACT_WITH_A3R_INH_PRETREATMENT_IN_MAST_CELL_UP	-0.3603	-1.5278	0.0124	0.1645	0.813
GSE36891_POLYIC_TLR3_VS_PAM_TLR2_STIM_PERITONEAL_MACROPHAGE_DN	-0.419	-1.5112	0.0139	0.1648	0.846
GSE16266_CTRL_VS_HEATSHOCK_AND_LPS_STIM_MEF_UP	-0.5054	-1.6371	0.0116	0.1658	0.484
GSE21927_UNTREATED_VS_GMCSF_IL6_TREATED_BONE_MARROW_DN	-0.3809	-1.5101	0.0078	0.1663	0.849
GSE17721_POLYIC_VS_CPG_8H_BMDC_DN	-0.4062	-1.5096	0.0083	0.1663	0.849
GSE6674_UNSTIM_VS_ANTI_IGM_AND_CPG_STIM_BCELL_DN	-0.4322	-1.5074	0.0266	0.1665	0.851
GSE27786_CD4_TCELL_VS_MONO_MAC_UP	-0.4062	-1.5078	0.0081	0.1666	0.851
GSE23321_CD8_STEM_CELL_MEMORY_VS_EFFECTOR_MEMORY_CD8_TCELL_DN	-0.4255	-1.5069	0.03	0.1667	0.853
GSE8921_UNSTIM_0H_VS_TLR1_2_STIM_MONOCYTE_24H_UP	-0.3436	-1.6512	0	0.1671	0.441
GSE7509_FCGRIIB_VS_TNFA_IL1B_IL6_PGE_STIM_DC_UP	-0.467	-1.6386	0.0019	0.1671	0.48
GSE5679_PPARG_LIGAND_ROSIGLITAZONE_VS_RARA_AGONIST_AM580_TREATED_DC_UP	-0.3907	-1.5079	0.018	0.1672	0.851
GSE41867_LCMV_ARMSTRONG_VS_CLONE13_DAY8_EFFECTOR_CD8_TCELL_DN	-0.3731	-1.5058	0.0059	0.1673	0.855
GSE25088_CTRL_VS_IL4_AND_ROSIGLITAZONE_STIM_STAT6_KO_MACROPHAGE_UP	-0.4185	-1.5085	0.0315	0.1677	0.85
GSE32423_MEMORY_VS_NAIVE_CD8_TCELL_IL7_IL4_DN	-0.4722	-1.5079	0.0324	0.1679	0.851
GSE37605_TREG_VS_TCONV_NOD_FOXP3_FUSION_GFP_DN	-0.4296	-1.5058	0.0182	0.168	0.855
GSE3982_EOSINOPHIL_VS_MAC_DN	-0.4297	-1.6433	0	0.1695	0.467
GSE22886_NEUTROPHIL_VS_DC_DN	-0.4819	-1.6393	0.0039	0.1702	0.479
GSE40274_CTRL_VS_LEF1_TRANSDUCED_ACTIVATED_CD4_TCELL_DN	-0.4193	-1.6521	0	0.1703	0.439
GSE1460_DP_THYMOCYTE_VS_THYMIC_STROMAL_CELL_DN	-0.4938	-1.6477	0.006	0.1703	0.453
GSE7400_CTRL_VS_CSF3_IN_VIVO_TREATED_PBMC_UP	-0.4814	-1.6532	0	0.1725	0.435
GSE10240_IL22_VS_IL17_STIM_PRIMARY_BRONCHIAL_EPITHELIAL_CELLS_UP	-0.4962	-1.644	0	0.1731	0.465
GSE1460_CD4_THYMOCYTE_VS_NAIVE_CD4_TCELL_CORD_BLOOD_UP	-0.4618	-1.5023	0.0179	0.1734	0.862
GSE5589_LPS_AND_IL10_VS_LPS_AND_IL6_STIM_IL10_KO_MACROPHAGE_45MIN_DN	-0.3905	-1.6551	0	0.1738	0.428
GSE3982_MAC_VS_NEUTROPHIL_UP	-0.4848	-1.6397	0.002	0.1739	0.476
GSE32533_WT_VS_MIR17_OVEREXPRESS_ACT_CD4_TCELL_DN	-0.452	-1.816	0	0.176	0.091
GSE369_SOCS3_KO_VS_WT_LIVER_UP	-0.465	-1.6593	0.0019	0.1762	0.419
GSE3982_EOSINOPHIL_VS_NEUTROPHIL_UP	-0.457	-1.6563	0.0058	0.1763	0.423
GSE40274_FOXP3_VS_FOXP3_AND_EOS_TRANSDUCED_ACTIVATED_CD4_TCELL_DN	-0.3366	-1.5003	0.002	0.1765	0.867
GSE27786_LIN_NEG_VS_NKTCELL_UP	-0.3599	-1.491	0.006	0.1765	0.886
GSE21546_UNSTIM_VS_ANTI_CD3_STIM_SAP1A_KO_DP_THYMOCYTES_UP	-0.4231	-1.4993	0.0357	0.1768	0.868
GSE24634_TEFF_VS_TCONV_DAY3_IN_CULTURE_UP	-0.3947	-1.4916	0.0142	0.1768	0.886
GSE37534_GW1929_VS_ROSIGLITAZONE_TREATED_CD4_TCELL_PPARG1_FOXP3_TRANSDUCED_UP	-0.3595	-1.4996	0	0.177	0.867
GSE16385_UNTREATED_VS_12H_IL4_TREATED_MACROPHAGE_DN	-0.3679	-1.4921	0.0121	0.177	0.884
GSE3982_MAST_CELL_VS_EFF_MEMORY_CD4_TCELL_UP	-0.3976	-1.4965	0.0118	0.1771	0.873
GSE7218_IGM_VS_IGG_SIGNAL_THGOUGH_ANTIGEN_BCELL_UP	-0.3712	-1.4917	0.0096	0.1771	0.885
GSE18791_CTRL_VS_NEWCASTLE_VIRUS_DC_12H_UP	-0.4373	-1.4975	0.0138	0.1772	0.87
GSE2405_0H_VS_24H_A_PHAGOCYTOPHILUM_STIM_NEUTROPHIL_DN	-0.3432	-1.4971	0.0153	0.1772	0.872
GSE22432_MULTIPOTENT_VS_COMMON_DC_PROGENITOR_UNTREATED_UP	-0.4351	-1.491	0.0267	0.1772	0.886
GSE10325_CD4_TCELL_VS_MYELOID_UP	-0.3664	-1.4986	0.0021	0.1774	0.868
GSE41867_DAY8_EFFECTOR_VS_DAY30_MEMORY_CD8_TCELL_LCMV_ARMSTRONG_UP	-0.4159	-1.4934	0.0294	0.1776	0.881
GSE5679_CTRL_VS_RARA_AGONIST_AM580_TREATED_DC_DN	-0.3907	-1.4941	0.012	0.1777	0.876
GSE2770_UNTREATED_VS_ACT_CD4_TCELL_2H_DN	-0.3859	-1.4937	0.0201	0.1777	0.878
GSE2405_0H_VS_9H_A_PHAGOCYTOPHILUM_STIM_NEUTROPHIL_UP	-0.3664	-1.4922	0.002	0.1777	0.884
GSE29618_MONOCYTE_VS_PDC_DAY7_FLU_VACCINE_DN	-0.3836	-1.498	0.0117	0.1778	0.87
GSE10239_MEMORY_VS_KLRG1HIGH_EFF_CD8_TCELL_DN	-0.462	-1.4945	0.0593	0.1778	0.876
GSE1448_CTRL_VS_ANTI_VBETA5_DP_THYMOCYTE_UP	-0.3739	-1.4929	0.0081	0.1778	0.882
GSE6092_CTRL_VS_BORRELIA_BIRGDOFERI_INF_ENDOTHELIAL_CELL_UP	-0.3848	-1.4975	0.0195	0.1779	0.87
GSE2770_TGFB_AND_IL4_VS_TGFB_AND_IL12_TREATED_ACT_CD4_TCELL_2H_DN	-0.4522	-1.4965	0.0402	0.1779	0.873
GSE3982_EOSINOPHIL_VS_TH2_DN	-0.4127	-1.4957	0.0273	0.1779	0.876
GSE14308_TH2_VS_NAIVE_CD4_TCELL_UP	-0.38	-1.4892	0.0061	0.1782	0.893
GSE18281_CORTICAL_THYMOCYTE_VS_WHOLE_CORTEX_THYMUS_DN	-0.4099	-1.4923	0.0156	0.1783	0.884
GSE41867_NAIVE_VS_EFFECTOR_CD8_TCELL_DN	-0.3885	-1.4946	0.008	0.1784	0.876
GSE43863_NAIVE_VS_LY6C_INT_CXCR5POS_CD4_EFF_TCELL_D6_LCMV_UP	-0.4439	-1.4896	0.0446	0.1786	0.89
GSE37534_PIOGLITAZONE_VS_ROSIGLITAZONE_TREATED_CD4_TCELL_PPARG1_FOXP3_TRANSDUCED_DN	-0.374	-1.4892	0.02	0.1787	0.893
GSE2770_IL12_ACT_VS_ACT_CD4_TCELL_2H_DN	-0.4452	-1.4948	0.0296	0.1789	0.876
GSE13229_MATURE_VS_INTMATURE_NKCELL_DN	-0.3912	-1.4749	0.0115	0.1789	0.918
GSE3203_INFLUENZA_INF_VS_IFNB_TREATED_LN_BCELL_UP	-0.3269	-1.4767	0.0078	0.1792	0.914
GSE3982_MAST_CELL_VS_NEUTROPHIL_UP	-0.4435	-1.4881	0.0285	0.1794	0.896
GSE16451_CTRL_VS_WEST_EQUINE_ENC_VIRUS_IMMATURE_NEURON_CELL_LINE_DN	-0.3632	-1.4749	0.0138	0.1794	0.918
GSE14415_ACT_VS_CTRL_NATURAL_TREG_UP	-0.3637	-1.4769	0.006	0.1795	0.914
GSE17721_0.5H_VS_12H_PAM3CSK4_BMDC_DN	-0.4318	-1.4876	0.0311	0.1796	0.898
GSE19888_CTRL_VS_A3R_INHIBITOR_TREATED_MAST_CELL_UP	-0.352	-1.4761	0.0117	0.1796	0.915
GSE29615_DAY3_VS_DAY7_LAIV_FLU_VACCINE_PBMC_DN	-0.3737	-1.4741	0.0244	0.1796	0.918
GSE36392_EOSINOPHIL_VS_MAC_IL25_TREATED_LUNG_DN	-0.3804	-1.4771	0.021	0.1797	0.914
GSE27786_BCELL_VS_NKCELL_UP	-0.3865	-1.4774	0.0214	0.1798	0.914
GSE43863_NAIVE_VS_MEMORY_LY6C_INT_CXCR5POS_CD4_TCELL_D150_LCMV_DN	-0.4135	-1.4756	0.0239	0.18	0.915
GSE24671_BAKIMULC_VS_SENDAI_VIRUS_INFECTED_MOUSE_SPLENOCYTES_UP	-0.3108	-1.475	0.0093	0.18	0.918
GSE2770_TGFB_AND_IL4_VS_IL4_TREATED_ACT_CD4_TCELL_48H_UP	-0.4542	-1.4752	0.0552	0.1802	0.917
GSE3982_EOSINOPHIL_VS_TH1_DN	-0.362	-1.4775	0	0.1803	0.914
GSE21774_CD56_BRIGHT_VS_DIM_CD62L_POSITIVE_NK_CELL_UP	-0.4097	-1.4778	0.0341	0.1804	0.914
GSE24142_DN2_VS_DN3_THYMOCYTE_ADULT_DN	-0.3982	-1.4779	0.0172	0.1807	0.914
GSE20366_TREG_VS_NAIVE_CD4_TCELL_UP	-0.4296	-1.4732	0.0287	0.1808	0.92
GSE3720_VD1_VS_VD2_GAMMADELTA_TCELL_WITH_PMA_STIM_UP	-0.3938	-1.478	0.014	0.1811	0.913
GSE5589_IL6_KO_VS_IL10_KO_LPS_AND_IL10_STIM_MACROPHAGE_180MIN_DN	-0.3708	-1.4725	0.01	0.1816	0.921
GSE10500_ARTHRITIC_SYNOVIAL_FLUID_VS_HEALTHY_MACROPHAGE_UP	-0.3785	-1.6597	0	0.1818	0.419
GSE22886_DC_VS_MONOCYTE_UP	-0.3499	-1.478	0.008	0.1818	0.913
GSE15330_WT_VS_IKAROS_KO_MEGAKARYOCYTE_ERYTHROID_PROGENITOR_UP	-0.3926	-1.4862	0.01	0.1819	0.899
GSE26928_NAIVE_VS_CXCR5_POS_CD4_TCELL_DN	-0.3775	-1.4845	0.004	0.1824	0.9
GSE7509_UNSTIM_VS_IFNA_STIM_IMMATURE_DC_UP	-0.3329	-1.478	0.012	0.1824	0.913
GSE3982_MAST_CELL_VS_NKCELL_UP	-0.4238	-1.4718	0.0422	0.1824	0.923
GSE27786_LIN_NEG_VS_CD4_TCELL_UP	-0.3616	-1.4823	0.0189	0.1826	0.909
GSE24574_NAIVE_VS_TCONV_CD4_TCELL_DN	-0.4408	-1.4711	0.0309	0.1826	0.923
GSE16450_CTRL_VS_IFNA_6H_STIM_IMMATURE_NEURON_CELL_LINE_UP	-0.4019	-1.4854	0.0222	0.1827	0.9
GSE24142_ADULT_VS_FETAL_EARLY_THYMIC_PROGENITOR_DN	-0.3762	-1.4847	0.0079	0.1828	0.9
GSE45365_HEALTHY_VS_MCMV_INFECTION_BCELL_IFNAR_KO_UP	-0.4113	-1.4803	0.0221	0.1828	0.91
GSE6269_E_COLI_VS_STREP_PNEUMO_INF_PBMC_UP	-0.3417	-1.4789	0.0061	0.1828	0.912
GSE14415_TCONV_VS_FOXP3_KO_INDUCED_TREG_DN	-0.3749	-1.4791	0.0241	0.1829	0.912
GSE1460_CD4_THYMOCYTE_VS_THYMIC_STROMAL_CELL_DN	-0.4196	-1.4781	0.022	0.1829	0.913
GSE22045_TREG_VS_TCONV_DN	-0.3817	-1.4805	0.0162	0.183	0.91
GSE411_WT_VS_SOCS3_KO_MACROPHAGE_UP	-0.3664	-1.4795	0.0119	0.183	0.911
GSE33425_CD161_INT_VS_NEG_CD8_TCELL_UP	-0.4463	-1.4849	0.0566	0.1831	0.9
GSE27786_LSK_VS_MONO_MAC_UP	-0.4039	-1.4712	0.0298	0.1831	0.923
GSE27786_LIN_NEG_VS_NEUTROPHIL_UP	-0.3786	-1.4824	0.0099	0.1833	0.908
GSE37532_WT_VS_PPARG_KO_VISCERAL_ADIPOSE_TISSUE_TREG_UP	-0.3649	-1.4797	0.0116	0.1833	0.91
GSE36078_UNTREATED_VS_AD5_T425A_HEXON_INF_IL1R_KO_MOUSE_LUNG_DC_DN	-0.3136	-1.4806	0	0.1834	0.91
GSE45365_CD8A_DC_VS_CD11B_DC_IFNAR_KO_DN	-0.3853	-1.4782	0.0102	0.1834	0.913
GSE7568_IL4_TGFB_DEXAMETHASONE_VS_IL4_TGFB_TREATED_MACROPHAGE_UP	-0.4498	-1.4816	0.0267	0.1836	0.909
GSE15324_NAIVE_VS_ACTIVATED_ELF4_KO_CD8_TCELL_DN	-0.3884	-1.4825	0.01	0.1837	0.908
GSE22886_NAIVE_BCELL_VS_BLOOD_PLASMA_CELL_DN	-0.4045	-1.4828	0.0161	0.1839	0.908
GSE39820_CTRL_VS_TGFBETA3_IL6_CD4_TCELL_DN	-0.3814	-1.481	0.0163	0.184	0.909
GSE9650_GP33_VS_GP276_LCMV_SPECIFIC_EXHAUSTED_CD8_TCELL_DN	-0.4361	-1.4807	0.0426	0.184	0.91
GSE42021_TREG_VS_TCONV_PLN_DN	-0.4335	-1.6637	0	0.1841	0.407
GSE9960_GRAM_NEG_VS_GRAM_NEG_AND_POS_SEPSIS_PBMC_DN	-0.3949	-1.4697	0.012	0.1841	0.923
GSE22443_NAIVE_VS_ACT_AND_IL12_TREATED_CD8_TCELL_DN	-0.3493	-1.4693	0.004	0.1841	0.923
GSE16451_IMMATURE_VS_MATURE_NEURON_CELL_LINE_WEST_EQUINE_ENC_VIRUS_UP	-0.3832	-1.4832	0.0101	0.1844	0.907
GSE24210_RESTING_TREG_VS_TCONV_DN	-0.4193	-1.4828	0.018	0.1846	0.908
GSE45365_NK_CELL_VS_CD8_TCELL_UP	-0.3798	-1.4697	0.018	0.1847	0.923
GSE21546_WT_VS_SAP1A_KO_AND_ELK1_KO_ANTI_CD3_STIM_DP_THYMOCYTES_UP	-0.4065	-1.468	0.0414	0.1855	0.924
GSE19772_HCMV_INFL_VS_HCMV_INF_MONOCYTES_AND_PI3K_INHIBITION_DN	-0.4329	-1.4674	0.0599	0.1855	0.925
GSE1460_DP_THYMOCYTE_VS_NAIVE_CD4_TCELL_ADULT_BLOOD_UP	-0.3949	-1.4681	0.0121	0.1858	0.924
GSE3982_EOSINOPHIL_VS_MAST_CELL_DN	-0.3801	-1.4675	0.0297	0.1858	0.925
GSE31622_WT_VS_KLF3_KO_BCELL_UP	-0.3397	-1.4667	0.0202	0.1862	0.927
GSE16385_MONOCYTE_VS_12H_ROSIGLITAZONE_TREATED_MACROPHAGE_DN	-0.4603	-1.465	0.0388	0.1862	0.93
GSE22432_MULTIPOTENT_VS_COMMON_DC_PROGENITOR_UNTREATED_DN	-0.3845	-1.4651	0.0079	0.1866	0.93
GSE6090_UNSTIM_VS_DC_SIGN_STIM_DC_UP	-0.4325	-1.4653	0.0259	0.1869	0.93
GSE1460_INTRATHYMIC_T_PROGENITOR_VS_NAIVE_CD4_TCELL_CORD_BLOOD_UP	-0.4999	-1.6712	0	0.1873	0.385
GSE5099_UNSTIM_VS_MCSF_TREATED_MONOCYTE_DAY7_UP	-0.4493	-1.4658	0.072	0.1873	0.928
GSE22886_NAIVE_CD4_TCELL_VS_12H_ACT_TH2_DN	-0.4215	-1.4654	0.0279	0.1874	0.93
GSE1460_INTRATHYMIC_T_PROGENITOR_VS_NAIVE_CD4_TCELL_ADULT_BLOOD_UP	-0.4567	-1.6815	0	0.1878	0.359
GSE20727_CTRL_VS_ROS_INH_AND_DNFB_ALLERGEN_TREATED_DC_DN	-0.4535	-1.6599	0	0.188	0.419
GSE3039_NKT_CELL_VS_B1_BCELL_DN	-0.4576	-1.6649	0	0.1884	0.4
GSE37336_LY6C_POS_VS_NEG_NAIVE_CD4_TCELL_UP	-0.4523	-1.6845	0	0.1885	0.349
GSE34156_UNTREATED_VS_6H_NOD2_AND_TLR1_TLR2_LIGAND_TREATED_MONOCYTE_UP	-0.3413	-1.4632	0.0211	0.1885	0.931
GSE13493_DP_VS_CD4INTCD8POS_THYMOCYTE_DN	-0.3615	-1.4629	0.018	0.1885	0.931
GSE18804_SPLEEN_MACROPHAGE_VS_TUMORAL_MACROPHAGE_DN	-0.3807	-1.4626	0.0289	0.1885	0.931
GSE27786_BCELL_VS_MONO_MAC_UP	-0.3777	-1.4587	0.0139	0.1885	0.936
GSE5589_WT_VS_IL6_KO_LPS_AND_IL10_STIM_MACROPHAGE_45MIN_DN	-0.3664	-1.4634	0.004	0.1887	0.931
GSE15330_HSC_VS_MEGAKARYOCYTE_ERYTHROID_PROGENITOR_IKAROS_KO_DN	-0.3176	-1.4577	0.004	0.1887	0.936
GSE17721_LPS_VS_CPG_1H_BMDC_UP	-0.3804	-1.4621	0.0151	0.1889	0.931
GSE24634_NAIVE_CD4_TCELL_VS_DAY5_IL4_CONV_TREG_DN	-0.4334	-1.4588	0.0379	0.1889	0.936
GSE22886_TH1_VS_TH2_12H_ACT_UP	-0.3163	-1.4573	0.006	0.1889	0.937
GSE1112_OT1_CD8AB_VS_HY_CD8AA_THYMOCYTE_RTOC_CULTURE_DN	-0.3705	-1.4596	0.0219	0.189	0.934
GSE19888_CTRL_VS_T_CELL_MEMBRANES_ACT_MAST_CELL_UP	-0.4186	-1.4602	0.0294	0.1891	0.934
GSE29164_UNTREATED_VS_CD8_TCELL_TREATED_MELANOMA_DAY3_UP	-0.4017	-1.4593	0.0339	0.1891	0.934
GSE17974_CTRL_VS_ACT_IL4_AND_ANTI_IL12_72H_CD4_TCELL_DN	-0.3812	-1.4578	0.0176	0.1891	0.936
GSE7219_WT_VS_NIK_NFKB2_KO_LPS_AND_ANTI_CD40_STIM_DC_UP	-0.3958	-1.6674	0	0.1892	0.394
GSE15930_STIM_VS_STIM_AND_IFNAB_72H_CD8_T_CELL_DN	-0.3879	-1.461	0.0098	0.1893	0.933
GSE17721_POLYIC_VS_CPG_16H_BMDC_DN	-0.3681	-1.4604	0.0119	0.1893	0.933
GSE2770_UNTREATED_VS_IL4_TREATED_ACT_CD4_TCELL_2H_DN	-0.3722	-1.4544	0.0271	0.1893	0.941
GSE32164_RESTING_DIFFERENTIATED_VS_ALTERNATIVELY_ACT_M2_MACROPHAGE_UP	-0.3275	-1.4616	0.0182	0.1894	0.932
GSE7852_LN_VS_THYMUS_TREG_DN	-0.4034	-1.4588	0.0443	0.1894	0.935
GSE17721_POLYIC_VS_GARDIQUIMOD_8H_BMDC_DN	-0.3982	-1.458	0.0372	0.1894	0.936
GSE32901_NAIVE_VS_TH17_ENRICHED_CD4_TCELL_DN	-0.4013	-1.4597	0.0242	0.1895	0.934
GSE37533_PPARG2_FOXP3_VS_FOXP3_TRANSDUCED_CD4_TCELL_UP	-0.3947	-1.4612	0.0191	0.1896	0.932
GSE339_CD4POS_VS_CD8POS_DC_IN_CULTURE_DN	-0.3225	-1.4549	0.0116	0.1896	0.941
GSE29614_CTRL_VS_DAY7_TIV_FLU_VACCINE_PBMC_DN	-0.3551	-1.4546	0.0266	0.1896	0.941
GSE557_WT_VS_I_AB_KO_DC_DN	-0.4146	-1.4604	0.0138	0.1899	0.933
GSE20366_TREG_VS_NAIVE_CD4_TCELL_HOMEOSTATIC_CONVERSION_UP	-0.332	-1.4559	0.0119	0.1899	0.94
GSE20715_WT_VS_TLR4_KO_48H_OZONE_LUNG_DN	-0.3558	-1.4549	0.0141	0.1901	0.941
GSE15750_DAY6_VS_DAY10_TRAF6KO_EFF_CD8_TCELL_UP	-0.3129	-1.4561	0.0136	0.1902	0.938
GSE3982_NEUTROPHIL_VS_TH2_DN	-0.4077	-1.4552	0.0201	0.1902	0.941
GSE3039_NKT_CELL_VS_ALPHABETA_CD8_TCELL_UP	-0.3728	-1.4534	0.0219	0.1903	0.944
GSE22589_HEALTHY_VS_HIV_INFECTED_DC_UP	-0.4061	-1.4531	0.0413	0.1903	0.945
GSE8515_CTRL_VS_IL1_4H_STIM_MAC_UP	-0.3299	-1.4563	0.022	0.1904	0.938
GSE18804_SPLEEN_MACROPHAGE_VS_BRAIN_TUMORAL_MACROPHAGE_UP	-0.3725	-1.4553	0.0222	0.1905	0.941
GSE36009_WT_VS_NLRP10_KO_DC_LPS_STIM_DN	-0.4153	-1.4534	0.0306	0.1908	0.944
GSE11924_TFH_VS_TH1_CD4_TCELL_DN	-0.3396	-1.4494	0.0132	0.1915	0.947
GSE17721_CTRL_VS_PAM3CSK4_24H_BMDC_DN	-0.3483	-1.4496	0.0039	0.1918	0.947
GSE12845_IGD_NEG_BLOOD_VS_PRE_GC_TONSIL_BCELL_DN	-0.3815	-1.449	0.0159	0.1918	0.947
GSE23568_ID3_KO_VS_WT_CD8_TCELL_UP	-0.3353	-1.451	0.008	0.1919	0.945
GSE6674_ANTI_IGM_VS_ANTI_IGM_AND_CPG_STIM_BCELL_DN	-0.3951	-1.4519	0.0416	0.1921	0.945
GSE22432_PDC_VS_TGFB1_TREATEDCOMMON_DC_PROGENITOR_UP	-0.4005	-1.4512	0.0431	0.1921	0.945
GSE39820_CTRL_VS_IL1B_IL6_IL23A_CD4_TCELL_DN	-0.3649	-1.4497	0.0199	0.1921	0.947
GSE7460_CTRL_VS_TGFB_TREATED_ACT_FOXP3_HET_TCONV_UP	-0.4061	-1.4515	0.043	0.1922	0.945
GSE557_CIITA_KO_VS_I_AB_KO_DC_DN	-0.3846	-1.4498	0.016	0.1926	0.947
GSE13547_WT_VS_ZFX_KO_BCELL_ANTI_IGM_STIM_2H_UP	-0.4818	-1.6868	0	0.193	0.341
GSE2405_HEAT_KILLED_LYSATE_VS_LIVE_A_PHAGOCYTOPHILUM_STIM_NEUTROPHIL_24H_DN	-0.3353	-1.4498	0.0147	0.1931	0.947
GSE22919_RESTING_VS_IL2_IL12_IL15_STIM_NK_CELL_UP	-0.4235	-1.45	0.0359	0.1933	0.947
GSE45365_HEALTHY_VS_MCMV_INFECTION_BCELL_IFNAR_KO_DN	-0.4745	-1.6722	0.002	0.1935	0.381
GSE26030_TH1_VS_TH17_RESTIMULATED_DAY5_POST_POLARIZATION_DN	-0.3602	-1.4471	0.006	0.1936	0.95
GSE17974_0.5H_VS_72H_IL4_AND_ANTI_IL12_ACT_CD4_TCELL_DN	-0.3538	-1.4474	0.0079	0.194	0.95
GSE21927_UNTREATED_VS_GMCSF_GCSF_TREATED_BONE_MARROW_DN	-0.3628	-1.4477	0.0178	0.1941	0.95
GSE15930_NAIVE_VS_48H_IN_VITRO_STIM_IL12_CD8_TCELL_DN	-0.4143	-1.4471	0.0594	0.1941	0.95
GSE22432_MULTIPOTENT_PROGENITOR_VS_PDC_DN	-0.4071	-1.4419	0.0455	0.1941	0.954
GSE37301_RAG2_KO_VS_RAG2_AND_ETS1_KO_NK_CELL_DN	-0.3496	-1.4419	0.0101	0.1946	0.954
GSE16385_MONOCYTE_VS_12H_ROSIGLITAZONE_TREATED_MACROPHAGE_UP	-0.3128	-1.4404	0.0125	0.1947	0.956
GSE17721_0.5H_VS_8H_PAM3CSK4_BMDC_DN	-0.3935	-1.4421	0.0279	0.1948	0.954
GSE20198_IL12_IL18_VS_IFNA_TREATED_ACT_CD4_TCELL_DN	-0.3982	-1.441	0.0307	0.1948	0.956
GSE22103_UNSTIM_VS_GMCSF_AND_IFNG_STIM_NEUTROPHIL_UP	-0.4011	-1.4461	0.029	0.195	0.951
GSE5542_UNTREATED_VS_IFNA_TREATED_EPITHELIAL_CELLS_6H_DN	-0.3808	-1.4407	0.0325	0.195	0.956
GSE22935_WT_VS_MYD88_KO_MACROPHAGE_DN	-0.3318	-1.4405	0.0283	0.195	0.956
GSE22886_IGM_MEMORY_BCELL_VS_BLOOD_PLASMA_CELL_DN	-0.4173	-1.4389	0.032	0.195	0.957
GSE21670_UNTREATED_VS_TGFB_IL6_TREATED_CD4_TCELL_UP	-0.3267	-1.4422	0.0119	0.1952	0.953
GSE17721_LPS_VS_CPG_16H_BMDC_DN	-0.3323	-1.441	0.0282	0.1953	0.956
GSE3982_EOSINOPHIL_VS_EFF_MEMORY_CD4_TCELL_DN	-0.3461	-1.439	0.0161	0.1953	0.957
GSE20715_WT_VS_TLR4_KO_LUNG_UP	-0.4091	-1.4457	0.0455	0.1954	0.952
GSE17721_LPS_VS_GARDIQUIMOD_1H_BMDC_DN	-0.4153	-1.4451	0.0673	0.1956	0.952
GSE10147_IL3_VS_IL3_AND_HIVP17_STIM_PDC_UP	-0.4166	-1.4425	0.0542	0.1956	0.952
GSE9316_CD4_TCELL_BALBC_VS_TH17_ENRI_CD4_TCELL_SKG_PMA_IONO_STIM_FR4NEG_DN	-0.3893	-1.4422	0.0559	0.1956	0.953
GSE10240_IL22_VS_IL17_STIM_PRIMARY_BRONCHIAL_EPITHELIAL_CELLS_DN	-0.3562	-1.4394	0.0138	0.1956	0.957
GSE17721_0.5H_VS_4H_PAM3CSK4_BMDC_DN	-0.3888	-1.4348	0.0462	0.1956	0.962
GSE29164_CD8_TCELL_VS_CD8_TCELL_AND_IL12_TREATED_MELANOMA_DAY7_DN	-0.346	-1.4447	0.0243	0.1957	0.952
GSE41176_UNSTIM_VS_ANTI_IGM_STIM_TAK1_KO_BCELL_1H_DN	-0.3187	-1.4391	0.0195	0.1957	0.957
GSE14000_TRANSLATED_RNA_VS_MRNA_4H_LPS_DC_UP	-0.4432	-1.4427	0.0632	0.1958	0.952
GSE28726_ACT_CD4_TCELL_VS_ACT_VA24NEG_NKTCELL_UP	-0.4377	-1.4395	0.0423	0.1958	0.956
GSE17721_ALL_VS_24H_PAM3CSK4_BMDC_DN	-0.3469	-1.435	0.0217	0.1958	0.962
GSE5589_IL6_KO_VS_IL10_KO_LPS_STIM_MACROPHAGE_45MIN_DN	-0.3507	-1.4452	0.0145	0.1959	0.952
GSE13484_12H_UNSTIM_VS_YF17D_VACCINE_STIM_PBMC_UP	-0.4003	-1.4444	0.046	0.1959	0.952
GSE24574_BCL6_LOW_TFH_VS_TCONV_CD4_TCELL_DN	-0.3587	-1.4429	0.0205	0.196	0.952
GSE28726_ACT_CD4_TCELL_VS_ACT_NKTCELL_UP	-0.4359	-1.436	0.0593	0.196	0.962
GSE23984_CTRL_VS_HYPOCALEMIC_VITAMIND_ANALOG_TCELL_DN	-0.3896	-1.4351	0.0316	0.196	0.962
GSE26912_TUMORICIDAL_VS_CTRL_MACROPHAGE_UP	-0.354	-1.4439	0.0097	0.1962	0.952
GSE11961_MEMORY_BCELL_DAY7_VS_PLASMA_CELL_DAY7_UP	-0.3296	-1.436	0.006	0.1963	0.962
GSE36891_UNSTIM_VS_PAM_TLR2_STIM_PERITONEAL_MACROPHAGE_UP	-0.4031	-1.443	0.0183	0.1964	0.952
GSE37532_WT_VS_PPARG_KO_VISCERAL_ADIPOSE_TISSUE_TCONV_DN	-0.4243	-1.4352	0.0496	0.1964	0.962
GSE15930_NAIVE_VS_48H_IN_VITRO_STIM_IFNAB_CD8_TCELL_DN	-0.425	-1.4432	0.0583	0.1965	0.952
GSE15930_NAIVE_VS_72H_IN_VITRO_STIM_IL12_CD8_TCELL_DN	-0.3669	-1.4341	0.0342	0.1966	0.962
GSE27786_NKCELL_VS_ERYTHROBLAST_UP	-0.4063	-1.4339	0.0339	0.1966	0.963
GSE2770_IL12_VS_IL4_TREATED_ACT_CD4_TCELL_6H_DN	-0.3979	-1.4433	0.0158	0.1968	0.952
GSE37533_UNTREATED_VS_PIOGLIZATONE_TREATED_CD4_TCELL_FOXP3_TRASDUCED_CD4_TCELL_UP	-0.3506	-1.4353	0.0192	0.1968	0.962
GSE42021_TREG_PLN_VS_TREG_PRECURSORS_THYMUS_UP	-0.3341	-1.436	0.0211	0.1969	0.962
GSE4748_CYANOBACTERIUM_LPSLIKE_VS_LPS_AND_CYANOBACTERIUM_LPSLIKE_STIM_DC_3H_UP	-0.3164	-1.43	0.0134	0.197	0.968
GSE21927_SPLEEN_VS_4T1_TUMOR_MONOCYTE_BALBC_DN	-0.3674	-1.4373	0.022	0.1972	0.959
GSE16522_MEMORY_VS_NAIVE_CD8_TCELL_UP	-0.3853	-1.4361	0.042	0.1972	0.962
GSE32986_UNSTIM_VS_GMCSF_AND_CURDLAN_LOWDOSE_STIM_DC_UP	-0.3893	-1.4294	0.0488	0.1973	0.968
GSE7852_LN_VS_FAT_TREG_DN	-0.3643	-1.437	0.0295	0.1974	0.959
GSE12839_CTRL_VS_IL12_TREATED_PBMC_UP	-0.3634	-1.4375	0.0287	0.1975	0.959
GSE10239_NAIVE_VS_DAY4.5_EFF_CD8_TCELL_DN	-0.3637	-1.4367	0.0215	0.1975	0.961
GSE41867_NAIVE_VS_DAY15_LCMV_EFFECTOR_CD8_TCELL_UP	-0.3775	-1.4365	0.0333	0.1975	0.961
GSE29164_UNTREATED_VS_CD8_TCELL_AND_IL12_TREATED_MELANOMA_DAY3_DN	-0.4131	-1.43	0.0754	0.1975	0.968
GSE17721_LPS_VS_GARDIQUIMOD_16H_BMDC_DN	-0.3743	-1.4296	0.0242	0.1975	0.968
GSE39820_CTRL_VS_TGFBETA3_IL6_IL23A_CD4_TCELL_UP	-0.4357	-1.4362	0.0537	0.1976	0.962
GSE36392_EOSINOPHIL_VS_NEUTROPHIL_IL25_TREATED_LUNG_DN	-0.3701	-1.4287	0.0489	0.1976	0.968
GSE11818_WT_VS_DICER_KO_TREG_DN	-0.3795	-1.4328	0.0219	0.1977	0.965
GSE26928_EFF_MEM_VS_CENTR_MEM_CD4_TCELL_DN	-0.3694	-1.4323	0.0234	0.1978	0.967
GSE40274_CTRL_VS_FOXP3_TRANSDUCED_ACTIVATED_CD4_TCELL_UP	-0.3304	-1.4301	0.0178	0.1978	0.968
GSE5099_MONOCYTE_VS_ALTERNATIVE_M2_MACROPHAGE_DN	-0.3549	-1.4267	0.0272	0.1978	0.969
GSE17721_LPS_VS_PAM3CSK4_1H_BMDC_UP	-0.3649	-1.4329	0.0239	0.1979	0.965
GSE25088_ROSIGLITAZONE_VS_IL4_AND_ROSIGLITAZONE_STIM_MACROPHAGE_DAY10_UP	-0.3488	-1.4324	0.017	0.1981	0.966
GSE8515_CTRL_VS_IL6_4H_STIM_MAC_UP	-0.3914	-1.4287	0.0437	0.1981	0.968
GSE16385_IL4_VS_ROSIGLITAZONE_STIM_MACROPHAGE_UP	-0.4804	-1.6933	0	0.1983	0.322
GSE17974_0H_VS_48H_IN_VITRO_ACT_CD4_TCELL_DN	-0.3741	-1.4301	0.0179	0.1983	0.968
GSE19825_CD24LOW_VS_IL2RA_HIGH_DAY3_EFF_CD8_TCELL_DN	-0.4247	-1.4267	0.0717	0.1983	0.969
GSE37533_PPARG2_FOXP3_VS_FOXP3_TRANSDUCED_CD4_TCELL_PIOGLITAZONE_TREATED_UP	-0.3185	-1.4262	0.0058	0.1983	0.97
GSE7460_CD8_TCELL_VS_CD4_TCELL_ACT_DN	-0.3872	-1.4272	0.0539	0.1984	0.969
GSE12001_MIR223_KO_VS_WT_NEUTROPHIL_UP	-0.3676	-1.4303	0.0246	0.1985	0.968
GSE3203_INFLUENZA_INF_VS_IFNB_TREATED_LN_BCELL_DN	-0.3412	-1.4252	0.0173	0.1985	0.97
GSE13173_UNTREATED_VS_IL12_TREATED_ACT_CD8_TCELL_DN	-0.4359	-1.4307	0.0645	0.1986	0.968
GSE36476_CTRL_VS_TSST_ACT_40H_MEMORY_CD4_TCELL_YOUNG_DN	-0.3229	-1.4305	0.0061	0.1986	0.968
GSE42088_UNINF_VS_LEISHMANIA_INF_DC_24H_DN	-0.3719	-1.4268	0.04	0.1986	0.969
GSE13493_CD4INTCD8POS_VS_CD8POS_THYMOCYTE_UP	-0.3736	-1.428	0.0236	0.1987	0.969
GSE13485_CTRL_VS_DAY1_YF17D_VACCINE_PBMC_UP	-0.4748	-1.4275	0.0861	0.1987	0.969
GSE23321_CD8_STEM_CELL_MEMORY_VS_NAIVE_CD8_TCELL_UP	-0.4035	-1.4272	0.0507	0.1987	0.969
GSE34006_UNTREATED_VS_A2AR_AGONIST_TREATED_TREG_UP	-0.4199	-1.4316	0.0538	0.1988	0.967
GSE1432_6H_VS_24H_IFNG_MICROGLIA_UP	-0.3963	-1.4248	0.0489	0.1988	0.97
GSE13306_LAMINA_PROPRIA_VS_SPLEEN_TREG_UP	-0.3931	-1.4311	0.0397	0.1989	0.967
GSE28237_FOLLICULAR_VS_EARLY_GC_BCELL_DN	-0.3463	-1.4252	0.0158	0.1989	0.97
GSE40274_CTRL_VS_FOXP3_AND_HELIOS_TRANSDUCED_ACTIVATED_CD4_TCELL_DN	-0.3695	-1.4308	0.0394	0.199	0.968
GSE25088_CTRL_VS_ROSIGLITAZONE_STIM_MACROPHAGE_UP	-0.3596	-1.4275	0.0246	0.1991	0.969
GSE17721_PAM3CSK4_VS_GADIQUIMOD_8H_BMDC_UP	-0.3619	-1.4256	0.0274	0.1992	0.97
GSE21380_NON_TFH_VS_GERMINAL_CENTER_TFH_CD4_TCELL_DN	-0.4377	-1.4252	0.0817	0.1993	0.97
GSE18791_CTRL_VS_NEWCASTLE_VIRUS_DC_8H_UP	-0.4061	-1.4311	0.0316	0.1994	0.967
GSE21379_TFH_VS_NON_TFH_SAP_KO_CD4_TCELL_UP	-0.3407	-1.4242	0.0079	0.1995	0.97
GSE15624_CTRL_VS_6H_HALOFUGINONE_TREATED_CD4_TCELL_DN	-0.4697	-1.6732	0.0019	0.2005	0.378
GSE17974_CTRL_VS_ACT_IL4_AND_ANTI_IL12_4H_CD4_TCELL_DN	-0.4298	-1.4221	0.0505	0.2014	0.972
GSE22886_NAIVE_VS_MEMORY_TCELL_DN	-0.3878	-1.4222	0.0439	0.2015	0.972
GSE21670_UNTREATED_VS_TGFB_IL6_TREATED_STAT3_KO_CD4_TCELL_UP	-0.3673	-1.4213	0.0223	0.2016	0.972
GSE39820_CTRL_VS_TGFBETA1_IL6_CD4_TCELL_DN	-0.4006	-1.4226	0.045	0.2018	0.971
GSE30962_PRIMARY_VS_SECONDARY_CHRONIC_LCMV_INF_CD8_TCELL_UP	-0.3723	-1.4223	0.0237	0.2018	0.972
GSE11961_FOLLICULAR_BCELL_VS_MEMORY_BCELL_DAY40_DN	-0.4131	-1.697	0	0.2019	0.316
GSE24972_WT_VS_IRF8_KO_SPLEEN_FOLLICULAR_BCELL_UP	-0.2976	-1.4227	0.0058	0.2019	0.971
GSE40274_CTRL_VS_FOXP3_AND_SATB1_TRANSDUCED_ACTIVATED_CD4_TCELL_UP	-0.399	-1.4213	0.0437	0.2019	0.972
GSE6259_FLT3L_INDUCED_33D1_POS_DC_VS_BCELL_UP	-0.3893	-1.4204	0.0325	0.2019	0.974
GSE27786_BCELL_VS_NEUTROPHIL_UP	-0.4163	-1.4215	0.0611	0.202	0.972
GSE37605_FOXP3_FUSION_GFP_VS_IRES_GFP_TREG_C57BL6_DN	-0.3953	-1.4208	0.0586	0.2021	0.973
GSE36888_UNTREATED_VS_IL2_TREATED_TCELL_6H_DN	-0.4121	-1.4204	0.0699	0.2023	0.974
GSE12845_IGD_POS_BLOOD_VS_PRE_GC_TONSIL_BCELL_DN	-0.3784	-1.4198	0.0442	0.2027	0.976
GSE1448_ANTI_VALPHA2_VS_VBETA5_DP_THYMOCYTE_UP	-0.4327	-1.6871	0	0.2035	0.34
GSE7852_THYMUS_VS_FAT_TCONV_UP	-0.4044	-1.4184	0.0558	0.2035	0.976
GSE32423_CTRL_VS_IL7_IL4_MEMORY_CD8_TCELL_UP	-0.382	-1.419	0.0602	0.2037	0.976
GSE17721_LPS_VS_GARDIQUIMOD_0.5H_BMDC_DN	-0.3248	-1.4185	0.0174	0.2037	0.976
GSE1460_DP_THYMOCYTE_VS_NAIVE_CD4_TCELL_CORD_BLOOD_UP	-0.3976	-1.4186	0.0373	0.2039	0.976
GSE25123_WT_VS_PPARG_KO_MACROPHAGE_ROSIGLITAZONE_STIM_UP	-0.3669	-1.4171	0.0417	0.2055	0.977
GSE9006_TYPE_1_VS_TYPE_2_DIABETES_PBMC_AT_DX_DN	-0.4481	-1.4169	0.0877	0.2056	0.977
GSE21927_GMCSF_IL6_VS_GMCSF_GCSF_TREATED_BONE_MARROW_DN	-0.3997	-1.4155	0.0522	0.2065	0.978
GSE3982_MAC_VS_EFF_MEMORY_CD4_TCELL_UP	-0.364	-1.4153	0.0237	0.2065	0.978
GSE41867_DAY8_VS_DAY15_LCMV_CLONE13_EFFECTOR_CD8_TCELL_DN	-0.3698	-1.4155	0.0391	0.2069	0.978
GSE41867_DAY6_VS_DAY8_LCMV_CLONE13_EFFECTOR_CD8_TCELL_DN	-0.4262	-1.4143	0.0375	0.2069	0.979
GSE22886_TCELL_VS_BCELL_NAIVE_DN	-0.3105	-1.4158	0.0084	0.2072	0.978
GSE27786_LIN_NEG_VS_MONO_MAC_DN	-0.3369	-1.4155	0.0205	0.2073	0.978
GSE7460_WT_VS_FOXP3_HET_ACT_TCONV_DN	-0.393	-1.4144	0.0385	0.2073	0.979
GSE12484_HEALTHY_VS_PERIDONTITIS_NEUTROPHILS_DN	-0.341	-1.4138	0.0251	0.2074	0.98
GSE23114_WT_VS_SLE2C1_MOUSE_SPLEEN_B1A_BCELL_UP	-0.4622	-1.4145	0.0988	0.2075	0.979
GSE37301_PRO_BCELL_VS_GRANULOCYTE_MONOCYTE_PROGENITOR_DN	-0.3802	-1.4135	0.0422	0.2076	0.98
GSE21670_STAT3_KO_VS_WT_CD4_TCELL_TGFB_TREATED_UP	-0.3754	-1.413	0.0404	0.2076	0.981
GSE31082_DP_VS_CD8_SP_THYMOCYTE_UP	-0.3949	-1.4132	0.0509	0.2077	0.981
GSE369_SOCS3_KO_VS_WT_LIVER_POST_IL6_INJECTION_UP	-0.3296	-1.4126	0.0102	0.208	0.982
GSE25088_CTRL_VS_IL4_AND_ROSIGLITAZONE_STIM_MACROPHAGE_DN	-0.3623	-1.4121	0.0367	0.2084	0.982
GSE14308_NAIVE_CD4_TCELL_VS_INDUCED_TREG_DN	-0.37	-1.4115	0.0262	0.2088	0.982
GSE28726_NAIVE_VS_ACTIVATED_VA24NEG_NKTCELL_UP	-0.401	-1.4108	0.0624	0.2089	0.982
GSE27241_WT_VS_RORGT_KO_TH17_POLARIZED_CD4_TCELL_UP	-0.2978	-1.411	0.0154	0.209	0.982
GSE4984_UNTREATED_VS_VEHICLE_CTRL_TREATED_DC_DN	-0.3482	-1.4112	0.0199	0.2091	0.982
GSE45365_WT_VS_IFNAR_KO_BCELL_MCMV_INFECTION_UP	-0.3547	-1.4116	0.0394	0.2092	0.982
GSE24142_EARLY_THYMIC_PROGENITOR_VS_DN3_THYMOCYTE_ADULT_DN	-0.3198	-1.4104	0.0098	0.2092	0.983
GSE14908_RESTING_VS_HDM_STIM_CD4_TCELL_ATOPIC_PATIENT_UP	-0.3961	-1.4092	0.0496	0.21	0.983
GSE28726_NAIVE_CD4_TCELL_VS_NAIVE_NKTCELL_UP	-0.4193	-1.4093	0.0763	0.2103	0.983
GSE45739_NRAS_KO_VS_WT_ACD3_ACD28_STIM_CD4_TCELL_UP	-0.4382	-1.4094	0.0828	0.2106	0.983
GSE37301_LYMPHOID_PRIMED_MPP_VS_COMMON_LYMPHOID_PROGENITOR_UP	-0.3116	-1.4094	0.0078	0.211	0.983
GSE37532_TREG_VS_TCONV_CD4_TCELL_FROM_VISCERAL_ADIPOSE_TISSUE_DN	-0.412	-1.4069	0.0747	0.2111	0.984
GSE10239_NAIVE_VS_MEMORY_CD8_TCELL_DN	0.3245	1.5744	0	0.2111	0.685
GSE13522_CTRL_VS_T_CRUZI_BRAZIL_STRAIN_INF_SKIN_UP	-0.336	-1.4082	0.0235	0.2112	0.984
GSE40666_UNTREATED_VS_IFNA_STIM_STAT4_KO_EFFECTOR_CD8_TCELL_90MIN_DN	-0.3878	-1.4079	0.0382	0.2113	0.984
GSE37534_GW1929_VS_PIOGLITAZONE_TREATED_CD4_TCELL_PPARG1_FOXP3_TRANSDUCED_DN	-0.4114	-1.407	0.0526	0.2113	0.984
GSE27786_NKTCELL_VS_MONO_MAC_UP	-0.3875	-1.4083	0.0492	0.2115	0.984
GSE11924_TFH_VS_TH17_CD4_TCELL_DN	-0.3459	-1.4075	0.0293	0.2116	0.984
GSE32164_ALTERNATIVELY_ACT_M2_VS_CMYC_INHIBITED_MACROPHAGE_DN	-0.3419	-1.4073	0.0179	0.2116	0.984
GSE10273_HIGH_IL7_VS_HIGH_IL7_AND_IRF4_IN_IRF4_8_NULL_PRE_BCELL_UP	-0.3278	-1.4071	0.0289	0.2116	0.984
GSE22886_NAIVE_CD4_TCELL_VS_NKCELL_DN	-0.435	-1.4062	0.0882	0.2119	0.986
GSE17974_CTRL_VS_ACT_IL4_AND_ANTI_IL12_2H_CD4_TCELL_DN	-0.4363	-1.4057	0.0778	0.2126	0.986
GSE4748_CYANOBACTERIUM_LPSLIKE_VS_LPS_AND_CYANOBACTERIUM_LPSLIKE_STIM_DC_3H_DN	0.3711	1.5768	0.0098	0.2136	0.679
GSE12198_CTRL_VS_LOW_IL2_STIM_NK_CELL_DN	-0.357	-1.4028	0.0222	0.2148	0.986
GSE23505_UNTREATED_VS_4DAY_IL6_IL1_TGFB_TREATED_CD4_TCELL_DN	-0.3702	-1.4031	0.0335	0.215	0.986
GSE9037_CTRL_VS_LPS_4H_STIM_BMDM_UP	-0.3794	-1.4029	0.0541	0.2151	0.986
GSE1925_CTRL_VS_3H_IFNG_STIM_IFNG_PRIMED_MACROPHAGE_DN	-0.3158	-1.4024	0.0177	0.2152	0.986
GSE9601_UNTREATED_VS_NFKB_INHIBITOR_TREATED_HCMV_INF_MONOCYTE_DN	-0.4239	-1.4022	0.0746	0.2152	0.986
GSE17721_0.5H_VS_12H_LPS_BMDC_DN	-0.3806	-1.4019	0.0562	0.2153	0.986
GSE17721_CTRL_VS_CPG_12H_BMDC_UP	-0.3803	-1.4031	0.0519	0.2154	0.986
GSE7568_CTRL_VS_3H_TGFB_TREATED_MACROPHAGES_WITH_IL4_AND_DEXAMETHASONE_DN	-0.429	-1.4041	0.0833	0.2156	0.986
GSE22886_UNSTIM_VS_IL2_STIM_NKCELL_DN	-0.3998	-1.4032	0.0697	0.2156	0.986
GSE14308_TH17_VS_INDUCED_TREG_UP	-0.3894	-1.4034	0.0675	0.2157	0.986
GSE4142_NAIVE_VS_GC_BCELL_UP	-0.3335	-1.4006	0.0275	0.2159	0.986
GSE12198_CTRL_VS_LOW_IL2_STIM_NK_CELL_UP	-0.3353	-1.4034	0.0162	0.2161	0.986
GSE21927_BALBC_VS_C57BL6_MONOCYTE_TUMOR_DN	-0.367	-1.4006	0.0466	0.2163	0.986
GSE6875_WT_VS_FOXP3_KO_TREG_DN	-0.2983	-1.4003	0.0096	0.2163	0.987
GSE17721_CTRL_VS_PAM3CSK4_0.5H_BMDC_UP	-0.3792	-1.3998	0.0477	0.2163	0.987
GSE37532_VISCERAL_ADIPOSE_TISSUE_VS_LN_DERIVED_PPARG_KO_TREG_CD4_TCELL_UP	-0.4214	-1.397	0.0732	0.2163	0.99
GSE35685_CD34POS_CD38NEG_VS_CD34POS_CD10NEG_CD62LPOS_BONE_MARROW_UP	-0.4887	-1.6973	0	0.2164	0.315
GSE3982_BCELL_VS_TH2_DN	-0.337	-1.4034	0.038	0.2164	0.986
GSE360_DC_VS_MAC_L_MAJOR_UP	-0.2998	-1.4007	0.0192	0.2165	0.986
GSE36888_STAT5_AB_KNOCKIN_VS_WT_TCELL_IL2_TREATED_6H_DN	-0.3754	-1.3984	0.0592	0.2165	0.987
GSE18893_TCONV_VS_TREG_2H_CULTURE_UP	-0.3376	-1.3979	0.0307	0.2165	0.988
GSE27786_LIN_NEG_VS_CD8_TCELL_UP	-0.3569	-1.3977	0.0257	0.2166	0.989
GSE21927_BALBC_VS_C57BL6_MONOCYTE_TUMOR_UP	-0.377	-1.3966	0.0485	0.2166	0.99
GSE27786_CD8_TCELL_VS_MONO_MAC_UP	-0.3955	-1.3998	0.042	0.2167	0.987
GSE4142_GC_BCELL_VS_MEMORY_BCELL_DN	-0.3301	-1.3971	0.0181	0.2167	0.99
GSE29164_UNTREATED_VS_CD8_TCELL_AND_IL12_TREATED_MELANOMA_DAY7_UP	-0.4281	-1.3985	0.0856	0.2168	0.987
GSE18804_BRAIN_VS_COLON_TUMORAL_MACROPHAGE_DN	-0.3513	-1.4008	0.0506	0.2169	0.986
GSE27786_LSK_VS_ERYTHROBLAST_UP	-0.3742	-1.3972	0.0351	0.2169	0.99
GSE46606_IRF4HIGH_VS_WT_CD40L_IL2_IL5_DAY3_STIMULATED_BCELL_DN	0.3598	1.5788	0.0061	0.2169	0.672
GSE11864_CSF1_PAM3CYS_VS_CSF1_IFNG_PAM3CYS_IN_MAC_UP	-0.3939	-1.4009	0.0552	0.217	0.986
GSE20727_CTRL_VS_DNFB_ALLERGEN_TREATED_DC_DN	-0.3101	-1.398	0.0234	0.217	0.988
GSE29618_PRE_VS_DAY7_POST_LAIV_FLU_VACCINE_MDC_UP	-0.3012	-1.3974	0.0081	0.217	0.99
GSE11961_MEMORY_BCELL_DAY7_VS_MEMORY_BCELL_DAY40_DN	-0.3218	-1.3963	0.0075	0.217	0.991
GSE27670_BLIMP1_VS_LMP1_TRANSDUCED_GC_BCELL_DN	-0.3778	-1.3943	0.0432	0.2171	0.992
GSE24142_ADULT_VS_FETAL_DN2_THYMOCYTE_DN	-0.3345	-1.3987	0.0188	0.2172	0.987
GSE18791_CTRL_VS_NEWCASTLE_VIRUS_DC_6H_UP	-0.3592	-1.3985	0.0348	0.2172	0.987
GSE21927_UNTREATED_VS_GMCSF_IL6_TREATED_BONE_MARROW_UP	-0.3184	-1.396	0.0077	0.2172	0.991
GSE21546_UNSTIM_VS_ANTI_CD3_STIM_DP_THYMOCYTES_UP	-0.388	-1.3947	0.0667	0.2172	0.992
GSE37605_C57BL6_VS_NOD_FOXP3_FUSION_GFP_TCONV_DN	-0.396	-1.393	0.0787	0.2172	0.992
GSE3982_NEUTROPHIL_VS_NKCELL_DN	-0.3495	-1.3932	0.0392	0.2173	0.992
GSE44649_NAIVE_VS_ACTIVATED_CD8_TCELL_MIR155_KO_DN	-0.4308	-1.3948	0.1006	0.2174	0.992
GSE6259_33D1_POS_DC_VS_BCELL_DN	-0.3312	-1.3988	0.0294	0.2175	0.987
GSE5589_WT_VS_IL6_KO_LPS_AND_IL6_STIM_MACROPHAGE_45MIN_DN	-0.3645	-1.3956	0.0284	0.2175	0.992
GSE15750_WT_VS_TRAF6KO_DAY10_EFF_CD8_TCELL_UP	-0.3415	-1.3944	0.0291	0.2175	0.992
GSE4748_CTRL_VS_LPS_AND_CYANOBACTERIUM_LPSLIKE_STIM_DC_3H_UP	-0.414	-1.3989	0.0896	0.2176	0.987
GSE27786_NKTCELL_VS_NEUTROPHIL_UP	-0.4136	-1.3953	0.0896	0.2176	0.992
GSE20198_UNTREATED_VS_IL12_TREATED_ACT_CD4_TCELL_UP	-0.4028	-1.3949	0.0858	0.2176	0.992
GSE360_HIGH_VS_LOW_DOSE_B_MALAYI_DC_UP	-0.3386	-1.3932	0.0346	0.2176	0.992
GSE11961_UNSTIM_VS_ANTI_IGM_AND_CD40_STIM_6H_FOLLICULAR_BCELL_UP	-0.3123	-1.3925	0.0181	0.2178	0.992
GSE5503_LIVER_DC_VS_PLN_DC_ACTIVATED_ALLOGENIC_TCELL_DN	-0.4027	-1.3949	0.0653	0.2179	0.992
GSE15733_BM_VS_SPLEEN_MEMORY_CD4_TCELL_DN	-0.3473	-1.3937	0.0363	0.2179	0.992
GSE27786_LIN_NEG_VS_MONO_MAC_UP	-0.3699	-1.3933	0.0558	0.2179	0.992
GSE3982_NKCELL_VS_TH1_DN	-0.3532	-1.3933	0.0347	0.2183	0.992
GSE37301_HEMATOPOIETIC_STEM_CELL_VS_LYMPHOID_PRIMED_MPP_DN	-0.3784	-1.3916	0.0621	0.2193	0.992
GSE10239_MEMORY_VS_DAY4.5_EFF_CD8_TCELL_DN	-0.4452	-1.3913	0.125	0.2195	0.992
GSE12845_NAIVE_VS_DARKZONE_GC_TONSIL_BCELL_DN	-0.377	-1.3884	0.0474	0.2198	0.993
GSE39820_TGFBETA3_IL6_VS_TGFBETA3_IL6_IL23A_TREATED_CD4_TCELL_UP	-0.395	-1.3885	0.0876	0.2202	0.993
GSE4748_CTRL_VS_LPS_STIM_DC_3H_UP	-0.3936	-1.3885	0.0851	0.2204	0.993
GSE3982_NEUTROPHIL_VS_BCELL_UP	0.3814	1.5923	0.0041	0.2204	0.639
GSE14000_UNSTIM_VS_4H_LPS_DC_TRANSLATED_RNA_UP	-0.4096	-1.3879	0.0671	0.2205	0.993
GSE6092_UNSTIM_VS_IFNG_STIM_ENDOTHELIAL_CELL_UP	-0.3714	-1.3886	0.0511	0.2208	0.993
GSE41978_ID2_KO_VS_BIM_KO_KLRG1_LOW_EFFECTOR_CD8_TCELL_DN	-0.3193	-1.3893	0.0255	0.2209	0.993
GSE11924_TFH_VS_TH2_CD4_TCELL_DN	-0.3541	-1.3887	0.0456	0.2209	0.993
GSE12507_PDC_CELL_LINE_VS_IMMATUE_T_CELL_LINE_UP	-0.3745	-1.3898	0.0669	0.221	0.993
GSE17721_LPS_VS_GARDIQUIMOD_4H_BMDC_DN	-0.3578	-1.3894	0.0547	0.2211	0.993
GSE26030_UNSTIM_VS_RESTIM_TH17_DAY15_POST_POLARIZATION_UP	-0.3398	-1.3888	0.0374	0.2211	0.993
GSE19923_WT_VS_HEB_KO_DP_THYMOCYTE_DN	-0.3745	-1.3895	0.0556	0.2213	0.993
GSE15735_CTRL_VS_HDAC_INHIBITOR_TREATED_CD4_TCELL_12H_UP	-0.3304	-1.3898	0.0182	0.2214	0.993
GSE24210_CTRL_VS_IL35_TREATED_TCONV_CD4_TCELL_DN	-0.3669	-1.3888	0.06	0.2214	0.993
GSE18791_CTRL_VS_NEWCASTLE_VIRUS_DC_4H_UP	-0.3852	-1.3873	0.053	0.2214	0.993
GSE31082_DN_VS_CD8_SP_THYMOCYTE_UP	-0.3756	-1.3898	0.0395	0.2218	0.993
GSE13946_CTRL_VS_DSS_COLITIS_GD_TCELL_FROM_COLON_DN	-0.3597	-1.39	0.0467	0.2219	0.993
GSE2770_IL12_AND_TGFB_ACT_VS_ACT_CD4_TCELL_48H_DN	-0.4027	-1.3867	0.065	0.222	0.993
GSE17721_CTRL_VS_POLYIC_24H_BMDC_UP	-0.3501	-1.3863	0.0403	0.2224	0.993
GSE10147_IL3_AND_HIVP17_VS_IL3_AND_CPG_STIM_PDC_DN	-0.3381	-1.3861	0.02	0.2224	0.993
GSE32986_GMCSF_VS_GMCSF_AND_CURDLAN_LOWDOSE_STIM_DC_UP	-0.3725	-1.3856	0.072	0.2231	0.993
GSE9960_GRAM_NEG_VS_GRAM_NEG_AND_POS_SEPSIS_PBMC_UP	0.3641	1.6272	0	0.2232	0.527
GSE13522_CTRL_VS_T_CRUZI_Y_STRAIN_INF_SKIN_IFNG_KO_UP	-0.3278	-1.3847	0.0474	0.2244	0.993
GSE15930_NAIVE_VS_24H_IN_VITRO_STIM_IL12_CD8_TCELL_DN	-0.3661	-1.3843	0.0322	0.2249	0.993
GSE19888_ADENOSINE_A3R_INH_PRETREAT_AND_ACT_BY_A3R_VS_TCELL_MEMBRANES_ACT_MAST_CELL_UP	0.4761	1.5794	0.0375	0.225	0.67
GSE19888_CTRL_VS_TCELL_MEMBRANES_ACT_MAST_CELL_PRETREAT_A3R_INH_DN	0.4089	1.595	0.0236	0.225	0.631
GSE22886_NAIVE_CD8_TCELL_VS_MEMORY_TCELL_DN	-0.367	-1.3834	0.0703	0.2251	0.993
GSE19941_UNSTIM_VS_LPS_AND_IL10_STIM_IL10_KO_MACROPHAGE_DN	-0.3333	-1.3811	0.0206	0.2251	0.996
GSE40493_BCL6_KO_VS_WT_TREG_DN	0.4332	1.5865	0.002	0.2251	0.649
GSE19923_WT_VS_HEB_AND_E2A_KO_DP_THYMOCYTE_UP	-0.3536	-1.3812	0.0373	0.2253	0.996
GSE12366_GC_BCELL_VS_PLASMA_CELL_UP	-0.3768	-1.3839	0.0669	0.2254	0.993
GSE27786_LIN_NEG_VS_ERYTHROBLAST_UP	-0.3733	-1.3835	0.0501	0.2254	0.993
GSE15930_NAIVE_VS_24H_IN_VITRO_STIM_CD8_TCELL_DN	-0.3772	-1.3836	0.0458	0.2256	0.993
GSE29617_CTRL_VS_DAY3_TIV_FLU_VACCINE_PBMC_2008_DN	-0.3731	-1.3817	0.061	0.2256	0.996
GSE37301_LYMPHOID_PRIMED_MPP_VS_RAG2_KO_NK_CELL_UP	-0.3872	-1.3813	0.0761	0.2256	0.996
GSE42021_TCONV_PLN_VS_CD24INT_TCONV_THYMUS_UP	-0.3316	-1.3829	0.0255	0.2258	0.995
GSE22432_CONVENTIONAL_CDC_VS_PLASMACYTOID_PDC_UP	-0.3758	-1.3818	0.0417	0.2258	0.996
GSE17974_CTRL_VS_ACT_IL4_AND_ANTI_IL12_24H_CD4_TCELL_DN	-0.3484	-1.3813	0.0435	0.2259	0.996
GSE18804_SPLEEN_MACROPHAGE_VS_TUMORAL_MACROPHAGE_UP	-0.3829	-1.3825	0.0804	0.226	0.996
GSE360_L_MAJOR_VS_M_TUBERCULOSIS_MAC_DN	-0.3073	-1.3819	0.0094	0.2261	0.996
GSE1112_OT1_VS_HY_CD8AB_THYMOCYTE_RTOC_CULTURE_DN	-0.3904	-1.3819	0.0421	0.2265	0.996
GSE4748_CTRL_VS_CYANOBACTERIUM_LPSLIKE_STIM_DC_1H_UP	-0.3614	-1.3802	0.0717	0.2266	0.996
GSE15624_CTRL_VS_3H_HALOFUGINONE_TREATED_CD4_TCELL_DN	-0.3166	-1.3801	0.0207	0.2266	0.996
GSE1740_MCSF_VS_MCSF_AND_IFNG_DAY2_DERIVED_MACROPHAGE_WITH_IFNA_STIM_UP	-0.4129	-1.3798	0.0909	0.2267	0.996
GSE9988_ANTI_TREM1_VS_VEHICLE_TREATED_MONOCYTES_UP	-0.412	-1.3819	0.0926	0.2268	0.996
GSE17721_PAM3CSK4_VS_GADIQUIMOD_2H_BMDC_DN	-0.3749	-1.3772	0.0604	0.2275	0.997
GSE3039_ALPHABETA_CD8_TCELL_VS_B2_BCELL_DN	-0.3513	-1.3786	0.0292	0.2276	0.997
GSE17721_0.5H_VS_8H_POLYIC_BMDC_UP	-0.3373	-1.3774	0.0398	0.2276	0.997
GSE17721_LPS_VS_POLYIC_4H_BMDC_UP	-0.3556	-1.3792	0.0594	0.2277	0.997
GSE22342_CD11C_HIGH_VS_LOW_DECIDUAL_MACROPHAGES_UP	-0.3315	-1.3777	0.0399	0.2277	0.997
GSE12392_WT_VS_IFNB_KO_CD8A_NEG_SPLEEN_DC_UP	-0.3663	-1.3769	0.0475	0.2278	0.997
GSE37301_LYMPHOID_PRIMED_MPP_VS_GRAN_MONO_PROGENITOR_UP	-0.4014	-1.3787	0.0943	0.2279	0.997
GSE20366_EX_VIVO_VS_HOMEOSTATIC_CONVERSION_TREG_DN	-0.2979	-1.3774	0.0199	0.2279	0.997
GSE43863_TH1_VS_LY6C_INT_CXCR5POS_EFFECTOR_CD4_TCELL_UP	-0.3435	-1.3778	0.0412	0.228	0.997
GSE5099_UNSTIM_VS_MCSF_TREATED_MONOCYTE_DAY3_UP	-0.3403	-1.3788	0.0285	0.2282	0.997
GSE42088_UNINF_VS_LEISHMANIA_INF_DC_2H_UP	-0.3549	-1.378	0.065	0.2283	0.997
GSE10463_CD40L_AND_VA347_VS_CD40L_IN_DC_UP	-0.3388	-1.3778	0.0417	0.2283	0.997
GSE18281_SUBCAPSULAR_VS_PERIMEDULLARY_CORTICAL_REGION_OF_THYMUS_DN	-0.3345	-1.3781	0.0488	0.2284	0.997
GSE22886_DAY1_VS_DAY7_MONOCYTE_IN_CULTURE_DN	-0.4848	-1.6992	0.0079	0.2287	0.311
GSE29618_MONOCYTE_VS_PDC_DN	-0.3337	-1.3758	0.0231	0.2296	0.997
GSE30153_LUPUS_VS_HEALTHY_DONOR_BCELL_UP	-0.3397	-1.3751	0.046	0.2303	0.997
GSE11961_MEMORY_BCELL_DAY40_VS_GERMINAL_CENTER_BCELL_DAY40_DN	-0.3184	-1.3753	0.0266	0.2304	0.997
GSE42021_TREG_PLN_VS_CD24LO_TREG_THYMUS_UP	-0.3553	-1.3748	0.0467	0.2305	0.997
GSE19888_NO_PRETREAT_VS_ADENOSINE_A3R_INHIBITOR_PRETREATED_MAST_CELL_TCELL_MEMBRANES_ACT_UP	-0.314	-1.3743	0.0391	0.2308	0.997
GSE12198_NK_VS_NK_ACT_EXPANSION_SYSTEM_DERIVED_NK_CELL_UP	-0.3692	-1.3744	0.0549	0.231	0.997
GSE17721_PAM3CSK4_VS_CPG_1H_BMDC_UP	-0.3153	-1.3735	0.0424	0.2316	0.998
GSE39820_TGFBETA1_VS_TGFBETA3_IN_IL6_IL23A_TREATED_CD4_TCELL_UP	-0.3184	-1.3731	0.0263	0.2317	0.998
GSE339_CD4POS_VS_CD4CD8DN_DC_DN	-0.3434	-1.3736	0.0425	0.2318	0.998
GSE37301_HEMATOPOIETIC_STEM_CELL_VS_MULTIPOTENT_PROGENITOR_UP	-0.2963	-1.3732	0.0359	0.2318	0.998
GSE22886_NAIVE_BCELL_VS_NEUTROPHIL_DN	0.541	1.597	0.0618	0.2319	0.62
GSE13738_RESTING_VS_TCR_ACTIVATED_CD4_TCELL_DN	-0.3863	-1.3697	0.0891	0.232	0.998
GSE26669_CD4_VS_CD8_TCELL_IN_MLR_COSTIM_BLOCK_UP	-0.3498	-1.3725	0.0448	0.2321	0.998
GSE2770_UNTREATED_VS_TGFB_AND_IL12_TREATED_ACT_CD4_TCELL_48H_UP	-0.3118	-1.3706	0.0267	0.2321	0.998
GSE15624_3H_VS_6H_HALOFUGINONE_TREATED_CD4_TCELL_DN	-0.3892	-1.3727	0.0639	0.2322	0.998
GSE17721_POLYIC_VS_PAM3CSK4_24H_BMDC_DN	-0.3699	-1.3717	0.0591	0.2322	0.998
GSE29618_PRE_VS_DAY7_POST_LAIV_FLU_VACCINE_PDC_DN	-0.4249	-1.3709	0.121	0.2322	0.998
GSE557_WT_VS_CIITA_KO_DC_UP	-0.3327	-1.3708	0.0421	0.2322	0.998
GSE22611_UNSTIM_VS_2H_MDP_STIM_MUTANT_NOD2_TRANSDUCED_HEK293T_CELL_UP	-0.3422	-1.3704	0.042	0.2322	0.998
GSE17721_POLYIC_VS_PAM3CSK4_8H_BMDC_DN	-0.3609	-1.3713	0.0752	0.2323	0.998
GSE21774_CD62L_POS_CD56_BRIGHT_VS_CD62L_NEG_CD56_DIM_NK_CELL_DN	-0.3832	-1.3697	0.0803	0.2323	0.998
GSE17721_CTRL_VS_CPG_6H_BMDC_UP	-0.3419	-1.372	0.0565	0.2324	0.998
GSE21927_SPLENIC_C26GM_TUMOROUS_VS_BONE_MARROW_MONOCYTES_UP	-0.2851	-1.3718	0.0207	0.2324	0.998
GSE19941_LPS_VS_LPS_AND_IL10_STIM_IL10_KO_NFKBP50_KO_MACROPHAGE_DN	-0.3163	-1.3714	0.0265	0.2324	0.998
GSE42724_MEMORY_VS_B1_BCELL_UP	-0.3399	-1.3721	0.0419	0.2325	0.998
GSE7460_TCONV_VS_TREG_LN_UP	-0.3	-1.371	0.0302	0.2325	0.998
GSE29618_LAIV_VS_TIV_FLU_VACCINE_DAY7_BCELL_DN	-0.3523	-1.3698	0.048	0.2326	0.998
GSE2770_IL12_VS_TGFB_AND_IL12_TREATED_ACT_CD4_TCELL_48H_DN	-0.3233	-1.3685	0.0386	0.2327	0.998
GSE22935_UNSTIM_VS_24H_MBOVIS_BCG_STIM_MYD88_KO_MACROPHAGE_UP	-0.4091	-1.3698	0.0852	0.2329	0.998
GSE39022_LN_VS_SPLEEN_DC_DN	-0.3752	-1.3688	0.0635	0.2329	0.998
GSE1925_3H_VS_24H_IFNG_STIM_IFNG_PRIMED_MACROPHAGE_DN	-0.3443	-1.3691	0.0386	0.233	0.998
GSE46606_UNSTIM_VS_CD40L_IL2_IL5_3DAY_STIMULATED_IRF4_KO_BCELL_DN	-0.3849	-1.3685	0.0794	0.233	0.998
GSE40274_XBP1_VS_FOXP3_AND_XBP1_TRANSDUCED_ACTIVATED_CD4_TCELL_DN	-0.3604	-1.3688	0.0513	0.2332	0.998
GSE9601_NFKB_INHIBITOR_VS_PI3K_INHIBITOR_TREATED_HCMV_INF_MONOCYTE_UP	-0.3734	-1.3678	0.0909	0.2337	0.998
GSE17721_0.5H_VS_8H_GARDIQUIMOD_BMDC_DN	-0.3973	-1.3664	0.105	0.234	0.998
GSE27786_NKCELL_VS_NKTCELL_UP	-0.3727	-1.366	0.0703	0.234	0.998
KAECH_NAIVE_VS_MEMORY_CD8_TCELL_UP	-0.3696	-1.3658	0.0707	0.234	0.998
GSE41867_NAIVE_VS_DAY6_LCMV_ARMSTRONG_EFFECTOR_CD8_TCELL_UP	-0.3656	-1.3666	0.0588	0.2341	0.998
GSE42088_UNINF_VS_LEISHMANIA_INF_DC_4H_UP	-0.3661	-1.3661	0.0682	0.2341	0.998
GSE32533_WT_VS_MIR17_OVEREXPRESS_ACT_CD4_TCELL_UP	-0.3955	-1.3666	0.084	0.2342	0.998
GSE3982_BASOPHIL_VS_CENT_MEMORY_CD4_TCELL_DN	-0.3	-1.3662	0.0216	0.2342	0.998
GSE27786_LSK_VS_NEUTROPHIL_UP	-0.3413	-1.3672	0.0384	0.2343	0.998
GSE7348_LPS_VS_TOLERIZED_AND_LPS_STIM_MACROPHAGE_UP	-0.3972	-1.3654	0.0962	0.2343	0.998
GSE360_CTRL_VS_L_MAJOR_MAC_DN	-0.308	-1.3673	0.0277	0.2345	0.998
GSE18281_CORTEX_VS_MEDULLA_THYMUS_UP	-0.3515	-1.3667	0.0864	0.2345	0.998
GSE24634_TREG_VS_TCONV_POST_DAY5_IL4_CONVERSION_UP	-0.3762	-1.3668	0.0477	0.2347	0.998
GSE29618_PRE_VS_DAY7_FLU_VACCINE_BCELL_DN	-0.353	-1.3649	0.0372	0.2349	0.998
GSE37534_GW1929_VS_ROSIGLITAZONE_TREATED_CD4_TCELL_PPARG1_FOXP3_TRANSDUCED_DN	-0.409	-1.3635	0.083	0.2354	0.998
GSE37301_HEMATOPOIETIC_STEM_CELL_VS_GRAN_MONO_PROGENITOR_DN	-0.3578	-1.3636	0.0854	0.2356	0.998
GSE32986_UNSTIM_VS_CURDLAN_LOWDOSE_STIM_DC_UP	-0.405	-1.3638	0.0867	0.2357	0.998
GSE7460_CTRL_VS_TGFB_TREATED_ACT_TREG_UP	-0.3718	-1.3639	0.0744	0.2358	0.998
GSE8835_HEALTHY_VS_CLL_CD8_TCELL_UP	-0.3316	-1.3641	0.0363	0.236	0.998
GSE21546_WT_VS_SAP1A_KO_AND_ELK1_KO_DP_THYMOCYTES_DN	-0.3761	-1.3639	0.0674	0.2361	0.998
GSE14415_TCONV_VS_FOXP3_KO_INDUCED_TREG_UP	-0.3659	-1.363	0.0745	0.2362	0.998
GSE34205_RSV_VS_FLU_INF_INFANT_PBMC_DN	0.3846	1.5794	0.0194	0.2363	0.67
GSE23321_EFFECTOR_MEMORY_VS_NAIVE_CD8_TCELL_DN	-0.4402	-1.3621	0.1245	0.2366	0.998
GSE15930_NAIVE_VS_72H_IN_VITRO_STIM_CD8_TCELL_UP	-0.3096	-1.3621	0.0269	0.2368	0.998
GSE26351_WNT_VS_BMP_PATHWAY_STIM_HEMATOPOIETIC_PROGENITORS_DN	-0.3939	-1.3624	0.0847	0.237	0.998
GSE17721_PAM3CSK4_VS_GADIQUIMOD_12H_BMDC_UP	-0.3279	-1.3622	0.0457	0.237	0.998
GSE17721_POLYIC_VS_PAM3CSK4_16H_BMDC_DN	-0.3634	-1.3613	0.0608	0.2378	0.998
GSE6259_FLT3L_INDUCED_DEC205_POS_DC_VS_CD4_TCELL_UP	-0.4092	-1.353	0.1016	0.2378	0.998
GSE24026_PD1_LIGATION_VS_CTRL_IN_ACT_TCELL_LINE_DN	-0.369	-1.3535	0.0812	0.2379	0.998
GSE2770_IL12_VS_IL4_TREATED_ACT_CD4_TCELL_48H_UP	-0.3297	-1.3603	0.0259	0.2381	0.998
GSE22601_IMMATURE_CD4_SINGLE_POSITIVE_VS_CD4_SINGLE_POSITIVE_THYMOCYTE_DN	-0.3177	-1.3546	0.0226	0.2381	0.998
GSE42021_CD24HI_VS_CD24LOW_TCONV_THYMUS_UP	-0.3343	-1.3532	0.0589	0.2381	0.998
GSE21033_CTRL_VS_POLYIC_STIM_DC_12H_DN	-0.3814	-1.3531	0.0738	0.2381	0.998
GSE22589_HEALTHY_VS_HIV_AND_SIV_INFECTED_DC_DN	-0.4042	-1.3528	0.1089	0.2381	0.998
GSE9006_TYPE_1_DIABETES_AT_DX_VS_1MONTH_POST_DX_PBMC_DN	-0.3167	-1.361	0.0304	0.2382	0.998
GSE45365_CTRL_VS_MCMV_INFECTION_NK_CELL_DN	-0.3764	-1.3608	0.0706	0.2382	0.998
GSE3691_IFN_PRODUCING_KILLER_DC_VS_PLASMACYTOID_DC_SPLEEN_DN	-0.3128	-1.3535	0.0451	0.2382	0.998
GSE5589_UNSTIM_VS_45MIN_LPS_AND_IL10_STIM_MACROPHAGE_DN	-0.3352	-1.3604	0.0581	0.2383	0.998
GSE3982_EFF_MEMORY_CD4_TCELL_VS_TH1_DN	-0.3618	-1.3574	0.0454	0.2383	0.998
GSE8621_UNSTIM_VS_LPS_STIM_MACROPHAGE_UP	-0.2973	-1.3563	0.0155	0.2383	0.998
GSE41867_NAIVE_VS_DAY30_LCMV_ARMSTRONG_MEMORY_CD8_TCELL_DN	-0.382	-1.3546	0.0927	0.2384	0.998
GSE15930_NAIVE_VS_72H_IN_VITRO_STIM_TRICHOSTATINA_CD8_TCELL_DN	-0.3447	-1.3541	0.0493	0.2384	0.998
GSE17974_2.5H_VS_72H_IL4_AND_ANTI_IL12_ACT_CD4_TCELL_UP	-0.4383	-1.3565	0.1303	0.2385	0.998
GSE5679_CTRL_VS_PPARG_LIGAND_ROSIGLITAZONE_AND_RARA_AGONIST_AM580_TREATED_DC_DN	-0.3188	-1.3542	0.048	0.2385	0.998
GSE11057_EFF_MEM_VS_CENT_MEM_CD4_TCELL_UP	-0.3343	-1.3537	0.0565	0.2385	0.998
GSE27786_LIN_NEG_VS_NKCELL_UP	-0.3106	-1.3536	0.0359	0.2385	0.998
GSE17721_POLYIC_VS_GARDIQUIMOD_16H_BMDC_DN	-0.3786	-1.3604	0.0896	0.2386	0.998
GSE12392_CD8A_POS_VS_NEG_SPLEEN_DC_UP	-0.3543	-1.3576	0.0692	0.2386	0.998
GSE26156_DOUBLE_POSITIVE_VS_CD4_SINGLE_POSITIVE_THYMOCYTE_DN	-0.3426	-1.3575	0.0391	0.2386	0.998
GSE40068_CXCR5POS_BCL6POS_TFH_VS_CXCR5NEG_BCL6NEG_CD4_TCELL_DN	-0.3812	-1.3563	0.062	0.2386	0.998
GSE27786_NKCELL_VS_MONO_MAC_UP	-0.3661	-1.3548	0.0717	0.2386	0.998
GSE23114_PERITONEAL_CAVITY_B1A_BCELL_VS_SPLEEN_BCELL_DN	-0.4053	-1.3523	0.106	0.2386	0.998
GSE5589_UNSTIM_VS_180MIN_LPS_AND_IL10_STIM_MACROPHAGE_UP	-0.3817	-1.3587	0.0884	0.2387	0.998
GSE17721_4_VS_24H_CPG_BMDC_UP	-0.3014	-1.356	0.0154	0.2387	0.998
GSE13547_2H_VS_12_H_ANTI_IGM_STIM_BCELL_DN	-0.3418	-1.3546	0.0884	0.2387	0.998
GSE17721_CPG_VS_GARDIQUIMOD_8H_BMDC_UP	-0.335	-1.3598	0.0486	0.2388	0.998
GSE9650_EXHAUSTED_VS_MEMORY_CD8_TCELL_UP	-0.2825	-1.3591	0.0257	0.2388	0.998
GSE5589_LPS_VS_LPS_AND_IL6_STIM_IL10_KO_MACROPHAGE_45MIN_DN	-0.3661	-1.3588	0.0515	0.2388	0.998
GSE3982_CENT_MEMORY_CD4_TCELL_VS_TH1_DN	-0.3504	-1.3565	0.0478	0.2388	0.998
GSE20152_SPHK1_KO_VS_HTNFA_OVEREXPRESS_ANKLE_DN	-0.3513	-1.3537	0.0486	0.2388	0.998
GSE21927_BALBC_VS_C57BL6_MONOCYTE_SPLEEN_DN	-0.3165	-1.3577	0.0218	0.2389	0.998
GSE2405_HEAT_KILLED_VS_LIVE_A_PHAGOCYTOPHILUM_STIM_NEUTROPHIL_9H_DN	-0.3588	-1.3568	0.0602	0.2389	0.998
GSE18804_BRAIN_VS_COLON_TUMORAL_MACROPHAGE_UP	-0.3101	-1.3567	0.0264	0.2389	0.998
GSE6259_DEC205_POS_DC_VS_CD4_TCELL_DN	-0.3176	-1.3549	0.0293	0.2389	0.998
GSE17721_POLYIC_VS_PAM3CSK4_6H_BMDC_DN	-0.3481	-1.3589	0.0397	0.239	0.998
GSE11924_TH2_VS_TH17_CD4_TCELL_DN	-0.3356	-1.3578	0.035	0.239	0.998
GSE40685_NAIVE_CD4_TCELL_VS_TREG_UP	-0.3236	-1.3569	0.0299	0.239	0.998
GSE16451_IMMATURE_VS_MATURE_NEURON_CELL_LINE_WEST_EQUINE_ENC_VIRUS_DN	-0.3622	-1.3592	0.0684	0.2391	0.998
GSE339_CD4POS_VS_CD8POS_DC_IN_CULTURE_UP	-0.3529	-1.3595	0.0741	0.2392	0.998
GSE37301_MULTIPOTENT_PROGENITOR_VS_LYMPHOID_PRIMED_MPP_DN	-0.3613	-1.3582	0.098	0.2393	0.998
GSE27241_WT_CTRL_VS_DIGOXIN_TREATED_RORGT_KO_CD4_TCELL_IN_TH17_POLARIZING_CONDITIONS_DN	-0.3452	-1.3578	0.051	0.2393	0.998
GSE3400_UNTREATED_VS_IFNB_TREATED_MEF_UP	-0.4394	-1.3549	0.1223	0.2393	0.998
GSE20198_IL12_VS_IL12_IL18_TREATED_ACT_CD4_TCELL_DN	-0.3596	-1.3592	0.0548	0.2394	0.998
GSE37301_HEMATOPOIETIC_STEM_CELL_VS_COMMON_LYMPHOID_PROGENITOR_DN	-0.3234	-1.3553	0.0234	0.2394	0.998
GSE8621_UNSTIM_VS_LPS_PRIMED_UNSTIM_MACROPHAGE_UP	-0.3283	-1.358	0.0414	0.2395	0.998
GSE37301_HEMATOPOIETIC_STEM_CELL_VS_PRO_BCELL_DN	-0.3536	-1.3554	0.0636	0.2395	0.998
GSE37605_FOXP3_FUSION_GFP_VS_IRES_GFP_TREG_NOD_UP	-0.344	-1.3549	0.0488	0.2395	0.998
GSE3982_EOSINOPHIL_VS_DC_DN	-0.3642	-1.3517	0.0776	0.2396	0.998
GSE17721_CTRL_VS_PAM3CSK4_2H_BMDC_UP	-0.3415	-1.355	0.0535	0.2397	0.998
GSE14769_UNSTIM_VS_360MIN_LPS_BMDM_UP	-0.4613	-1.7077	0	0.2401	0.288
GSE360_L_DONOVANI_VS_L_MAJOR_DC_UP	-0.2926	-1.3505	0.0187	0.2402	0.998
GSE32533_MIR17_KO_VS_MIR17_OVEREXPRESS_ACT_CD4_TCELL_UP	0.3727	1.6042	0.0184	0.2402	0.594
GSE5142_HTERT_TRANSDUCED_VS_CTRL_CD8_TCELL_LATE_PASSAGE_CLONE_DN	-0.3757	-1.3505	0.0757	0.2405	0.998
GSE15930_NAIVE_VS_24H_IN_VITRO_STIM_INFAB_CD8_TCELL_DN	-0.3691	-1.3502	0.0601	0.2405	0.998
GSE26727_WT_VS_KLF2_KO_LPS_STIM_MACROPHAGE_DN	-0.4	-1.351	0.11	0.2407	0.998
GSE40274_CTRL_VS_SATB1_TRANSDUCED_ACTIVATED_CD4_TCELL_DN	-0.3512	-1.3509	0.0726	0.2407	0.998
GSE21670_STAT3_KO_VS_WT_CD4_TCELL_TGFB_IL6_TREATED_UP	-0.334	-1.3505	0.0573	0.2408	0.998
GSE17974_0.5H_VS_72H_UNTREATED_IN_VITRO_CD4_TCELL_DN	-0.3466	-1.3507	0.048	0.2409	0.998
GSE19401_PAM2CSK4_VS_RETINOIC_ACID_STIM_FOLLICULAR_DC_UP	-0.3755	-1.3476	0.0869	0.2409	0.998
GSE22886_NAIVE_TCELL_VS_MONOCYTE_UP	-0.3198	-1.3498	0.037	0.241	0.998
GSE2405_0H_VS_12H_A_PHAGOCYTOPHILUM_STIM_NEUTROPHIL_DN	-0.2932	-1.3484	0.0267	0.241	0.998
GSE4590_SMALL_VS_VPREB_POS_LARGE_PRE_BCELL_UP	-0.3957	-1.3478	0.1242	0.241	0.998
GSE9316_CD4_TCELL_BALBC_VS_TH17_ENRI_CD4_TCELL_SKG_PMA_IONO_STIM_FR4NEG_UP	-0.2868	-1.3478	0.0376	0.2412	0.998
GSE29617_CTRL_VS_TIV_FLU_VACCINE_PBMC_2008_DN	-0.3508	-1.3495	0.0812	0.2413	0.998
GSE17721_POLYIC_VS_CPG_1H_BMDC_UP	-0.3266	-1.3484	0.0314	0.2414	0.998
GSE4984_UNTREATED_VS_LPS_TREATED_DC_DN	-0.3777	-1.3479	0.0881	0.2414	0.998
GSE22935_UNSTIM_VS_12H_MBOVIS_BCG_STIM_MACROPHAGE_DN	-0.3713	-1.3469	0.0804	0.2415	0.998
GSE5503_PLN_DC_VS_SPLEEN_DC_ACTIVATED_ALLOGENIC_TCELL_DN	-0.3683	-1.3488	0.1008	0.2416	0.998
GSE20727_DNFB_ALLERGEN_VS_ROS_INH_AND_DNFB_ALLERGEN_TREATED_DC_DN	-0.3267	-1.3469	0.068	0.2416	0.998
GSE12845_IGD_NEG_BLOOD_VS_DARKZONE_GC_TONSIL_BCELL_DN	-0.3919	-1.3491	0.0863	0.2417	0.998
GSE29618_LAIV_VS_TIV_FLU_VACCINE_DAY7_PDC_DN	-0.2917	-1.3489	0.0346	0.2417	0.998
GSE360_T_GONDII_VS_B_MALAYI_LOW_DOSE_MAC_UP	-0.3108	-1.3484	0.0158	0.2417	0.998
GSE17721_LPS_VS_POLYIC_6H_BMDC_UP	-0.3556	-1.3479	0.0739	0.2417	0.998
GSE6259_FLT3L_INDUCED_DEC205_POS_DC_VS_BCELL_UP	-0.3237	-1.347	0.04	0.2418	0.998
GSE21546_UNSTIM_VS_ANTI_CD3_STIM_SAP1A_KO_AND_ELK1_KO_DP_THYMOCYTES_DN	0.4002	1.5987	0.0099	0.2418	0.615
GSE11864_UNTREATED_VS_CSF1_PAM3CYS_IN_MAC_DN	-0.3647	-1.3485	0.0707	0.2419	0.998
GSE40666_WT_VS_STAT4_KO_CD8_TCELL_UP	0.4042	1.6147	0	0.2424	0.557
GSE2770_UNTREATED_VS_IL4_TREATED_ACT_CD4_TCELL_48H_DN	-0.332	-1.346	0.0631	0.2426	0.998
GSE5542_IFNG_VS_IFNA_AND_IFNG_TREATED_EPITHELIAL_CELLS_6H_DN	-0.3293	-1.346	0.0709	0.2428	0.998
GSE33425_CD161_HIGH_VS_NEG_CD8_TCELL_DN	-0.3617	-1.3457	0.084	0.2429	0.998
GSE2405_HEAT_KILLED_VS_LIVE_A_PHAGOCYTOPHILUM_STIM_NEUTROPHIL_9H_UP	-0.3456	-1.3444	0.0876	0.2432	0.998
GSE17721_CPG_VS_GARDIQUIMOD_24H_BMDC_DN	-0.3296	-1.3454	0.0497	0.2433	0.998
GSE27896_HDAC6_KO_VS_WT_TREG_DN	-0.3536	-1.3452	0.0683	0.2433	0.998
GSE36826_WT_VS_IL1R_KO_SKIN_STAPH_AUREUS_INF_UP	-0.3317	-1.3446	0.0673	0.2435	0.998
GSE16385_ROSIGLITAZONE_IFNG_TNF_VS_IL4_STIM_MACROPHAGE_DN	-0.3701	-1.3444	0.0802	0.2435	0.998
GSE37301_GRANULOCYTE_MONOCYTE_PROGENITOR_VS_RAG2_KO_NK_CELL_DN	-0.3439	-1.3448	0.0971	0.2437	0.998
GSE17721_CTRL_VS_PAM3CSK4_1H_BMDC_UP	-0.3657	-1.3447	0.0887	0.2437	0.998
GSE2770_UNTREATED_VS_IL12_TREATED_ACT_CD4_TCELL_2H_DN	-0.3601	-1.344	0.0744	0.2437	0.998
GSE7764_IL15_NK_CELL_24H_VS_SPLENOCYTE_UP	-0.4299	-1.7227	0	0.2439	0.248
GSE41867_DAY6_EFFECTOR_VS_DAY30_EXHAUSTED_CD8_TCELL_LCMV_CLONE13_DN	-0.4182	-1.3426	0.1178	0.2439	0.998
GSE16385_IFNG_TNF_VS_IL4_STIM_MACROPHAGE_ROSIGLITAZONE_TREATED_UP	-0.303	-1.3426	0.0334	0.2442	0.998
GSE14000_TRANSLATED_RNA_VS_MRNA_16H_LPS_DC_DN	-0.3244	-1.3435	0.0592	0.2443	0.998
GSE7768_OVA_ALONE_VS_OVA_WITH_MPL_IMMUNIZED_MOUSE_WHOLE_SPLEEN_6H_UP	-0.3431	-1.3433	0.0692	0.2443	0.998
GSE7852_TREG_VS_TCONV_UP	-0.3536	-1.3427	0.0733	0.2443	0.998
GSE24972_MARGINAL_ZONE_BCELL_VS_FOLLICULAR_BCELL_UP	-0.3056	-1.3431	0.022	0.2444	0.998
GSE45739_NRAS_KO_VS_WT_ACD3_ACD28_STIM_CD4_TCELL_DN	-0.3724	-1.3419	0.1004	0.2444	0.998
GSE32255_WT_UNSTIM_VS_JMJD2D_KNOCKDOWN_4H_LPS_STIM_DC_DN	-0.3773	-1.3428	0.105	0.2445	0.998
GSE37532_TREG_VS_TCONV_PPARG_KO_CD4_TCELL_FROM_LN_UP	-0.3834	-1.3419	0.0742	0.2445	0.998
GSE25890_CTRL_VS_IL33_IL7_TREATED_NUOCYTES_DN	-0.4039	-1.3428	0.1186	0.2447	0.998
GSE16451_CTRL_VS_WEST_EQUINE_ENC_VIRUS_MATURE_NEURON_CELL_LINE_UP	-0.3217	-1.342	0.0141	0.2448	0.998
GSE15139_GMCSF_TREATED_VS_UNTREATED_NEUTROPHILS_DN	-0.3793	-1.3416	0.1105	0.2448	0.998
GSE411_UNSTIM_VS_400MIN_IL6_STIM_MACROPHAGE_DN	-0.351	-1.3411	0.0522	0.2454	0.998
GSE15324_ELF4_KO_VS_WT_ACTIVATED_CD8_TCELL_UP	-0.3668	-1.3409	0.0832	0.2454	0.998
GSE1460_INTRATHYMIC_T_PROGENITOR_VS_DP_THYMOCYTE_UP	-0.3337	-1.338	0.0559	0.2455	0.998
GSE34006_A2AR_KO_VS_A2AR_AGONIST_TREATED_TREG_DN	-0.4009	-1.3378	0.1373	0.2457	0.998
GSE8621_LPS_PRIMED_UNSTIM_VS_LPS_PRIMED_AND_LPS_STIM_MACROPHAGE_DN	-0.3757	-1.3385	0.0976	0.2458	0.998
GSE40273_GATA1_KO_VS_WT_TREG_UP	-0.3481	-1.3382	0.0673	0.2458	0.998
GSE25088_WT_VS_STAT6_KO_MACROPHAGE_ROSIGLITAZONE_STIM_UP	-0.3997	-1.338	0.1431	0.2458	0.998
GSE7460_FOXP3_MUT_VS_HET_ACT_TCONV_DN	-0.2912	-1.3375	0.0311	0.2458	0.998
GSE2770_IL12_AND_TGFB_VS_IL4_TREATED_ACT_CD4_TCELL_2H_DN	-0.4136	-1.3399	0.1085	0.2459	0.998
GSE37301_PRO_BCELL_VS_CD4_TCELL_UP	-0.3532	-1.3386	0.0677	0.2459	0.998
GSE19941_IL10_KO_VS_IL10_KO_AND_NFKBP50_KO_LPS_AND_IL10_STIM_MACROPHAGE_DN	-0.3799	-1.3383	0.1098	0.2459	0.998
GSE24210_TCONV_VS_TREG_DN	-0.3408	-1.34	0.0745	0.246	0.998
GSE24671_BAKIMULC_VS_SENDAI_VIRUS_INFECTED_MOUSE_SPLENOCYTES_DN	-0.3421	-1.3397	0.0707	0.246	0.998
GSE22886_NAIVE_BCELL_VS_MONOCYTE_UP	-0.2895	-1.3387	0.0348	0.2461	0.998
GSE36476_CTRL_VS_TSST_ACT_72H_MEMORY_CD4_TCELL_OLD_DN	-0.3277	-1.34	0.0661	0.2462	0.998
GSE18893_TCONV_VS_TREG_24H_TNF_STIM_UP	-0.4093	-1.6999	0	0.2463	0.307
GSE2128_C57BL6_VS_NOD_THYMOCYTE_UP	-0.3402	-1.339	0.063	0.2463	0.998
GSE46606_IRF4HIGH_VS_WT_CD40L_IL2_IL5_DAY1_STIMULATED_BCELL_UP	-0.3486	-1.3387	0.0571	0.2463	0.998
GSE17721_CTRL_VS_POLYIC_4H_BMDC_UP	-0.3466	-1.3403	0.0499	0.2464	0.998
GSE22589_HIV_VS_HIV_AND_SIV_INFECTED_DC_DN	-0.335	-1.3393	0.0548	0.2464	0.998
GSE18893_CTRL_VS_TNF_TREATED_TCONV_2H_DN	-0.3711	-1.3401	0.0745	0.2465	0.998
GSE35685_CD34POS_CD10NEG_CD62LPOS_VS_CD34POS_CD10POS_BONE_MARROW_UP	-0.3498	-1.339	0.0774	0.2466	0.998
GSE2585_CTEC_VS_THYMIC_MACROPHAGE_DN	-0.3179	-1.3388	0.0375	0.2466	0.998
GSE14415_ACT_VS_CTRL_NATURAL_TREG_DN	-0.3573	-1.3365	0.0829	0.2466	0.998
GSE26488_CTRL_VS_PEPTIDE_INJECTION_HDAC7_DELTAP_TG_OT2_THYMOCYTE_DN	-0.3093	-1.3369	0.052	0.2468	0.998
GSE17721_LPS_VS_GARDIQUIMOD_12H_BMDC_DN	-0.3573	-1.3366	0.076	0.2468	0.998
GSE17186_NAIVE_VS_CD21HIGH_TRANSITIONAL_BCELL_CORD_BLOOD_UP	-0.351	-1.3367	0.0853	0.2469	0.998
GSE37605_TREG_VS_TCONV_C57BL6_FOXP3_FUSION_GFP_DN	-0.3315	-1.3359	0.0642	0.2469	0.998
GSE37301_COMMON_LYMPHOID_PROGENITOR_VS_CD4_TCELL_UP	-0.3614	-1.3357	0.0909	0.247	0.998
GSE18791_CTRL_VS_NEWCASTLE_VIRUS_DC_18H_UP	-0.3723	-1.336	0.1014	0.2471	0.998
GSE1791_CTRL_VS_NEUROMEDINU_IN_T_CELL_LINE_6H_DN	-0.4446	-1.3361	0.1443	0.2473	0.998
GSE6269_E_COLI_VS_STAPH_AUREUS_INF_PBMC_UP	-0.3444	-1.3351	0.0735	0.2477	0.998
GSE19941_IL10_KO_VS_IL10_KO_AND_NFKBP50_KO_LPS_STIM_MACROPHAGE_DN	-0.3493	-1.3351	0.0579	0.2479	0.998
GSE36476_CTRL_VS_TSST_ACT_16H_MEMORY_CD4_TCELL_OLD_DN	-0.3675	-1.3342	0.1085	0.2484	0.998
GSE22432_CDC_VS_COMMON_DC_PROGENITOR_DN	-0.3522	-1.3342	0.0553	0.2487	0.998
GSE3203_UNTREATED_VS_IFNB_TREATED_LN_BCELL_DN	-0.2779	-1.3343	0.0568	0.2488	0.998
GSE24574_BCL6_HIGH_TFH_VS_NAIVE_CD4_TCELL_DN	-0.4022	-1.3333	0.1423	0.249	0.998
GSE15750_DAY6_VS_DAY10_EFF_CD8_TCELL_UP	-0.2949	-1.3334	0.0344	0.2491	0.998
GSE17974_0H_VS_12H_IN_VITRO_ACT_CD4_TCELL_DN	-0.3671	-1.3331	0.1055	0.2491	0.998
GSE22103_LPS_VS_GMCSF_AND_IFNG_STIM_NEUTROPHIL_UP	-0.3857	-1.3329	0.106	0.2491	0.998
GSE23925_LIGHT_ZONE_VS_NAIVE_BCELL_DN	-0.3634	-1.3336	0.0902	0.2492	0.998
GSE3982_MAST_CELL_VS_BASOPHIL_UP	-0.3242	-1.3334	0.0639	0.2493	0.998
GSE15330_LYMPHOID_MULTIPOTENT_VS_MEGAKARYOCYTE_ERYTHROID_PROGENITOR_DN	-0.2942	-1.3325	0.0321	0.2496	0.998
GSE22886_DAY0_VS_DAY7_MONOCYTE_IN_CULTURE_UP	0.4724	1.6065	0.0343	0.2498	0.584
GSE24574_BCL6_HIGH_VS_LOW_TFH_CD4_TCELL_DN	-0.3347	-1.3321	0.0451	0.2501	0.998
GSE10273_LOW_IL7_VS_HIGH_IL7_AND_IRF4_IN_IRF4_8_NULL_PRE_BCELL_UP	-0.2972	-1.3317	0.0236	0.2506	0.998
GSE29949_CD8_POS_DC_SPLEEN_VS_DC_BRAIN_UP	-0.3397	-1.3313	0.065	0.251	0.998
GSE40274_CTRL_VS_GATA1_TRANSDUCED_ACTIVATED_CD4_TCELL_DN	-0.3418	-1.3307	0.076	0.2516	0.998
GSE5463_CTRL_VS_DEXAMETHASONE_TREATED_THYMOCYTE_DN	-0.3485	-1.3303	0.0848	0.2518	0.998
GSE14308_TH17_VS_NAIVE_CD4_TCELL_UP	-0.3332	-1.3304	0.0491	0.2519	0.998
GSE25123_CTRL_VS_ROSIGLITAZONE_STIM_PPARG_KO_MACROPHAGE_DN	-0.3148	-1.3307	0.0828	0.252	0.998
GSE2770_UNTREATED_VS_IL4_TREATED_ACT_CD4_TCELL_6H_UP	-0.3192	-1.3301	0.0681	0.2521	0.998
GSE3920_IFNA_VS_IFNG_TREATED_FIBROBLAST_UP	-0.342	-1.3295	0.0733	0.2521	0.998
GSE5589_UNSTIM_VS_45MIN_LPS_AND_IL6_STIM_MACROPHAGE_DN	-0.3523	-1.3293	0.0913	0.2521	0.998
GSE339_CD4POS_VS_CD4CD8DN_DC_IN_CULTURE_DN	-0.2851	-1.3299	0.0352	0.2522	0.998
GSE3720_VD1_VS_VD2_GAMMADELTA_TCELL_WITH_LPS_STIM_UP	-0.3594	-1.329	0.1111	0.2523	0.998
GSE34156_TLR1_TLR2_LIGAND_VS_NOD2_AND_TLR1_TLR2_LIGAND_24H_TREATED_MONOCYTE_DN	-0.2976	-1.3296	0.0539	0.2524	0.998
GSE19941_UNSTIM_VS_LPS_STIM_IL10_KO_MACROPHAGE_DN	-0.3296	-1.3295	0.0557	0.2524	0.998
GSE13762_CTRL_VS_125_VITAMIND_DAY12_DC_DN	-0.2919	-1.3283	0.0626	0.2529	0.998
GSE21063_CTRL_VS_ANTI_IGM_STIM_BCELL_NFATC1_KO_8H_DN	-0.3261	-1.3285	0.0439	0.253	0.998
GSE6674_CPG_VS_PL2_3_STIM_BCELL_DN	-0.3814	-1.3283	0.1235	0.2531	0.998
GSE29164_CD8_TCELL_VS_CD8_TCELL_AND_IL12_TREATED_MELANOMA_DAY3_UP	-0.4077	-1.328	0.126	0.2531	0.998
GSE25088_CTRL_VS_ROSIGLITAZONE_STIM_STAT6_KO_MACROPHAGE_UP	-0.3313	-1.3276	0.0727	0.2537	0.998
GSE16385_UNTREATED_VS_12H_ROSIGLITAZONE_IL4_TREATED_MACROPHAGE_DN	-0.3286	-1.3274	0.0524	0.2538	0.998
GSE3920_UNTREATED_VS_IFNG_TREATED_FIBROBLAST_DN	-0.3599	-1.327	0.1133	0.2539	0.998
GSE27786_CD4_TCELL_VS_ERYTHTROBLAST_UP	-0.3642	-1.3268	0.1	0.2539	0.998
GSE11961_FOLLICULAR_BCELL_VS_MEMORY_BCELL_DAY7_DN	-0.4916	-1.8191	0	0.254	0.088
GSE37301_PRO_BCELL_VS_RAG2_KO_NK_CELL_DN	-0.3277	-1.3271	0.0663	0.254	0.998
GSE21063_3H_VS_16H_ANTI_IGM_STIM_BCELL_DN	-0.3862	-1.3265	0.1026	0.254	0.998
GSE17721_LPS_VS_PAM3CSK4_16H_BMDC_DN	-0.3187	-1.3266	0.0848	0.2541	0.998
GSE25087_FETAL_VS_ADULT_TREG_UP	-0.3453	-1.3261	0.081	0.2545	0.998
GSE10240_CTRL_VS_IL17_STIM_PRIMARY_BRONCHIAL_EPITHELIAL_CELLS_UP	-0.2884	-1.3254	0.016	0.2553	0.998
GSE39110_UNTREATED_VS_IL2_TREATED_CD8_TCELL_DAY6_POST_IMMUNIZATION_DN	-0.348	-1.3252	0.0789	0.2554	0.998
GSE6259_CD4_TCELL_VS_CD8_TCELL_UP	-0.3158	-1.3255	0.0717	0.2555	0.998
GSE44649_NAIVE_VS_ACTIVATED_CD8_TCELL_MIR155_KO_UP	-0.4216	-1.3237	0.1593	0.2563	0.998
GSE41867_DAY15_EFFECTOR_VS_DAY30_MEMORY_CD8_TCELL_LCMV_ARMSTRONG_UP	-0.3217	-1.3244	0.0531	0.2564	0.998
GSE17721_LPS_VS_POLYIC_16H_BMDC_UP	-0.3637	-1.3242	0.092	0.2565	0.998
GSE13547_2H_VS_12_H_ANTI_IGM_STIM_ZFX_KO_BCELL_UP	-0.3354	-1.3245	0.0871	0.2566	0.998
GSE40273_XBP1_KO_VS_WT_TREG_UP	-0.351	-1.3239	0.0905	0.2566	0.998
GSE20366_CD103_POS_VS_NEG_TREG_KLRG1NEG_DN	-0.3195	-1.3237	0.0579	0.2566	0.998
GSE29618_LAIV_VS_TIV_FLU_VACCINE_DAY7_PDC_UP	-0.4033	-1.324	0.134	0.2567	0.998
GSE17974_CTRL_VS_ACT_IL4_AND_ANTI_IL12_48H_CD4_TCELL_DN	-0.3289	-1.3232	0.0751	0.2568	0.998
GSE17721_PAM3CSK4_VS_CPG_0.5H_BMDC_DN	-0.3086	-1.3233	0.0631	0.2569	0.998
GSE2770_TGFB_AND_IL4_ACT_VS_ACT_CD4_TCELL_2H_UP	-0.3333	-1.3227	0.099	0.2571	0.998
GSE17721_LPS_VS_CPG_4H_BMDC_UP	-0.3612	-1.3227	0.0845	0.2574	0.998
GSE1925_CTRL_VS_IFNG_PRIMED_MACROPHAGE_DN	-0.3244	-1.3214	0.0629	0.2583	0.998
GSE3982_NEUTROPHIL_VS_EFF_MEMORY_CD4_TCELL_DN	-0.3272	-1.3219	0.0936	0.2585	0.998
GSE40274_CTRL_VS_XBP1_TRANSDUCED_ACTIVATED_CD4_TCELL_DN	-0.3247	-1.3214	0.063	0.2585	0.998
GSE369_IFNG_KO_VS_WT_LIVER_DN	-0.3391	-1.3215	0.0689	0.2588	0.998
GSE2405_0H_VS_9H_A_PHAGOCYTOPHILUM_STIM_NEUTROPHIL_DN	-0.3136	-1.3215	0.1592	0.259	0.998
GSE18281_SUBCAPSULAR_VS_PERIMEDULLARY_CORTICAL_REGION_OF_THYMUS_UP	-0.3173	-1.3208	0.0754	0.2593	0.998
GSE3039_ALPHABETA_CD8_TCELL_VS_B1_BCELL_DN	-0.3376	-1.3197	0.1034	0.2593	0.999
GSE9601_UNTREATED_VS_PI3K_INHIBITOR_TREATED_HCMV_INF_MONOCYTE_DN	-0.3559	-1.3201	0.095	0.2594	0.999
GSE17322_CD103_POS_VS_CD11B_HIGH_LUNG_DC_UP	-0.3461	-1.3205	0.1084	0.2595	0.999
GSE1740_MCSF_VS_MCSF_AND_IFNG_DAY2_DERIVED_MACROPHAGE_WITH_IFNA_STIM_DN	-0.2698	-1.3203	0.033	0.2595	0.999
GSE41176_WT_VS_TAK1_KO_ANTI_IGM_STIM_BCELL_1H_UP	-0.2991	-1.3199	0.0401	0.2595	0.999
GSE42021_TREG_PLN_VS_CD24LO_TREG_THYMUS_DN	0.4019	1.5546	0.0416	0.2595	0.745
GSE17721_CTRL_VS_CPG_6H_BMDC_DN	-0.3258	-1.3201	0.0809	0.2596	0.999
GSE26488_WT_VS_HDAC7_KO_DOUBLE_POSITIVE_THYMOCYTE_UP	-0.345	-1.3198	0.0956	0.2596	0.999
GSE5542_IFNG_VS_IFNA_AND_IFNG_TREATED_EPITHELIAL_CELLS_24H_DN	-0.3059	-1.3191	0.0454	0.26	0.999
GSE9037_CTRL_VS_LPS_1H_STIM_IRAK4_KO_BMDM_UP	-0.3459	-1.3192	0.0957	0.2601	0.999
GSE15930_NAIVE_VS_72H_IN_VITRO_STIM_IFNAB_CD8_TCELL_DN	-0.3428	-1.3185	0.0913	0.2609	0.999
GSE1460_NAIVE_CD4_TCELL_CORD_BLOOD_VS_THYMIC_STROMAL_CELL_DN	-0.5199	-1.7094	0	0.261	0.283
GSE18804_SPLEEN_MACROPHAGE_VS_BRAIN_TUMORAL_MACROPHAGE_DN	-0.3487	-1.3181	0.0586	0.2611	0.999
GSE11961_MEMORY_BCELL_DAY7_VS_PLASMA_CELL_DAY7_DN	-0.2891	-1.3181	0.0437	0.2613	0.999
GSE41176_UNSTIM_VS_ANTI_IGM_STIM_BCELL_24H_DN	-0.336	-1.3177	0.0881	0.2613	0.999
GSE23114_PERITONEAL_CAVITY_B1A_BCELL_VS_SPLEEN_BCELL_IN_SLE2C1_MOUSE_DN	-0.2922	-1.3178	0.0448	0.2614	0.999
GSE25123_CTRL_VS_ROSIGLITAZONE_STIM_MACROPHAGE_DN	-0.3187	-1.3175	0.0347	0.2614	0.999
GSE45365_NK_CELL_VS_CD8A_DC_MCMV_INFECTION_DN	-0.3244	-1.3172	0.0686	0.2616	0.999
GSE17721_LPS_VS_GARDIQUIMOD_6H_BMDC_UP	-0.3379	-1.3171	0.0769	0.2617	0.999
GSE17721_CTRL_VS_POLYIC_8H_BMDC_DN	-0.3065	-1.3168	0.048	0.262	0.999
GSE39820_CTRL_VS_TGFBETA1_IL6_IL23A_CD4_TCELL_UP	-0.4077	-1.3163	0.1514	0.2621	0.999
GSE45739_UNSTIM_VS_ACD3_ACD28_STIM_NRAS_KO_CD4_TCELL_DN	-0.2975	-1.316	0.037	0.2623	0.999
GSE40225_WT_VS_RIP_B7X_DIABETIC_MOUSE_PANCREATIC_CD8_TCELL_DN	-0.3347	-1.3159	0.074	0.2623	0.999
GSE43955_10H_VS_60H_ACT_CD4_TCELL_UP	-0.2982	-1.3151	0.0477	0.2623	0.999
GSE17721_LPS_VS_CPG_4H_BMDC_DN	-0.3463	-1.3163	0.082	0.2624	0.999
GSE21033_CTRL_VS_POLYIC_STIM_DC_3H_DN	-0.3649	-1.3164	0.113	0.2625	0.999
GSE35543_IN_VIVO_NTREG_VS_IN_VITRO_ITREG_DN	-0.31	-1.3151	0.0648	0.2627	0.999
GSE2770_UNTREATED_VS_TGFB_AND_IL12_TREATED_ACT_CD4_TCELL_48H_DN	-0.3381	-1.3153	0.0907	0.2628	0.999
GSE9239_CTRL_VS_TNF_INHIBITOR_TREATED_DC_DN	-0.302	-1.3151	0.0371	0.2629	0.999
GSE41867_MEMORY_VS_EXHAUSTED_CD8_TCELL_DAY30_LCMV_DN	-0.3517	-1.3154	0.1087	0.263	0.999
GSE41978_ID2_KO_AND_BIM_KO_VS_BIM_KO_KLRG1_LOW_EFFECTOR_CD8_TCELL_DN	-0.3329	-1.3144	0.0775	0.2636	0.999
GSE15330_HSC_VS_LYMPHOID_PRIMED_MULTIPOTENT_PROGENITOR_IKAROS_KO_DN	-0.3383	-1.3142	0.0552	0.2637	0.999
GSE34156_NOD2_LIGAND_VS_NOD2_AND_TLR1_TLR2_LIGAND_24H_TREATED_MONOCYTE_DN	-0.3798	-1.3137	0.166	0.264	0.999
GSE14415_INDUCED_VS_NATURAL_TREG_UP	-0.3586	-1.3138	0.0701	0.2642	0.999
GSE12707_AT16L1_HYPOMORPH_VS_WT_THYMUS_UP	-0.3087	-1.313	0.0695	0.2651	0.999
GSE42021_TCONV_PLN_VS_TREG_PRECURSORS_THYMUS_UP	-0.3627	-1.3131	0.1161	0.2652	0.999
GSE16450_IMMATURE_VS_MATURE_NEURON_CELL_LINE_12H_IFNA_STIM_DN	-0.3597	-1.3114	0.1076	0.2656	0.999
GSE45365_HEALTHY_VS_MCMV_INFECTION_CD11B_DC_DN	-0.2816	-1.3119	0.0417	0.2658	0.999
GSE26559_TCF1_KO_VS_WT_LIN_NEG_CELL_UP	-0.3959	-1.3114	0.1423	0.2658	0.999
GSE22229_RENAL_TRANSPLANT_IMMUNOSUPP_THERAPY_VS_HEALTHY_PBMC_DN	-0.3533	-1.3116	0.1323	0.2659	0.999
GSE360_L_MAJOR_VS_B_MALAYI_LOW_DOSE_MAC_DN	-0.3337	-1.3121	0.0631	0.266	0.999
GSE22886_CD8_VS_CD4_NAIVE_TCELL_UP	-0.3865	-1.3116	0.1397	0.266	0.999
GSE15330_MEGAKARYOCYTE_ERYTHROID_PROGENITOR_VS_PRO_BCELL_UP	-0.3492	-1.3119	0.1082	0.2661	0.999
GSE17974_0H_VS_6H_IN_VITRO_ACT_CD4_TCELL_DN	-0.3552	-1.3121	0.0892	0.2663	0.999
GSE18281_SUBCAPSULAR_CORTICAL_REGION_VS_WHOLE_CORTEX_THYMUS_DN	-0.2675	-1.3098	0.0451	0.2665	0.999
GSE21379_TFH_VS_NON_TFH_SAP_KO_CD4_TCELL_DN	-0.3183	-1.3121	0.0711	0.2666	0.999
GSE6875_TCONV_VS_TREG_UP	-0.3124	-1.3103	0.0718	0.2666	0.999
GSE42021_CD24INT_VS_CD24LOW_TREG_THYMUS_UP	-0.2937	-1.3102	0.0618	0.2666	0.999
GSE33513_TCF7_KO_VS_HET_EARLY_THYMIC_PROGENITOR_DN	-0.3171	-1.3097	0.071	0.2666	0.999
GSE5542_IFNG_VS_IFNA_TREATED_EPITHELIAL_CELLS_6H_UP	-0.3527	-1.3099	0.1081	0.2667	0.999
GSE18893_TCONV_VS_TREG_24H_TNF_STIM_DN	-0.3291	-1.3103	0.0802	0.2669	0.999
GSE2770_IL4_ACT_VS_ACT_CD4_TCELL_6H_DN	-0.372	-1.3099	0.1098	0.2669	0.999
GSE8685_IL2_STARVED_VS_IL15_ACT_IL2_STARVED_CD4_TCELL_UP	-0.3151	-1.3094	0.0788	0.2669	0.999
GSE41867_NAIVE_VS_DAY8_LCMV_EFFECTOR_CD8_TCELL_UP	-0.348	-1.3104	0.0778	0.2671	0.999
GSE360_CTRL_VS_M_TUBERCULOSIS_MAC_DN	-0.3228	-1.3104	0.0898	0.2673	0.999
GSE36888_UNTREATED_VS_IL2_TREATED_STAT5_AB_KNOCKIN_TCELL_2H_DN	-0.3047	-1.309	0.0327	0.2673	0.999
GSE36078_UNTREATED_VS_AD5_T425A_HEXON_INF_MOUSE_LUNG_DC_UP	-0.3255	-1.3085	0.0694	0.268	0.999
GSE25147_UNSTIM_VS_HELIOBACTER_PYLORI_LPS_STIM_MKN45_CELL_UP	-0.3201	-1.3078	0.0677	0.2693	0.999
GSE18791_CTRL_VS_NEWCASTLE_VIRUS_DC_10H_UP	-0.3542	-1.3076	0.0926	0.2695	0.999
GSE2770_IL12_VS_IL4_TREATED_ACT_CD4_TCELL_2H_UP	-0.3228	-1.3071	0.0596	0.2702	0.999
GSE7548_NAIVE_VS_DAY28_PCC_IMMUNIZATION_CD4_TCELL_UP	-0.3514	-1.3067	0.1082	0.2708	0.999
GSE8921_UNSTIM_VS_TLR1_2_STIM_MONOCYTE_6H_UP	-0.3257	-1.3052	0.0754	0.2711	0.999
GSE37301_HEMATOPOIETIC_STEM_CELL_VS_LYMPHOID_PRIMED_MPP_UP	-0.3348	-1.305	0.08	0.2711	0.999
GSE32423_MEMORY_VS_NAIVE_CD8_TCELL_IL7_DN	-0.3089	-1.3052	0.0445	0.2714	0.999
GSE15659_TREG_VS_TCONV_UP	-0.2924	-1.3042	0.0396	0.2714	0.999
GSE1925_CTRL_VS_24H_IFNG_STIM_IFNG_PRIMED_MACROPHAGE_DN	-0.3348	-1.3044	0.0853	0.2715	0.999
GSE2770_UNTREATED_VS_IL4_TREATED_ACT_CD4_TCELL_6H_DN	-0.3454	-1.3038	0.118	0.2715	0.999
GSE25846_IL10_POS_VS_NEG_CD8_TCELL_DAY7_POST_CORONAVIRUS_BRAIN_DN	-0.3034	-1.302	0.0692	0.2715	0.999
GSE17580_TREG_VS_TEFF_DN	-0.3151	-1.3052	0.0861	0.2716	0.999
GSE42724_B1_BCELL_VS_PLASMABLAST_DN	-0.3514	-1.3042	0.1111	0.2716	0.999
GSE20198_IL12_VS_IL12_IL18_TREATED_ACT_CD4_TCELL_UP	-0.3514	-1.3028	0.1061	0.2716	0.999
GSE19401_UNSTIM_VS_PAM2CSK4_STIM_FOLLICULAR_DC_DN	-0.3881	-1.3027	0.1258	0.2716	0.999
GSE34515_CD16_POS_MONOCYTE_VS_DC_UP	-0.3823	-1.3022	0.1409	0.2716	0.999
GSE2128_CTRL_VS_MIMETOPE_NEGATIVE_SELECTION_DP_THYMOCYTE_C57BL6_DN	-0.3231	-1.3053	0.084	0.2717	0.999
GSE17721_CTRL_VS_CPG_1H_BMDC_UP	-0.3094	-1.3045	0.0548	0.2717	0.999
GSE6259_BCELL_VS_CD4_TCELL_DN	-0.3462	-1.3039	0.1325	0.2717	0.999
GSE14908_ATOPIC_VS_NONATOPIC_PATIENT_HDM_STIM_CD4_TCELL_DN	-0.3026	-1.3032	0.0621	0.2717	0.999
GSE10500_ARTHRITIC_SYNOVIAL_FLUID_VS_HEALTHY_MACROPHAGE_DN	-0.329	-1.3025	0.0874	0.2717	0.999
GSE3039_CD4_TCELL_VS_ALPHABETA_CD8_TCELL_DN	-0.323	-1.3021	0.0694	0.2717	0.999
GSE11864_UNTREATED_VS_CSF1_IFNG_IN_MAC_DN	-0.365	-1.3055	0.1126	0.2718	0.999
GSE37301_LYMPHOID_PRIMED_MPP_VS_CD4_TCELL_DN	-0.3379	-1.3034	0.0945	0.2718	0.999
GSE17721_POLYIC_VS_GARDIQUIMOD_12H_BMDC_DN	-0.3538	-1.3033	0.1292	0.2718	0.999
GSE28237_FOLLICULAR_VS_LATE_GC_BCELL_DN	-0.3447	-1.3028	0.0971	0.2718	0.999
GSE24142_ADULT_VS_FETAL_DN3_THYMOCYTE_UP	-0.3564	-1.3023	0.1087	0.2718	0.999
GSE17721_LPS_VS_PAM3CSK4_8H_BMDC_DN	-0.3303	-1.3054	0.0701	0.2719	0.999
GSE33424_CD161_HIGH_VS_INT_CD8_TCELL_UP	-0.327	-1.3035	0.1062	0.2719	0.999
GSE20754_WT_VS_TCF1_KO_MEMORY_CD8_TCELL_DN	-0.326	-1.3056	0.0772	0.272	0.999
GSE33292_DN3_THYMOCYTE_VS_TCELL_LYMPHOMA_FROM_TCF1_KO_UP	-0.3825	-1.3045	0.1538	0.272	0.999
GSE43863_TH1_VS_LY6C_LOW_CXCR5NEG_EFFECTOR_CD4_TCELL_UP	-0.3184	-1.3029	0.0803	0.272	0.999
GSE17974_0H_VS_2H_IN_VITRO_ACT_CD4_TCELL_DN	-0.3782	-1.3016	0.1528	0.272	0.999
GSE14699_DELETIONAL_TOLERANCE_VS_ACTIVATED_CD8_TCELL_DN	-0.3544	-1.3056	0.1195	0.2723	0.999
GSE32986_GMCSF_AND_CURDLAN_LOWDOSE_VS_GMCSF_AND_CURDLAN_HIGHDOSE_STIM_DC_DN	-0.2665	-1.3057	0.0269	0.2725	0.999
GSE17186_CD21LOW_VS_CD21HIGH_TRANSITIONAL_BCELL_CORD_BLOOD_UP	-0.3634	-1.3012	0.1161	0.2726	0.999
GSE36009_WT_VS_NLRP10_KO_DC_LPS_STIM_UP	-0.3301	-1.301	0.0788	0.2728	0.999
GSE21927_UNTREATED_VS_GMCSF_GCSF_TREATED_BONE_MARROW_UP	-0.3437	-1.3007	0.0838	0.273	0.999
GSE9650_EFFECTOR_VS_EXHAUSTED_CD8_TCELL_DN	-0.3027	-1.2996	0.0696	0.2733	0.999
GSE17721_0.5H_VS_8H_CPG_BMDC_DN	-0.3922	-1.2995	0.1663	0.2733	0.999
GSE22611_NOD2_TRANSDUCED_VS_CTRL_HEK293T_STIMULATED_WITH_MDP_2H_DN	-0.3401	-1.2997	0.095	0.2734	0.999
GSE37301_PRO_BCELL_VS_RAG2_KO_NK_CELL_UP	-0.2935	-1.2999	0.0455	0.2735	0.999
GSE41867_DAY6_VS_DAY8_LCMV_ARMSTRONG_EFFECTOR_CD8_TCELL_UP	-0.3557	-1.3001	0.1248	0.2736	0.999
GSE22886_NAIVE_CD8_TCELL_VS_NKCELL_UP	-0.2988	-1.2997	0.0742	0.2736	0.999
GSE22601_DOUBLE_NEGATIVE_VS_DOUBLE_POSITIVE_THYMOCYTE_DN	-0.3825	-1.3	0.1633	0.2737	0.999
GSE3982_CTRL_VS_LPS_4H_MAC_UP	-0.3515	-1.3002	0.1218	0.2739	0.999
GSE10856_CTRL_VS_TNFRSF6B_IN_MACROPHAGE_DN	-0.4494	-1.7241	0	0.274	0.246
GSE39556_CD8A_DC_VS_NK_CELL_UP	-0.3259	-1.2989	0.0788	0.2741	0.999
GSE2770_UNTREATED_VS_TGFB_AND_IL4_TREATED_ACT_CD4_TCELL_4H_DN	-0.2994	-1.2987	0.0685	0.2742	0.999
GSE19772_CTRL_VS_HCMV_INF_MONOCYTES_AND_PI3K_INHIBITION_UP	-0.3256	-1.2985	0.1107	0.2743	0.999
GSE17721_POLYIC_VS_GARDIQUIMOD_0.5H_BMDC_DN	-0.3499	-1.2983	0.1219	0.2746	0.999
GSE20500_RETINOIC_ACID_VS_RARA_ANTAGONIST_TREATED_CD4_TCELL_UP	-0.2956	-1.2979	0.0611	0.2751	0.999
GSE16451_CTRL_VS_WEST_EQUINE_ENC_VIRUS_IMMATURE_NEURON_CELL_LINE_UP	-0.3288	-1.2978	0.0704	0.2751	0.999
GSE21670_IL6_VS_TGFB_AND_IL6_TREATED_STAT3_KO_CD4_TCELL_UP	-0.3514	-1.297	0.1116	0.2755	0.999
GSE339_CD8POS_VS_CD4CD8DN_DC_DN	-0.3211	-1.2971	0.092	0.2756	0.999
GSE17721_CTRL_VS_PAM3CSK4_4H_BMDC_DN	-0.3007	-1.2964	0.0636	0.2758	0.999
GSE7852_THYMUS_VS_FAT_TREG_UP	-0.3681	-1.2972	0.1382	0.2759	0.999
GSE17721_PAM3CSK4_VS_GADIQUIMOD_1H_BMDC_DN	-0.3623	-1.2964	0.1505	0.2759	0.999
GSE17721_POLYIC_VS_CPG_12H_BMDC_DN	-0.3423	-1.2965	0.0955	0.276	0.999
GSE46468_LUNG_INNATE_LYMPHOID_CELL_VS_SPLEEN_CD4_TCELL_DN	-0.415	-1.2972	0.1835	0.2761	0.999
GSE10239_NAIVE_VS_MEMORY_CD8_TCELL_UP	-0.4034	-1.2965	0.1641	0.2763	0.999
GSE5960_TH1_VS_ANERGIC_TH1_DN	-0.3238	-1.2958	0.0907	0.2766	0.999
GSE24972_MARGINAL_ZONE_BCELL_VS_FOLLICULAR_BCELL_IRF8_KO_UP	-0.3069	-1.2957	0.0716	0.2766	0.999
GSE17974_0H_VS_72H_IN_VITRO_ACT_CD4_TCELL_DN	-0.3449	-1.2951	0.0881	0.2766	0.999
GSE25123_CTRL_VS_IL4_STIM_MACROPHAGE_DN	-0.3379	-1.2953	0.112	0.2767	0.999
GSE11057_NAIVE_VS_CENT_MEMORY_CD4_TCELL_DN	-0.3538	-1.2954	0.1384	0.2768	0.999
GSE4748_CTRL_VS_CYANOBACTERIUM_LPSLIKE_STIM_DC_3H_DN	-0.3126	-1.2951	0.0936	0.2768	0.999
GSE2770_IL12_VS_IL4_TREATED_ACT_CD4_TCELL_48H_DN	-0.3173	-1.2948	0.0747	0.2768	0.999
GSE22935_UNSTIM_VS_12H_MBOVIS_BCG_STIM_MACROPHAGE_UP	-0.3431	-1.2945	0.0866	0.2769	0.999
GSE17721_CTRL_VS_LPS_4H_BMDC_UP	-0.3658	-1.2946	0.1398	0.277	0.999
GSE22033_UNTREATED_VS_MRL24_TREATED_MEF_UP	-0.3281	-1.2943	0.0679	0.277	0.999
GSE17721_0.5H_VS_4H_POLYIC_BMDC_DN	-0.3842	-1.294	0.157	0.2774	1
GSE22611_UNSTIM_VS_2H_MDP_STIM_MUTANT_NOD2_TRANSDUCED_HEK293T_CELL_DN	-0.3829	-1.2934	0.1431	0.2785	1
GSE3994_WT_VS_PAC1_KO_ACTIVATED_MAST_CELL_UP	-0.2698	-1.2932	0.0426	0.2785	1
GSE38696_LIGHT_ZONE_VS_DARK_ZONE_BCELL_UP	-0.3906	-1.293	0.165	0.2787	1
GSE14308_TH17_VS_NATURAL_TREG_DN	-0.3294	-1.2926	0.0793	0.2789	1
GSE22033_UNTREATED_VS_ROSIGLITAZONE_TREATED_MEF_UP	-0.3228	-1.2927	0.1057	0.279	1
GSE27241_CTRL_VS_DIGOXIN_TREATED_RORGT_KO_CD4_TCELL_IN_TH17_POLARIZING_CONDITIONS_UP	-0.3014	-1.2918	0.0755	0.2797	1
GSE15139_GMCSF_TREATED_VS_UNTREATED_NEUTROPHILS_UP	-0.3208	-1.2919	0.0824	0.2798	1
GSE7596_AKT_TRANSD_VS_CTRL_CD4_TCONV_WITH_TGFB_UP	-0.3534	-1.2902	0.1383	0.2799	1
GSE40274_GATA1_VS_FOXP3_AND_GATA1_TRANSDUCED_ACTIVATED_CD4_TCELL_DN	-0.36	-1.2919	0.1116	0.28	1
GSE24574_BCL6_LOW_TFH_VS_NAIVE_CD4_TCELL_DN	-0.2823	-1.2915	0.0589	0.28	1
GSE20366_EX_VIVO_VS_DEC205_CONVERSION_NAIVE_CD4_TCELL_DN	-0.3032	-1.2904	0.0804	0.28	1
GSE45365_BCELL_VS_CD8_TCELL_UP	-0.2582	-1.2903	0.0338	0.28	1
GSE11961_MEMORY_BCELL_DAY7_VS_GERMINAL_CENTER_BCELL_DAY40_DN	-0.3068	-1.2906	0.0654	0.2801	1
GSE17974_1H_VS_72H_UNTREATED_IN_VITRO_CD4_TCELL_DN	-0.3206	-1.2905	0.0846	0.2801	1
GSE34156_UNTREATED_VS_24H_NOD2_LIGAND_TREATED_MONOCYTE_UP	-0.265	-1.2895	0.0313	0.2801	1
GSE17721_POLYIC_VS_GARDIQUIMOD_24H_BMDC_DN	-0.3531	-1.2894	0.131	0.2801	1
GSE42724_B1_BCELL_VS_PLASMABLAST_UP	-0.2798	-1.2907	0.0592	0.2803	1
GSE17721_0.5H_VS_8H_POLYIC_BMDC_DN	-0.3381	-1.2896	0.1115	0.2803	1
GSE15330_GRANULOCYTE_MONOCYTE_PROGENITOR_VS_PRO_BCELL_UP	-0.3367	-1.2897	0.103	0.2804	1
GSE15330_LYMPHOID_MULTIPOTENT_VS_GRANULOCYTE_MONOCYTE_PROGENITOR_IKAROS_KO_UP	-0.3492	-1.2891	0.0822	0.2804	1
GSE40666_UNTREATED_VS_IFNA_STIM_STAT1_KO_CD8_TCELL_90MIN_DN	-0.319	-1.2908	0.0747	0.2805	1
GSE30962_PRIMARY_VS_SECONDARY_ACUTE_LCMV_INF_CD8_TCELL_UP	-0.2666	-1.2898	0.0304	0.2805	1
GSE17721_POLYIC_VS_PAM3CSK4_1H_BMDC_UP	-0.3591	-1.2911	0.1216	0.2806	1
GSE18203_CTRL_VS_INTRATUMORAL_CPG_INJ_MC38_TUMOR_DN	-0.3243	-1.2908	0.1065	0.2806	1
GSE19941_IL10_KO_VS_IL10_KO_AND_NFKBP50_KO_UNSTIM_MACROPHAGE_DN	-0.314	-1.2909	0.0889	0.2808	1
GSE21033_CTRL_VS_POLYIC_STIM_DC_6H_DN	-0.3309	-1.2884	0.1029	0.2816	1
GSE14415_FOXP3_KO_NATURAL_TREG_VS_TCONV_DN	-0.3213	-1.288	0.095	0.2822	1
GSE32986_CURDLAN_LOWDOSE_VS_GMCSF_AND_CURDLAN_LOWDOSE_STIM_DC_UP	-0.3458	-1.2878	0.109	0.2823	1
GSE23505_IL6_IL1_VS_IL6_IL1_TGFB_TREATED_CD4_TCELL_DN	-0.3184	-1.2871	0.1029	0.2823	1
GSE40655_FOXO1_KO_VS_WT_NTREG_DN	-0.2882	-1.2869	0.066	0.2823	1
GSE7509_UNSTIM_VS_TNFA_IL1B_IL6_PGE_STIM_DC_UP	-0.3414	-1.2865	0.1331	0.2824	1
GSE25677_R848_VS_MPL_AND_R848_STIM_BCELL_DN	-0.3621	-1.2871	0.1371	0.2825	1
GSE5099_MONOCYTE_VS_CLASSICAL_M1_MACROPHAGE_UP	-0.276	-1.2866	0.0604	0.2825	1
GSE2770_UNTREATED_VS_TGFB_AND_IL4_TREATED_ACT_CD4_TCELL_2H_DN	-0.3064	-1.2866	0.097	0.2827	1
GSE21670_TGFB_VS_TGFB_AND_IL6_TREATED_STAT3_KO_CD4_TCELL_UP	-0.3108	-1.2871	0.0832	0.2828	1
GSE40274_CTRL_VS_FOXP3_AND_LEF1_TRANSDUCED_ACTIVATED_CD4_TCELL_DN	-0.2889	-1.2872	0.0729	0.2829	1
GSE19923_WT_VS_E2A_KO_DP_THYMOCYTE_UP	-0.2749	-1.2873	0.0659	0.283	1
GSE17974_CTRL_VS_ACT_IL4_AND_ANTI_IL12_12H_CD4_TCELL_DN	-0.3547	-1.2858	0.1129	0.2836	1
GSE7568_IL4_VS_IL4_AND_TGFB_TREATED_MACROPHAGE_24H_UP	-0.3939	-1.2855	0.1693	0.2841	1
GSE13229_IMM_VS_MATURE_NKCELL_UP	-0.2871	-1.285	0.0578	0.2849	1
GSE3920_UNTREATED_VS_IFNA_TREATED_FIBROBLAST_DN	-0.3331	-1.2845	0.0743	0.2852	1
GSE2770_IL4_ACT_VS_ACT_CD4_TCELL_48H_UP	-0.3458	-1.2843	0.1275	0.2852	1
GSE21033_CTRL_VS_POLYIC_STIM_DC_6H_UP	-0.3331	-1.2847	0.1335	0.2853	1
GSE5589_LPS_VS_LPS_AND_IL6_STIM_MACROPHAGE_45MIN_DN	-0.3323	-1.2846	0.0663	0.2853	1
GSE4590_PRE_BCELL_VS_VPREB_POS_LARGE_PRE_BCELL_UP	-0.3046	-1.2836	0.068	0.2857	1
GSE3039_CD4_TCELL_VS_B2_BCELL_DN	-0.308	-1.2837	0.1053	0.2859	1
GSE3982_DC_VS_BCELL_UP	-0.3233	-1.2836	0.1214	0.2859	1
GSE36476_YOUNG_VS_OLD_DONOR_MEMORY_CD4_TCELL_UP	-0.2898	-1.2834	0.0907	0.2859	1
GSE21063_WT_VS_NFATC1_KO_16H_ANTI_IGM_STIM_BCELL_DN	-0.2513	-1.2838	0.0242	0.2861	1
GSE41867_NAIVE_VS_DAY30_LCMV_ARMSTRONG_MEMORY_CD8_TCELL_UP	-0.337	-1.283	0.1118	0.2861	1
GSE24492_LYVE_NEG_VS_POS_MACROPHAGE_UP	-0.289	-1.2827	0.0658	0.2862	1
GSE16385_ROSIGLITAZONE_IL4_VS_IL4_ALONE_STIM_MACROPHAGE_12H_DN	-0.3299	-1.2824	0.1026	0.2862	1
GSE15930_STIM_VS_STIM_AND_TRICHOSTATINA_72H_CD8_T_CELL_UP	-0.3277	-1.2831	0.1052	0.2863	1
GSE8685_IL2_ACT_IL2_STARVED_VS_IL21_ACT_IL2_STARVED_CD4_TCELL_DN	-0.2877	-1.2828	0.0721	0.2863	1
GSE33292_WT_VS_TCF1_KO_DN3_THYMOCYTE_DN	-0.2952	-1.2825	0.0782	0.2864	1
GSE17721_CTRL_VS_PAM3CSK4_6H_BMDC_UP	-0.3083	-1.2822	0.0872	0.2864	1
GSE2770_IL12_ACT_VS_ACT_CD4_TCELL_48H_DN	-0.3381	-1.2818	0.1527	0.2868	1
GSE17721_CTRL_VS_POLYIC_8H_BMDC_UP	-0.3294	-1.2814	0.0992	0.2871	1
GSE17721_LPS_VS_CPG_6H_BMDC_UP	-0.3292	-1.2815	0.1124	0.2872	1
GSE32255_UNSTIM_VS_4H_LPS_STIM_DC_UP	-0.3331	-1.2809	0.1202	0.2878	1
GSE40274_CTRL_VS_FOXP3_AND_EOS_TRANSDUCED_ACTIVATED_CD4_TCELL_DN	-0.3157	-1.2807	0.073	0.2878	1
GSE17721_PAM3CSK4_VS_CPG_2H_BMDC_UP	-0.2673	-1.2807	0.0342	0.288	1
GSE17721_CTRL_VS_GARDIQUIMOD_0.5H_BMDC_UP	-0.3523	-1.2804	0.1381	0.2882	1
GSE3920_UNTREATED_VS_IFNG_TREATED_ENDOTHELIAL_CELL_DN	-0.3484	-1.2801	0.1451	0.2882	1
GSE6269_STAPH_AUREUS_VS_STREP_PNEUMO_INF_PBMC_UP	-0.2892	-1.2799	0.0655	0.2883	1
GSE339_EX_VIVO_VS_IN_CULTURE_CD4POS_DC_DN	-0.3515	-1.2793	0.1657	0.2884	1
GSE3982_EOSINOPHIL_VS_BASOPHIL_DN	-0.3762	-1.2801	0.1629	0.2885	1
GSE25123_IL4_VS_IL4_AND_ROSIGLITAZONE_STIM_MACROPHAGE_DAY10_DN	-0.2969	-1.2794	0.0801	0.2885	1
GSE40274_CTRL_VS_IRF4_TRANSDUCED_ACTIVATED_CD4_TCELL_DN	-0.3378	-1.2791	0.1272	0.2886	1
GSE27786_NKCELL_VS_NKTCELL_DN	-0.2897	-1.2794	0.0643	0.2887	1
GSE37301_COMMON_LYMPHOID_PROGENITOR_VS_PRO_BCELL_DN	-0.3291	-1.2795	0.1081	0.2888	1
GSE22033_WT_VS_PPARG_KO_MEF_DN	-0.2861	-1.2787	0.0649	0.2891	1
GSE35543_IN_VIVO_NTREG_VS_CONVERTED_EX_ITREG_UP	-0.2904	-1.2781	0.0806	0.2891	1
GSE10239_NAIVE_VS_KLRG1HIGH_EFF_CD8_TCELL_DN	-0.3082	-1.2784	0.0744	0.2894	1
GSE3982_NEUTROPHIL_VS_CENT_MEMORY_CD4_TCELL_DN	-0.3604	-1.2781	0.1613	0.2894	1
GSE15930_NAIVE_VS_48H_IN_VITRO_STIM_CD8_TCELL_DN	-0.502	-1.7315	0	0.2895	0.225
GSE14415_INDUCED_TREG_VS_TCONV_UP	-0.2887	-1.2782	0.0595	0.2895	1
GSE42021_CD24HI_VS_CD24LOW_TREG_THYMUS_UP	-0.3149	-1.2778	0.0843	0.2896	1
GSE33425_CD161_HIGH_VS_INT_CD8_TCELL_DN	-0.3094	-1.2765	0.1128	0.2897	1
GSE22886_NAIVE_CD8_TCELL_VS_MONOCYTE_UP	-0.2837	-1.2775	0.0405	0.2898	1
GSE17721_LPS_VS_GARDIQUIMOD_2H_BMDC_DN	-0.3668	-1.2773	0.1631	0.2898	1
GSE1460_CD4_THYMOCYTE_VS_NAIVE_CD4_TCELL_ADULT_BLOOD_UP	-0.3711	-1.2769	0.1834	0.2898	1
GSE37534_UNTREATED_VS_GW1929_TREATED_CD4_TCELL_PPARG1_AND_FOXP3_TRASDUCED_DN	-0.3666	-1.2764	0.1743	0.2898	1
GSE25123_CTRL_VS_IL4_AND_ROSIGLITAZONE_STIM_MACROPHAGE_DN	-0.3051	-1.277	0.0706	0.2899	1
GSE8621_UNSTIM_VS_LPS_PRIMED_UNSTIM_MACROPHAGE_DN	-0.3189	-1.2765	0.098	0.2899	1
GSE9509_LPS_VS_LPS_AND_IL10_STIM_IL10_KO_MACROPHAGE_20MIN_DN	-0.3169	-1.2758	0.1058	0.2899	1
GSE17721_LPS_VS_POLYIC_24H_BMDC_UP	-0.3369	-1.277	0.114	0.29	1
GSE30962_ACUTE_VS_CHRONIC_LCMV_SECONDARY_INF_CD8_TCELL_DN	-0.3303	-1.2766	0.1253	0.29	1
GSE32423_IL7_VS_IL7_IL4_MEMORY_CD8_TCELL_UP	-0.3567	-1.276	0.1443	0.29	1
GSE1740_MCSF_VS_MCSF_AND_IFNG_DAY2_DERIVED_MACROPHAGE_DN	-0.4016	-1.2756	0.1929	0.29	1
GSE1460_CORD_VS_ADULT_BLOOD_NAIVE_CD4_TCELL_DN	-0.3588	-1.2773	0.1621	0.2901	1
GSE17721_CPG_VS_GARDIQUIMOD_1H_BMDC_DN	-0.344	-1.2758	0.1279	0.2901	1
GSE17721_0.5H_VS_12H_LPS_BMDC_UP	-0.3098	-1.276	0.1219	0.2902	1
GSE3720_VD1_VS_VD2_GAMMADELTA_TCELL_WITH_PMA_STIM_DN	-0.3027	-1.2752	0.0734	0.2905	1
GSE5542_UNTREATED_VS_IFNG_TREATED_EPITHELIAL_CELLS_6H_DN	-0.3486	-1.2749	0.1482	0.2905	1
GSE20366_EX_VIVO_VS_DEC205_CONVERSION_UP	-0.3132	-1.275	0.1171	0.2907	1
GSE15330_MEGAKARYOCYTE_ERYTHROID_PROGENITOR_VS_PRO_BCELL_DN	-0.3449	-1.2746	0.144	0.291	1
GSE360_DC_VS_MAC_UP	-0.3081	-1.2741	0.0806	0.2917	1
GSE9960_HEALTHY_VS_GRAM_POS_SEPSIS_PBMC_UP	-0.2982	-1.2737	0.1055	0.2923	1
GSE9946_MATURE_STIMULATORY_VS_LISTERIA_INF_MATURE_DC_DN	0.3683	1.5418	0.0122	0.2923	0.779
GSE27786_CD4_TCELL_VS_NEUTROPHIL_UP	-0.3471	-1.2733	0.1417	0.2929	1
GSE339_CD4POS_VS_CD8POS_DC_DN	-0.3294	-1.273	0.1336	0.2929	1
GSE16266_LPS_VS_HEATSHOCK_AND_LPS_STIM_MEF_UP	0.3312	1.5387	0.0126	0.2931	0.787
GSE21670_UNTREATED_VS_TGFB_IL6_TREATED_CD4_TCELL_DN	-0.2672	-1.273	0.0965	0.2932	1
GSE22611_NOD2_VS_MUTANT_NOD2_TRANSDUCED_HEK293T_CELL_UP	-0.2887	-1.2722	0.0669	0.2935	1
GSE9037_WT_VS_IRAK4_KO_LPS_1H_STIM_BMDM_DN	-0.2582	-1.2724	0.0544	0.2936	1
GSE13306_TREG_VS_TCONV_SPLEEN_UP	-0.2885	-1.2723	0.0909	0.2936	1
GSE369_SOCS3_KO_VS_IFNG_KO_LIVER_DN	-0.2889	-1.2725	0.0733	0.2937	1
GSE39152_BRAIN_VS_SPLEEN_CD103_NEG_MEMORY_CD8_TCELL_DN	-0.3533	-1.2716	0.1614	0.2946	1
GSE15930_STIM_VS_STIM_AND_IFNAB_24H_CD8_T_CELL_UP	-0.2883	-1.2707	0.0796	0.2963	1
GSE36095_WT_VS_HDAC9_KO_TREG_DN	0.3903	1.532	0.0141	0.2964	0.804
GSE37301_LYMPHOID_PRIMED_MPP_VS_PRO_BCELL_UP	-0.2844	-1.2702	0.0653	0.2967	1
GSE3039_ALPHAALPHA_CD8_TCELL_VS_B2_BCELL_DN	-0.3293	-1.2701	0.1275	0.2967	1
GSE6674_ANTI_IGM_VS_CPG_STIM_BCELL_DN	-0.3755	-1.2703	0.1781	0.2969	1
GSE5542_IFNG_VS_IFNA_AND_IFNG_TREATED_EPITHELIAL_CELLS_6H_UP	-0.2977	-1.2698	0.0998	0.2971	1
GSE27859_DC_VS_CD11C_INT_F480_HI_MACROPHAGE_UP	-0.3535	-1.2697	0.1528	0.2971	1
GSE14308_TH1_VS_NATURAL_TREG_UP	-0.3083	-1.2693	0.0939	0.2971	1
GSE11864_CSF1_VS_CSF1_IFNG_PAM3CYS_IN_MAC_DN	-0.3429	-1.2693	0.1273	0.2973	1
GSE27859_DC_VS_CD11C_INT_F480_INT_DC_DN	-0.3257	-1.2694	0.1222	0.2974	1
GSE22886_NEUTROPHIL_VS_DC_UP	0.3536	1.5344	0.0264	0.2978	0.798
GSE7831_UNSTIM_VS_CPG_STIM_PDC_1H_DN	-0.3504	-1.2672	0.1559	0.2979	1
GSE28737_WT_VS_BCL6_HET_FOLLICULAR_BCELL_UP	-0.273	-1.2671	0.059	0.2979	1
GSE19923_HEB_KO_VS_HEB_AND_E2A_KO_DP_THYMOCYTE_UP	-0.3167	-1.2687	0.0941	0.298	1
GSE25087_TREG_VS_TCONV_ADULT_UP	-0.3429	-1.2676	0.146	0.298	1
GSE21063_CTRL_VS_ANTI_IGM_STIM_BCELL_3H_DN	-0.3448	-1.2675	0.1327	0.298	1
GSE14908_ATOPIC_VS_NONATOPIC_PATIENT_RESTING_CD4_TCELL_DN	-0.3516	-1.2672	0.142	0.298	1
GSE17721_CTRL_VS_POLYIC_6H_BMDC_DN	-0.297	-1.2673	0.101	0.2981	1
GSE40666_WT_VS_STAT4_KO_CD8_TCELL_DN	-0.3187	-1.2667	0.104	0.2981	1
GSE41176_WT_VS_TAK1_KO_ANTI_IGM_STIM_BCELL_24H_UP	-0.3341	-1.2677	0.157	0.2982	1
GSE7509_UNSTIM_VS_FCGRIIB_STIM_MONOCYTE_UP	-0.3171	-1.2668	0.1148	0.2982	1
GSE16385_ROSIGLITAZONE_IL4_VS_ROSIGLITAZONE_ALONE_STIM_MACROPHAGE_DN	-0.3108	-1.2679	0.0988	0.2984	1
GSE43957_UNTREATED_VS_NACL_TREATED_ANTI_CD3_CD28_STIM_CD4_TCELL_DN	-0.3484	-1.2678	0.1511	0.2984	1
GSE18791_UNSTIM_VS_NEWCATSLE_VIRUS_DC_18H_UP	-0.3215	-1.2677	0.1245	0.2984	1
GSE13484_UNSTIM_VS_3H_YF17D_VACCINE_STIM_PBMC_DN	-0.3288	-1.268	0.1567	0.2985	1
GSE19825_NAIVE_VS_IL2RALOW_DAY3_EFF_CD8_TCELL_DN	-0.3206	-1.2682	0.0861	0.2987	1
GSE25087_FETAL_VS_ADULT_TCONV_DN	-0.3394	-1.268	0.1412	0.2988	1
GSE26030_UNSTIM_VS_RESTIM_TH17_DAY5_POST_POLARIZATION_DN	-0.2979	-1.2662	0.0943	0.2988	1
GSE29164_CD8_TCELL_VS_CD8_TCELL_AND_IL12_TREATED_MELANOMA_DAY7_UP	-0.3604	-1.2682	0.1633	0.2989	1
GSE25088_WT_VS_STAT6_KO_MACROPHAGE_IL4_STIM_DN	-0.2655	-1.2655	0.0873	0.299	1
GSE24634_NAIVE_CD4_TCELL_VS_DAY3_IL4_CONV_TREG_DN	-0.3421	-1.2652	0.1545	0.299	1
GSE18281_SUBCAPSULAR_CORTICAL_REGION_VS_WHOLE_CORTEX_THYMUS_UP	-0.3067	-1.2655	0.0948	0.2991	1
GSE5503_MLN_DC_VS_SPLEEN_DC_ACTIVATED_ALLOGENIC_TCELL_DN	-0.3241	-1.2653	0.1409	0.2992	1
GSE22935_UNSTIM_VS_24H_MBOVIS_BCG_STIM_MACROPHAGE_UP	-0.2706	-1.2657	0.0559	0.2993	1
GSE3691_CONVENTIONAL_VS_PLASMACYTOID_DC_SPLEEN_UP	-0.3477	-1.2655	0.1454	0.2993	1
GSE35543_IN_VITRO_ITREG_VS_CONVERTED_EX_ITREG_UP	-0.2704	-1.2649	0.0812	0.2993	1
GSE43863_NAIVE_VS_TFH_CD4_EFF_TCELL_D6_LCMV_UP	-0.3223	-1.2657	0.1182	0.2996	1
GSE14415_INDUCED_TREG_VS_FAILED_INDUCED_TREG_UP	-0.3099	-1.2644	0.1154	0.3002	1
GSE26488_HDAC7_KO_VS_VP16_TRANSGENIC_HDAC7_KO_DOUBLE_POSITIVE_THYMOCYTE_DN	-0.2671	-1.2642	0.0716	0.3003	1
GSE4142_NAIVE_BCELL_VS_PLASMA_CELL_UP	-0.3179	-1.2638	0.1336	0.3006	1
GSE13547_CTRL_VS_ANTI_IGM_STIM_BCELL_12H_UP	-0.2795	-1.2632	0.0732	0.3006	1
GSE2770_UNTREATED_VS_IL4_TREATED_ACT_CD4_TCELL_48H_UP	-0.3239	-1.2635	0.1168	0.3007	1
GSE15930_STIM_VS_STIM_AND_IL12_48H_CD8_T_CELL_DN	-0.3127	-1.263	0.1414	0.3007	1
GSE26928_NAIVE_VS_CXCR5_POS_CD4_TCELL_UP	-0.273	-1.2638	0.0682	0.3008	1
GSE41867_NAIVE_VS_DAY15_LCMV_EFFECTOR_CD8_TCELL_DN	-0.3696	-1.2636	0.207	0.3008	1
GSE339_EX_VIVO_VS_IN_CULTURE_CD4CD8DN_DC_DN	-0.3128	-1.2632	0.1231	0.3008	1
GSE22611_MUTANT_NOD2_TRANSDUCED_VS_CTRL_HEK293T_STIMULATED_WITH_MDP_6H_DN	-0.2946	-1.2633	0.0872	0.3009	1
GSE11864_UNTREATED_VS_CSF1_IFNG_PAM3CYS_IN_MAC_DN	-0.3351	-1.2624	0.15	0.3015	1
GSE43955_TH0_VS_TGFB_IL6_IL23_TH17_ACT_CD4_TCELL_60H_UP	-0.2959	-1.2624	0.0887	0.3017	1
GSE37301_MULTIPOTENT_PROGENITOR_VS_RAG2_KO_NK_CELL_UP	-0.2952	-1.2621	0.0998	0.3018	1
GSE15767_MED_VS_SCS_MAC_LN_DN	-0.3163	-1.262	0.1103	0.3018	1
GSE5589_WT_VS_IL10_KO_LPS_AND_IL10_STIM_MACROPHAGE_180MIN_UP	-0.3208	-1.2618	0.1233	0.3018	1
GSE40274_LEF1_VS_FOXP3_AND_LEF1_TRANSDUCED_ACTIVATED_CD4_TCELL_DN	-0.3027	-1.2615	0.1275	0.3019	1
GSE5589_LPS_VS_LPS_AND_IL10_STIM_IL6_KO_MACROPHAGE_45MIN_UP	-0.3548	-1.2616	0.1538	0.302	1
GSE17721_PAM3CSK4_VS_CPG_4H_BMDC_UP	-0.3469	-1.2611	0.165	0.3025	1
GSE18791_UNSTIM_VS_NEWCATSLE_VIRUS_DC_10H_UP	-0.3399	-1.2605	0.1404	0.3036	1
GSE5589_WT_VS_IL6_KO_LPS_STIM_MACROPHAGE_45MIN_UP	-0.3269	-1.2603	0.1579	0.3036	1
GSE33162_HDAC3_KO_VS_HDAC3_KO_4H_LPS_STIM_MACROPHAGE_UP	-0.391	-1.2601	0.2051	0.3037	1
GSE20152_SPHK1_KO_VS_WT_HTNFA_OVERXPRESS_ANKLE_DN	-0.3408	-1.26	0.1728	0.3037	1
GSE30971_2H_VS_4H_LPS_STIM_MACROPHAGE_WBP7_HET_UP	-0.2886	-1.2599	0.0782	0.3037	1
GSE24814_STAT5_KO_VS_WT_PRE_BCELL_DN	-0.3388	-1.2595	0.1627	0.3044	1
GSE27786_CD8_TCELL_VS_NKTCELL_UP	-0.2611	-1.2583	0.0272	0.3045	1
GSE5542_IFNA_VS_IFNA_AND_IFNG_TREATED_EPITHELIAL_CELLS_6H_UP	-0.2892	-1.2592	0.08	0.3046	1
GSE2585_AIRE_KO_VS_WT_CD80_HIGH_MTEC_UP	-0.3429	-1.2589	0.1552	0.3046	1
GSE36078_WT_VS_IL1R_KO_LUNG_DC_AFTER_AD5_INF_DN	-0.3218	-1.2584	0.1273	0.3046	1
GSE37532_TREG_VS_TCONV_CD4_TCELL_FROM_LN_UP	-0.3474	-1.2591	0.1466	0.3047	1
GSE360_L_MAJOR_VS_T_GONDII_MAC_DN	-0.3136	-1.2587	0.1255	0.3047	1
GSE42724_NAIVE_VS_MEMORY_BCELL_DN	-0.3712	-1.2589	0.1879	0.3048	1
GSE28726_NAIVE_VS_ACTIVATED_NKTCELL_DN	-0.3996	-1.2584	0.2266	0.3048	1
GSE46606_UNSTIM_VS_CD40L_IL2_IL5_1DAY_STIMULATED_IRF4_KO_BCELL_DN	-0.3272	-1.258	0.1347	0.3048	1
GSE6259_FLT3L_INDUCED_33D1_POS_DC_VS_CD8_TCELL_UP	-0.3027	-1.2578	0.122	0.3048	1
GSE17721_LPS_VS_GARDIQUIMOD_6H_BMDC_DN	-0.3362	-1.2584	0.1518	0.305	1
GSE5542_UNTREATED_VS_IFNG_TREATED_EPITHELIAL_CELLS_24H_UP	-0.3114	-1.2578	0.1113	0.305	1
GSE17721_CTRL_VS_POLYIC_2H_BMDC_UP	-0.2815	-1.2573	0.0928	0.3055	1
GSE15271_CXCR4_POS_VS_NEG_GC_BCELL_UP	-0.3643	-1.2569	0.1696	0.3061	1
GSE20715_0H_VS_24H_OZONE_TLR4_KO_LUNG_DN	-0.3322	-1.2566	0.16	0.3065	1
GSE46025_WT_VS_FOXO1_KO_KLRG1_LOW_CD8_EFFECTOR_TCELL_DN	-0.3599	-1.2563	0.1898	0.3068	1
GSE46606_IRF4HIGH_VS_IRF4MID_CD40L_IL2_IL5_DAY1_STIMULATED_BCELL_UP	-0.3463	-1.2553	0.161	0.3081	1
GSE16385_MONOCYTE_VS_12H_IFNG_TNF_TREATED_MACROPHAGE_DN	-0.261	-1.2552	0.0788	0.3081	1
GSE15330_LYMPHOID_MULTIPOTENT_VS_GRANULOCYTE_MONOCYTE_PROGENITOR_DN	-0.3154	-1.2554	0.1516	0.3082	1
GSE28726_NAIVE_VS_ACTIVATED_CD4_TCELL_DN	-0.2924	-1.2554	0.1272	0.3084	1
GSE24634_TREG_VS_TCONV_POST_DAY3_IL4_CONVERSION_UP	-0.3252	-1.2546	0.146	0.3091	1
GSE1448_CTRL_VS_ANTI_VALPHA2_DP_THYMOCYTE_DN	-0.2734	-1.2539	0.0812	0.31	1
GSE1460_INTRATHYMIC_T_PROGENITOR_VS_CD4_THYMOCYTE_UP	-0.3106	-1.254	0.1118	0.3101	1
GSE7460_WT_VS_FOXP3_HET_ACT_WITH_TGFB_TCONV_DN	-0.3041	-1.2534	0.1152	0.3108	1
GSE14308_TH2_VS_INDUCED_TREG_UP	-0.3117	-1.253	0.1157	0.3108	1
GSE21927_C26GM_VS_4T1_TUMOR_MONOCYTE_BALBC_UP	-0.3126	-1.253	0.1273	0.3109	1
GSE3920_IFNB_VS_IFNG_TREATED_ENDOTHELIAL_CELL_DN	-0.3495	-1.2528	0.1546	0.3109	1
GSE3982_EOSINOPHIL_VS_CENT_MEMORY_CD4_TCELL_DN	-0.3254	-1.2532	0.1532	0.3111	1
GSE41087_WT_VS_FOXP3_MUT_ANTI_CD3_CD28_STIM_CD4_TCELL_DN	-0.3162	-1.253	0.1152	0.3111	1
GOLDRATH_NAIVE_VS_MEMORY_CD8_TCELL_UP	-0.3261	-1.2522	0.1559	0.3119	1
GSE11924_TH2_VS_TH17_CD4_TCELL_UP	-0.2868	-1.252	0.108	0.3121	1
GSE43955_TH0_VS_TGFB_IL6_TH17_ACT_CD4_TCELL_60H_DN	-0.2666	-1.2518	0.0566	0.3122	1
GSE17721_CTRL_VS_LPS_1H_BMDC_UP	-0.3154	-1.2515	0.1311	0.3122	1
GSE21678_WT_VS_FOXO1_FOXO3_KO_TREG_UP	-0.3903	-1.2514	0.1904	0.3122	1
GSE30962_PRIMARY_VS_SECONDARY_ACUTE_LCMV_INF_CD8_TCELL_DN	-0.2941	-1.2513	0.1128	0.3122	1
GSE3982_DC_VS_TH2_DN	-0.2824	-1.2516	0.0785	0.3124	1
GSE17974_1H_VS_72H_UNTREATED_IN_VITRO_CD4_TCELL_UP	-0.3857	-1.2511	0.1885	0.3124	1
GSE8921_UNSTIM_VS_TLR1_2_STIM_MONOCYTE_3H_DN	-0.3167	-1.2506	0.1039	0.3131	1
GSE11057_CD4_CENT_MEM_VS_PBMC_UP	-0.2895	-1.2504	0.1044	0.3133	1
GSE20366_TREG_VS_TCONV_DN	-0.2974	-1.2496	0.1135	0.3147	1
GSE42021_TREG_PLN_VS_CD24INT_TREG_THYMUS_UP	-0.3828	-1.2495	0.2295	0.3148	1
GSE17301_IFNA2_VS_IFNA2_AND_ACD3_ACD28_STIM_CD8_TCELL_DN	-0.296	-1.2488	0.1359	0.3153	1
GSE3982_DC_VS_MAC_DN	-0.284	-1.2491	0.1282	0.3154	1
GSE21546_WT_VS_ELK1_KO_ANTI_CD3_STIM_DP_THYMOCYTES_DN	-0.3184	-1.249	0.1176	0.3154	1
GSE21063_WT_VS_NFATC1_KO_BCELL_UP	-0.256	-1.2489	0.0505	0.3154	1
GSE29949_CD8_NEG_DC_SPLEEN_VS_MONOCYTE_BONE_MARROW_UP	-0.3257	-1.2478	0.1408	0.3163	1
GSE20715_0H_VS_6H_OZONE_LUNG_DN	-0.3035	-1.2479	0.1012	0.3164	1
GSE4142_NAIVE_VS_GC_BCELL_DN	-0.2955	-1.2479	0.1024	0.3165	1
GSE9988_LPS_VS_LPS_AND_ANTI_TREM1_MONOCYTE_DN	-0.34	-1.248	0.1922	0.3166	1
GSE339_CD8POS_VS_CD4CD8DN_DC_IN_CULTURE_DN	-0.3089	-1.2473	0.1277	0.3167	1
GSE21670_STAT3_KO_VS_WT_CD4_TCELL_IL6_TREATED_UP	-0.3102	-1.2474	0.141	0.3169	1
GSE5679_CTRL_VS_RARA_AGONIST_AM580_TREATED_DC_UP	-0.2915	-1.247	0.112	0.3171	1
GSE3920_UNTREATED_VS_IFNB_TREATED_ENDOTHELIAL_CELL_DN	-0.3209	-1.2469	0.1247	0.3172	1
GSE11961_FOLLICULAR_BCELL_VS_GERMINAL_CENTER_BCELL_DAY7_UP	-0.3365	-1.2465	0.1409	0.3175	1
GSE34515_CD16_NEG_VS_POS_MONOCYTE_DN	-0.2946	-1.2465	0.1047	0.3178	1
GSE9988_LOW_LPS_VS_ANTI_TREM1_AND_LPS_MONOCYTE_DN	-0.354	-1.2455	0.1833	0.3182	1
GSE17721_CTRL_VS_PAM3CSK4_24H_BMDC_UP	-0.3022	-1.2456	0.1353	0.3183	1
GSE2770_IL12_VS_IL4_TREATED_ACT_CD4_TCELL_6H_UP	-0.2786	-1.2452	0.0969	0.3183	1
GSE46606_UNSTIM_VS_CD40L_IL2_IL5_3DAY_STIMULATED_IRF4MID_SORTED_BCELL_UP	-0.335	-1.2457	0.1764	0.3184	1
GSE13484_UNSTIM_VS_12H_YF17D_VACCINE_STIM_PBMC_DN	-0.3205	-1.2453	0.1466	0.3184	1
GSE5589_IL6_KO_VS_IL10_KO_LPS_AND_IL6_STIM_MACROPHAGE_45MIN_UP	-0.3055	-1.246	0.0933	0.3185	1
GSE27786_CD8_TCELL_VS_NEUTROPHIL_UP	-0.3465	-1.2457	0.1644	0.3186	1
GSE3203_UNTREATED_VS_IFNB_TREATED_LN_BCELL_UP	-0.3209	-1.2457	0.1617	0.3188	1
GSE15659_CD45RA_NEG_CD4_TCELL_VS_RESTING_TREG_UP	-0.2679	-1.2448	0.0994	0.3189	1
GSE46606_IRF4_KO_VS_WT_CD40L_IL2_IL5_1DAY_STIMULATED_BCELL_UP	-0.2843	-1.2444	0.0777	0.3196	1
GSE15324_NAIVE_VS_ACTIVATED_CD8_TCELL_DN	-0.3102	-1.2442	0.1406	0.3197	1
GSE3982_BCELL_VS_BASOPHIL_UP	-0.28	-1.2441	0.092	0.3198	1
GSE1460_CORD_VS_ADULT_BLOOD_NAIVE_CD4_TCELL_UP	-0.3034	-1.244	0.1308	0.3198	1
GSE43955_TGFB_IL6_VS_TGFB_IL6_IL23_TH17_ACT_CD4_TCELL_52H_DN	-0.3331	-1.2437	0.1897	0.32	1
GSE17721_CTRL_VS_GARDIQUIMOD_12H_BMDC_UP	-0.2937	-1.2436	0.1064	0.32	1
GSE36078_UNTREATED_VS_AD5_INF_IL1R_KO_MOUSE_LUNG_DC_UP	-0.3071	-1.2429	0.1183	0.3202	1
GSE37416_CTRL_VS_48H_F_TULARENSIS_LVS_NEUTROPHIL_DN	-0.3653	-1.2432	0.2112	0.3203	1
GSE27786_CD8_TCELL_VS_ERYTHROBLAST_UP	-0.3503	-1.243	0.1829	0.3203	1
GSE27786_LSK_VS_NKCELL_UP	-0.2937	-1.2433	0.129	0.3204	1
GSE41978_WT_VS_ID2_KO_KLRG1_LOW_EFFECTOR_CD8_TCELL_DN	-0.2791	-1.243	0.1024	0.3204	1
GSE22886_DC_VS_MONOCYTE_DN	0.4479	1.5071	0.0815	0.3209	0.862
GSE17721_POLYIC_VS_PAM3CSK4_12H_BMDC_DN	-0.3223	-1.2425	0.1558	0.321	1
GSE20151_CTRL_VS_FUSOBACT_NUCLEATUM_NEUTROPHIL_DN	-0.354	-1.2423	0.1934	0.321	1
GSE13484_UNSTIM_VS_YF17D_VACCINE_STIM_PBMC_UP	-0.3744	-1.242	0.2233	0.3211	1
GSE4142_PLASMA_CELL_VS_GC_BCELL_DN	-0.2992	-1.2421	0.0961	0.3212	1
GSE37301_CD4_TCELL_VS_RAG2_KO_NK_CELL_DN	-0.3294	-1.2393	0.1857	0.3227	1
GSE36078_UNTREATED_VS_AD5_INF_IL1R_KO_MOUSE_LUNG_DC_DN	-0.2966	-1.24	0.1223	0.3229	1
GSE40274_LEF1_VS_FOXP3_AND_LEF1_TRANSDUCED_ACTIVATED_CD4_TCELL_UP	-0.3171	-1.2396	0.1365	0.3229	1
GSE19401_PLN_VS_PEYERS_PATCH_FOLLICULAR_DC_UP	-0.2951	-1.2393	0.1236	0.3229	1
GSE9509_10MIN_VS_30MIN_LPS_STIM_IL10_KO_MACROPHAGE_UP	-0.3218	-1.2405	0.1574	0.323	1
GSE17721_PAM3CSK4_VS_CPG_16H_BMDC_UP	-0.2897	-1.2401	0.1127	0.323	1
GSE45739_NRAS_KO_VS_WT_UNSTIM_CD4_TCELL_UP	-0.3448	-1.2405	0.2063	0.3231	1
GSE41867_NAIVE_VS_DAY8_LCMV_CLONE13_EFFECTOR_CD8_TCELL_DN	-0.2934	-1.2396	0.0853	0.3231	1
GSE27786_NKTCELL_VS_ERYTHROBLAST_UP	-0.3339	-1.2393	0.1667	0.3231	1
GSE17721_POLYIC_VS_GARDIQUIMOD_4H_BMDC_DN	-0.3282	-1.2406	0.1343	0.3232	1
GSE32901_TH1_VS_TH17_ENRICHED_CD4_TCELL_DN	-0.2961	-1.239	0.151	0.3232	1
GSE37605_C57BL6_VS_NOD_FOXP3_IRES_GFP_TREG_UP	0.381	1.5166	0.0264	0.3232	0.843
GSE27786_LSK_VS_NKTCELL_UP	-0.2904	-1.2402	0.1069	0.3233	1
GSE360_CTRL_VS_B_MALAYI_HIGH_DOSE_MAC_UP	-0.2889	-1.2401	0.1004	0.3233	1
GSE25123_WT_VS_PPARG_KO_MACROPHAGE_IL4_STIM_DN	-0.3073	-1.2396	0.1613	0.3233	1
GSE5542_UNTREATED_VS_IFNA_AND_IFNG_TREATED_EPITHELIAL_CELLS_6H_UP	-0.2946	-1.2407	0.132	0.3234	1
GSE40685_NAIVE_CD4_TCELL_VS_FOXP3_KO_TREG_PRECURSOR_UP	-0.3071	-1.2384	0.163	0.3234	1
GSE8921_3H_VS_24H_TLR1_2_STIM_MONOCYTE_UP	-0.3366	-1.2397	0.1604	0.3235	1
GSE15930_STIM_VS_STIM_AND_IFNAB_24H_CD8_T_CELL_DN	-0.2814	-1.2384	0.1012	0.3235	1
GSE17301_CTRL_VS_48H_ACD3_ACD28_IFNA5_STIM_CD8_TCELL_UP	-0.3544	-1.238	0.1719	0.3235	1
GSE11973_MIR223_KOVS_WT_BONE_MARROW_NEUTROPHIL_DN	-0.3454	-1.2408	0.1766	0.3236	1
GSE26351_WNT_VS_BMP_PATHWAY_STIM_HEMATOPOIETIC_PROGENITORS_UP	-0.2541	-1.2407	0.0689	0.3236	1
GSE5589_IL6_KO_VS_IL10_KO_LPS_AND_IL6_STIM_MACROPHAGE_45MIN_DN	-0.3295	-1.2385	0.1477	0.3236	1
GSE2585_THYMIC_DC_VS_THYMIC_MACROPHAGE_UP	-0.2679	-1.2377	0.0815	0.3236	1
GSE24102_GRANULOCYSTIC_MDSC_VS_NEUTROPHIL_DN	-0.3041	-1.2386	0.1291	0.3237	1
GSE17721_CTRL_VS_GARDIQUIMOD_4H_BMDC_UP	-0.2961	-1.238	0.1409	0.3237	1
GSE15330_WT_VS_IKAROS_KO_GRANULOCYTE_MONOCYTE_PROGENITOR_UP	-0.3236	-1.2381	0.1228	0.3238	1
GSE41867_DAY15_EFFECTOR_VS_DAY30_EXHAUSTED_CD8_TCELL_LCMV_CLONE13_DN	-0.3764	-1.2377	0.2163	0.3239	1
GSE17721_CTRL_VS_GARDIQUIMOD_6H_BMDC_DN	-0.2932	-1.2373	0.1206	0.3241	1
GSE5589_WT_VS_IL10_KO_LPS_STIM_MACROPHAGE_45MIN_DN	-0.327	-1.237	0.1389	0.3245	1
GSE13522_WT_VS_IFNAR_KO_SKIN_UP	-0.3077	-1.2368	0.1431	0.3246	1
GSE42088_UNINF_VS_LEISHMANIA_INF_DC_4H_DN	0.3563	1.5219	0.0335	0.3248	0.828
GSE17721_PAM3CSK4_VS_CPG_12H_BMDC_UP	-0.3087	-1.2358	0.15	0.3252	1
GSE23308_WT_VS_MINERALCORTICOID_REC_KO_MACROPHAGE_UP	-0.3208	-1.2361	0.1448	0.3253	1
GSE17721_CPG_VS_GARDIQUIMOD_2H_BMDC_DN	-0.3607	-1.2359	0.198	0.3253	1
GSE360_L_DONOVANI_VS_B_MALAYI_LOW_DOSE_MAC_UP	-0.3343	-1.2354	0.2045	0.3253	1
GSE19401_PAM2CSK4_VS_RETINOIC_ACID_AND_PAM2CSK4_STIM_FOLLICULAR_DC_UP	-0.2554	-1.2363	0.0571	0.3255	1
GSE9988_ANTI_TREM1_VS_CTRL_TREATED_MONOCYTES_UP	-0.3801	-1.2362	0.2326	0.3255	1
GSE15930_STIM_VS_STIM_AND_IL12_24H_CD8_T_CELL_UP	-0.3236	-1.2359	0.1791	0.3255	1
GSE23505_IL6_IL1_VS_IL6_IL1_TGFB_TREATED_CD4_TCELL_UP	-0.2882	-1.2355	0.101	0.3255	1
GSE36826_NORMAL_VS_STAPH_AUREUS_INF_IL1R_KO_SKIN_UP	-0.3264	-1.2354	0.165	0.3255	1
GSE29618_MONOCYTE_VS_MDC_DN	-0.3181	-1.2349	0.164	0.326	1
GSE21033_1H_VS_12H_POLYIC_STIM_DC_DN	-0.3847	-1.2347	0.2367	0.326	1
GSE3982_MEMORY_CD4_TCELL_VS_TH1_DN	-0.32	-1.2347	0.1473	0.3262	1
GSE17721_CTRL_VS_GARDIQUIMOD_8H_BMDC_UP	-0.3051	-1.2335	0.1399	0.3263	1
GSE11961_GERMINAL_CENTER_BCELL_DAY7_VS_GERMINAL_CENTER_BCELL_DAY40_UP	-0.2761	-1.2333	0.1074	0.3263	1
GSE8685_IL15_ACT_IL2_STARVED_VS_IL21_ACT_IL2_STARVED_CD4_TCELL_DN	-0.3221	-1.2333	0.1606	0.3263	1
GSE46606_DAY1_VS_DAY3_CD40L_IL2_IL5_STIMULATED_IRF4HIGH_BCELL_UP	-0.3073	-1.2335	0.1431	0.3264	1
GSE27786_ERYTHROBLAST_VS_NEUTROPHIL_DN	-0.3109	-1.2339	0.1233	0.3265	1
GSE16385_ROSIGLITAZONE_VS_UNTREATED_IFNG_TNF_STIM_MACROPHAGE_DN	-0.2944	-1.2341	0.1091	0.3266	1
GSE41176_UNSTIM_VS_ANTI_IGM_STIM_TAK1_KO_BCELL_1H_UP	-0.3268	-1.234	0.1791	0.3266	1
GSE17721_LPS_VS_GARDIQUIMOD_8H_BMDC_UP	-0.3147	-1.2337	0.1237	0.3266	1
GSE13547_WT_VS_ZFX_KO_BCELL_UP	-0.2933	-1.2327	0.1556	0.3266	1
GSE36392_TYPE_2_MYELOID_VS_NEUTROPHIL_IL25_TREATED_LUNG_DN	-0.3013	-1.2342	0.1409	0.3267	1
GSE25123_WT_VS_PPARG_KO_MACROPHAGE_DN	-0.3772	-1.2335	0.242	0.3267	1
GSE10273_HIGH_VS_LOW_IL7_TREATED_IRF4_8_NULL_PRE_BCELL_UP	-0.3629	-1.233	0.2183	0.3267	1
GSE15659_RESTING_TREG_VS_NONSUPPRESSIVE_TCELL_DN	-0.2865	-1.2327	0.1252	0.3267	1
GSE3982_MAC_VS_TH1_UP	-0.3124	-1.234	0.1627	0.3268	1
GSE9650_EFFECTOR_VS_EXHAUSTED_CD8_TCELL_UP	-0.3263	-1.2328	0.1552	0.3268	1
GSE16522_ANTI_CD3CD28_STIM_VS_UNSTIM_MEMORY_CD8_TCELL_UP	-0.3065	-1.2321	0.1335	0.327	1
GSE17721_POLYIC_VS_CPG_6H_BMDC_UP	-0.3388	-1.2321	0.1965	0.3272	1
GSE32255_WT_VS_JMJD2D_KNOCKDOWN_4H_LPS_STIM_DC_DN	-0.3013	-1.2321	0.1551	0.3275	1
KAECH_DAY8_EFF_VS_DAY15_EFF_CD8_TCELL_UP	-0.3019	-1.2317	0.1496	0.3277	1
GSE6259_DEC205_POS_DC_VS_CD4_TCELL_UP	-0.3061	-1.2315	0.1405	0.3278	1
GSE13547_WT_VS_ZFX_KO_BCELL_DN	-0.3226	-1.2313	0.1977	0.3278	1
GSE16385_MONOCYTE_VS_12H_ROSIGLITAZONE_IFNG_TNF_TREATED_MACROPHAGE_DN	-0.3491	-1.2313	0.1871	0.328	1
GSE10147_IL3_VS_IL3_AND_CPG_STIM_PDC_UP	0.3548	1.5077	0.0122	0.328	0.862
GSE24142_EARLY_THYMIC_PROGENITOR_VS_DN3_THYMOCYTE_FETAL_DN	-0.2598	-1.2311	0.0538	0.3281	1
GSE8685_IL2_STARVED_VS_IL2_ACT_IL2_STARVED_CD4_TCELL_DN	-0.4418	-1.7353	0	0.3285	0.215
GSE19888_ADENOSINE_A3R_INH_VS_ACT_WITH_INHIBITOR_PRETREATMENT_IN_MAST_CELL_UP	0.3753	1.5126	0.0414	0.3285	0.852
GSE7460_CTRL_VS_TGFB_TREATED_ACT_CD8_TCELL_DN	-0.3131	-1.2307	0.166	0.3288	1
GSE3982_MAC_VS_BCELL_UP	-0.311	-1.2304	0.1631	0.3291	1
GSE33162_UNTREATED_VS_4H_LPS_STIM_HDAC3_KO_MACROPHAGE_DN	-0.3159	-1.2303	0.1518	0.3292	1
GSE3982_CTRL_VS_IGE_STIM_MAST_CELL_DN	-0.2902	-1.2295	0.1381	0.3293	1
GSE27859_MACROPHAGE_VS_CD11C_INT_F480_INT_DC_DN	-0.2999	-1.2289	0.1299	0.3293	1
GSE22886_TH1_VS_TH2_48H_ACT_DN	-0.3689	-1.229	0.2044	0.3294	1
GSE32128_INOS_DEPENDENT_VS_INOS_INDEPENDENT_ACTIVATED_TCELL_UP	-0.3166	-1.2299	0.1442	0.3295	1
GSE3982_EOSINOPHIL_VS_NKCELL_DN	-0.2868	-1.2297	0.1169	0.3295	1
GSE6674_CPG_VS_PL2_3_STIM_BCELL_UP	-0.3131	-1.2287	0.1638	0.3295	1
GSE27786_LSK_VS_CD4_TCELL_UP	-0.3045	-1.2286	0.1389	0.3295	1
GSE9006_TYPE_1_DIABETES_AT_DX_VS_4MONTH_POST_DX_PBMC_DN	-0.2513	-1.2284	0.0906	0.3295	1
GSE25123_CTRL_VS_IL4_STIM_PPARG_KO_MACROPHAGE_DN	-0.2922	-1.2276	0.1494	0.3295	1
GSE14308_TH1_VS_NATURAL_TREG_DN	-0.3121	-1.23	0.1601	0.3296	1
GSE7831_UNSTIM_VS_INFLUENZA_STIM_PDC_4H_DN	-0.2772	-1.2295	0.0842	0.3296	1
GSE2770_TGFB_AND_IL4_ACT_VS_ACT_CD4_TCELL_6H_DN	-0.3466	-1.229	0.1952	0.3296	1
GSE7460_FOXP3_MUT_VS_WT_ACT_TCONV_DN	-0.3134	-1.2284	0.1784	0.3296	1
GSE17721_0.5H_VS_4H_LPS_BMDC_UP	-0.3242	-1.2276	0.1703	0.3296	1
GSE4748_CTRL_VS_LPS_AND_CYANOBACTERIUM_LPSLIKE_STIM_DC_3H_DN	-0.2786	-1.2297	0.123	0.3297	1
GSE22886_CD4_TCELL_VS_BCELL_NAIVE_DN	-0.3008	-1.2292	0.1412	0.3297	1
GSE12198_LOW_IL2_STIM_NK_CELL_VS_HIGH_IL2_STIM_NK_CELL_UP	-0.3301	-1.2291	0.1776	0.3297	1
GSE17721_POLYIC_VS_GARDIQUIMOD_2H_BMDC_DN	-0.3127	-1.2281	0.1616	0.3297	1
GSE339_EX_VIVO_VS_IN_CULTURE_CD8POS_DC_DN	-0.3149	-1.2279	0.1624	0.3298	1
GSE3982_MAST_CELL_VS_TH1_DN	-0.2888	-1.2277	0.1006	0.3298	1
GSE40274_FOXP3_VS_FOXP3_AND_LEF1_TRANSDUCED_ACTIVATED_CD4_TCELL_DN	-0.2667	-1.2272	0.0701	0.3298	1
GSE21546_WT_VS_SAP1A_KO_DP_THYMOCYTES_DN	-0.28	-1.2277	0.1357	0.3299	1
GSE37533_PPARG1_FOXP3_VS_FOXP3_TRANSDUCED_CD4_TCELL_UP	-0.2933	-1.2272	0.1245	0.3299	1
GSE10240_CTRL_VS_IL22_STIM_PRIMARY_BRONCHIAL_EPITHELIAL_CELLS_DN	-0.3181	-1.227	0.166	0.3299	1
GSE40666_UNTREATED_VS_IFNA_STIM_CD8_TCELL_90MIN_DN	-0.3466	-1.2279	0.205	0.33	1
GSE14415_INDUCED_TREG_VS_FOXP3_KO_INDUCED_TREG_UP	-0.2911	-1.2256	0.1263	0.3302	1
GSE28726_NAIVE_CD4_TCELL_VS_NAIVE_NKTCELL_DN	0.3352	1.5096	0.0083	0.3302	0.859
GSE13411_NAIVE_VS_IGM_MEMORY_BCELL_UP	-0.2683	-1.2267	0.1025	0.3304	1
GSE28737_BCL6_HET_VS_BCL6_KO_MARGINAL_ZONE_BCELL_DN	-0.3242	-1.2256	0.1822	0.3304	1
GSE3982_EOSINOPHIL_VS_BCELL_DN	-0.2834	-1.2254	0.1167	0.3305	1
GSE13484_12H_VS_3H_YF17D_VACCINE_STIM_PBMC_UP	-0.327	-1.2264	0.187	0.3306	1
GSE17974_0H_VS_4H_IN_VITRO_ACT_CD4_TCELL_DN	-0.3281	-1.2257	0.1564	0.3306	1
GSE29949_DC_BRAIN_VS_MONOCYTE_BONE_MARROW_DN	0.3161	1.5022	0.0041	0.3307	0.875
GSE1448_CTRL_VS_ANTI_VALPHA2_DP_THYMOCYTE_UP	-0.2668	-1.2257	0.0979	0.3308	1
GSE29614_DAY3_VS_DAY7_TIV_FLU_VACCINE_PBMC_DN	-0.2797	-1.2262	0.115	0.3309	1
GSE37534_UNTREATED_VS_PIOGLITAZONE_TREATED_CD4_TCELL_PPARG1_AND_FOXP3_TRASDUCED_UP	-0.3272	-1.2261	0.1537	0.331	1
GSE17186_CD21LOW_VS_CD21HIGH_TRANSITIONAL_BCELL_CORD_BLOOD_DN	-0.3326	-1.2257	0.1781	0.3311	1
GSE3982_MAC_VS_BASOPHIL_UP	-0.2938	-1.2257	0.1644	0.3313	1
GSE14308_TH1_VS_INDUCED_TREG_DN	-0.2947	-1.2257	0.1409	0.3315	1
GSE17721_LPS_VS_PAM3CSK4_12H_BMDC_DN	-0.3206	-1.2246	0.1903	0.3317	1
GSE19825_NAIVE_VS_IL2RAHIGH_DAY3_EFF_CD8_TCELL_UP	-0.2508	-1.2245	0.1063	0.3317	1
GSE5589_LPS_VS_LPS_AND_IL10_STIM_IL10_KO_MACROPHAGE_180MIN_DN	-0.2659	-1.2247	0.0988	0.3318	1
GSE25087_TREG_VS_TCONV_FETUS_UP	-0.364	-1.2242	0.2328	0.332	1
GSE17974_0H_VS_0.5H_IN_VITRO_ACT_CD4_TCELL_UP	0.3421	1.5169	0.004	0.3325	0.841
GSE41978_ID2_KO_VS_ID2_KO_AND_BIM_KO_KLRG1_LOW_EFFECTOR_CD8_TCELL_DN	-0.272	-1.2238	0.2289	0.3326	1
GSE10240_IL17_VS_IL17_AND_IL22_STIM_PRIMARY_BRONCHIAL_EPITHELIAL_CELLS_DN	-0.2557	-1.2234	0.0586	0.3331	1
GSE37301_LYMPHOID_PRIMED_MPP_VS_GRAN_MONO_PROGENITOR_DN	-0.3191	-1.2232	0.1612	0.3331	1
GSE7460_FOXP3_MUT_VS_WT_ACT_WITH_TGFB_TCONV_UP	-0.3056	-1.2235	0.139	0.3332	1
GSE17721_CPG_VS_GARDIQUIMOD_16H_BMDC_DN	-0.2937	-1.2232	0.1393	0.3333	1
GSE1925_CTRL_VS_3H_IFNG_STIM_MACROPHAGE_UP	-0.301	-1.223	0.148	0.3333	1
GSE25088_IL4_VS_IL4_AND_ROSIGLITAZONE_STIM_MACROPHAGE_DAY10_UP	-0.3126	-1.2228	0.1719	0.3334	1
GSE23505_UNTREATED_VS_4DAY_IL6_IL1_TREATED_CD4_TCELL_DN	-0.269	-1.2221	0.1157	0.3347	1
GSE14908_ATOPIC_VS_NONATOPIC_PATIENT_HDM_STIM_CD4_TCELL_UP	-0.3108	-1.2219	0.167	0.3349	1
GSE2770_UNTREATED_VS_ACT_CD4_TCELL_6H_DN	-0.327	-1.2214	0.166	0.3351	1
GSE20198_IL12_VS_IFNA_TREATED_ACT_CD4_TCELL_UP	-0.3142	-1.2215	0.1481	0.3352	1
GSE26495_PD1HIGH_VS_PD1LOW_CD8_TCELL_DN	-0.275	-1.2204	0.1403	0.3352	1
GSE26928_NAIVE_VS_EFF_MEMORY_CD4_TCELL_UP	-0.3108	-1.2211	0.1408	0.3353	1
GSE14413_UNSTIM_VS_IFNB_STIM_NIH3T3_CELLS_DN	-0.3657	-1.221	0.2175	0.3353	1
GSE2706_UNSTIM_VS_8H_LPS_AND_R848_DC_UP	-0.3156	-1.2206	0.1816	0.3353	1
GSE46606_IRF4HIGH_VS_IRF4MID_CD40L_IL2_IL5_DAY3_STIMULATED_BCELL_UP	-0.3018	-1.2205	0.1569	0.3353	1
GSE19888_CTRL_VS_A3R_ACTIVATION_MAST_CELL_UP	-0.2758	-1.2203	0.1213	0.3353	1
GSE45365_HEALTHY_VS_MCMV_INFECTION_CD8A_DC_UP	-0.3147	-1.2215	0.1818	0.3354	1
GSE20152_SPHK1_KO_VS_WT_HTNFA_OVERXPRESS_ANKLE_UP	-0.32	-1.2207	0.1721	0.3355	1
GSE37532_TREG_VS_TCONV_PPARG_KO_CD4_TCELL_FROM_VISCERAL_ADIPOSE_TISSUE_UP	-0.3017	-1.2211	0.1508	0.3356	1
GSE23505_UNTREATED_VS_4DAY_IL6_IL1_IL23_TREATED_CD4_TCELL_UP	-0.3425	-1.2207	0.236	0.3358	1
GSE40666_NAIVE_VS_EFFECTOR_CD8_TCELL_UP	-0.3228	-1.2195	0.184	0.3367	1
GSE17580_UNINFECTED_VS_S_MANSONI_INF_TREG_DN	-0.3038	-1.2191	0.155	0.3374	1
GSE21360_PRIMARY_VS_SECONDARY_MEMORY_CD8_TCELL_UP	-0.2755	-1.2178	0.1312	0.3384	1
GSE7831_1H_VS_4H_CPG_STIM_PDC_UP	-0.281	-1.2175	0.1013	0.3384	1
GSE19888_ADENOSINE_A3R_INH_VS_ACT_IN_MAST_CELL_UP	-0.2889	-1.2184	0.1431	0.3385	1
GSE21546_WT_VS_SAP1A_KO_AND_ELK1_KO_ANTI_CD3_STIM_DP_THYMOCYTES_DN	-0.2805	-1.218	0.122	0.3386	1
GSE40277_GATA1_AND_SATB1_TRANSDUCED_VS_CTRL_CD4_TCELL_DN	-0.2922	-1.2178	0.1237	0.3386	1
GSE7852_LN_VS_FAT_TCONV_UP	-0.3482	-1.2176	0.2198	0.3386	1
GSE17721_LPS_VS_POLYIC_2H_BMDC_DN	-0.3359	-1.2173	0.222	0.3386	1
GSE11961_GERMINAL_CENTER_BCELL_DAY7_VS_PLASMA_CELL_DAY7_DN	-0.3252	-1.2184	0.1893	0.3388	1
GSE17721_POLYIC_VS_CPG_2H_BMDC_UP	-0.3435	-1.218	0.2068	0.3388	1
GSE27786_CD4_TCELL_VS_NKCELL_DN	-0.3194	-1.2178	0.1879	0.3388	1
GSE22611_NOD2_VS_CTRL_TRANSDUCED_HEK293T_CELL_UP	-0.3079	-1.2171	0.1516	0.3388	1
GSE23502_WT_VS_HDC_KO_MYELOID_DERIVED_SUPPRESSOR_CELL_BM_UP	-0.3482	-1.2169	0.213	0.339	1
GSE17721_POLYIC_VS_CPG_2H_BMDC_DN	-0.3041	-1.218	0.1574	0.3391	1
GSE36009_UNSTIM_VS_LPS_STIM_DC_DN	-0.3547	-1.2167	0.184	0.3393	1
GSE17301_IFNA2_VS_IFNA5_STIM_ACD3_ACD28_ACT_CD8_TCELL_DN	-0.2808	-1.2163	0.1559	0.3393	1
GSE36476_YOUNG_VS_OLD_DONOR_MEMORY_CD4_TCELL_16H_TSST_ACT_DN	-0.2737	-1.2164	0.1183	0.3394	1
GSE45739_NRAS_KO_VS_WT_UNSTIM_CD4_TCELL_DN	-0.3458	-1.2165	0.2039	0.3395	1
GSE33162_HDAC3_KO_VS_HDAC3_KO_MACROPHAGE_DN	-0.354	-1.2159	0.2474	0.3395	1
GSE22229_RENAL_TRANSPLANT_VS_HEALTHY_PBMC_UP	-0.314	-1.216	0.2047	0.3396	1
GSE9650_NAIVE_VS_MEMORY_CD8_TCELL_UP	-0.3289	-1.2156	0.2197	0.3396	1
GSE11057_NAIVE_VS_MEMORY_CD4_TCELL_DN	-0.3338	-1.216	0.2207	0.3397	1
GSE22601_DOUBLE_POSITIVE_VS_CD4_SINGLE_POSITIVE_THYMOCYTE_DN	-0.311	-1.2157	0.1767	0.3397	1
GSE21033_3H_VS_24H_POLYIC_STIM_DC_DN	-0.3434	-1.2153	0.198	0.3398	1
GSE22601_CD4_SINGLE_POSITIVE_VS_CD8_SINGLE_POSITIVE_THYMOCYTE_UP	-0.2892	-1.2154	0.1446	0.3399	1
GSE5542_UNTREATED_VS_IFNG_TREATED_EPITHELIAL_CELLS_24H_DN	-0.3075	-1.215	0.1804	0.3401	1
GSE20152_SPHK1_KO_VS_HTNFA_OVEREXPRESS_ANKLE_UP	-0.2939	-1.2135	0.1643	0.3402	1
GSE17721_0.5H_VS_8H_LPS_BMDC_UP	-0.2722	-1.2138	0.1245	0.3403	1
GSE360_L_MAJOR_VS_T_GONDII_DC_DN	-0.2594	-1.2137	0.0784	0.3403	1
GSE3691_IFN_PRODUCING_KILLER_DC_VS_CONVENTIONAL_DC_SPLEEN_DN	-0.2493	-1.2136	0.0931	0.3403	1
GSE13306_TREG_VS_TCONV_SPLEEN_DN	-0.3082	-1.2138	0.1738	0.3405	1
GSE6674_UNSTIM_VS_PL2_3_STIM_BCELL_DN	-0.3384	-1.2141	0.2072	0.3406	1
GSE34156_NOD2_LIGAND_VS_TLR1_TLR2_LIGAND_24H_TREATED_MONOCYTE_UP	-0.2448	-1.2139	0.0792	0.3406	1
GSE24142_EARLY_THYMIC_PROGENITOR_VS_DN2_THYMOCYTE_ADULT_DN	-0.2629	-1.2141	0.1089	0.3408	1
GSE11386_NAIVE_VS_MEMORY_BCELL_DN	-0.3447	-1.2145	0.2016	0.3409	1
GSE13306_TREG_VS_TCONV_LAMINA_PROPRIA_UP	-0.2807	-1.2142	0.1412	0.3409	1
GSE16385_UNTREATED_VS_12H_ROSIGLITAZONE_IFNG_TNF_TREATED_MACROPHAGE_DN	-0.2637	-1.2139	0.1129	0.3409	1
GSE12845_IGD_POS_VS_NEG_BLOOD_BCELL_DN	-0.3394	-1.2142	0.2198	0.341	1
GSE24726_WT_VS_E2_2_KO_PDC_UP	-0.3306	-1.2143	0.2212	0.3412	1
GSE27786_CD8_TCELL_VS_MONO_MAC_DN	-0.2667	-1.2129	0.0882	0.3412	1
GSE17721_4_VS_24H_GARDIQUIMOD_BMDC_UP	-0.2712	-1.2125	0.114	0.3415	1
GSE15330_LYMPHOID_MULTIPOTENT_VS_GRANULOCYTE_MONOCYTE_PROGENITOR_IKAROS_KO_DN	-0.2905	-1.2125	0.1462	0.3417	1
GSE17721_CTRL_VS_POLYIC_12H_BMDC_UP	-0.3182	-1.2125	0.182	0.3418	1
GSE43863_NAIVE_VS_MEMORY_TFH_CD4_TCELL_D150_LCMV_DN	-0.3308	-1.2122	0.2	0.3419	1
GSE8921_UNSTIM_0H_VS_TLR1_2_STIM_MONOCYTE_6H_UP	-0.2676	-1.212	0.1215	0.342	1
GSE12001_MIR223_KO_VS_WT_NEUTROPHIL_DN	-0.3411	-1.2115	0.2004	0.3428	1
GSE6259_FLT3L_INDUCED_33D1_POS_DC_VS_CD4_TCELL_DN	-0.2871	-1.2114	0.1525	0.3428	1
GSE40274_SATB1_VS_FOXP3_AND_SATB1_TRANSDUCED_ACTIVATED_CD4_TCELL_DN	-0.2869	-1.2113	0.1463	0.3429	1
GSE12003_4D_VS_8D_CULTURE_BM_PROGENITOR_DN	-0.3084	-1.2107	0.1598	0.3433	1
GSE15330_HSC_VS_LYMPHOID_PRIMED_MULTIPOTENT_PROGENITOR_IKAROS_KO_UP	-0.3146	-1.2106	0.1845	0.3433	1
GSE29618_PRE_VS_DAY7_POST_LAIV_FLU_VACCINE_BCELL_DN	-0.2499	-1.2105	0.0882	0.3433	1
GSE22601_DOUBLE_NEGATIVE_VS_IMMATURE_CD4_SP_THYMOCYTE_UP	-0.3274	-1.2107	0.1976	0.3435	1
GSE9006_HEALTHY_VS_TYPE_1_DIABETES_PBMC_4MONTH_POST_DX_UP	-0.3702	-1.21	0.2335	0.3435	1
GSE37416_12H_VS_24H_F_TULARENSIS_LVS_NEUTROPHIL_DN	-0.3074	-1.21	0.1863	0.3436	1
GSE17721_CTRL_VS_PAM3CSK4_8H_BMDC_DN	-0.2867	-1.2108	0.142	0.3437	1
GSE18791_CTRL_VS_NEWCASTLE_VIRUS_DC_16H_UP	-0.3578	-1.2101	0.2236	0.3437	1
GSE5455_HEALTHY_VS_TUMOR_BEARING_MOUSE_SPLEEN_MONOCYTE_24H_INCUBATION_UP	-0.3107	-1.2097	0.1775	0.3437	1
GSE5099_DAY3_VS_DAY7_MCSF_TREATED_MACROPHAGE_DN	-0.2802	-1.2101	0.1776	0.3439	1
GSE26290_WT_VS_PDK1_KO_ANTI_CD3_AND_IL2_STIM_CD8_TCELL_UP	-0.2955	-1.2093	0.1567	0.3443	1
GSE5503_LIVER_DC_VS_SPLEEN_DC_ACTIVATED_ALLOGENIC_TCELL_DN	-0.3162	-1.2092	0.1786	0.3444	1
GSE11924_TH1_VS_TH17_CD4_TCELL_DN	-0.3059	-1.209	0.2008	0.3444	1
GSE8868_SPLEEN_VS_INTESTINE_CD11B_POS_CD11C_NEG_DC_DN	-0.2966	-1.2087	0.1679	0.345	1
GSE18148_CBFB_KO_VS_WT_TREG_DN	-0.2491	-1.2082	0.0837	0.3455	1
GSE19401_RETINOIC_ACID_VS_RETINOIC_ACID_AND_PAM2CSK4_STIM_FOLLICULAR_DC_UP	-0.2896	-1.2083	0.1604	0.3457	1
GSE1925_CTRL_VS_IFNG_PRIMED_MACROPHAGE_3H_IFNG_STIM_UP	-0.3503	-1.2068	0.2374	0.3457	1
GSE17721_4H_VS_24H_POLYIC_BMDC_UP	-0.3117	-1.2067	0.1955	0.3457	1
GSE411_UNSTIM_VS_400MIN_IL6_STIM_MACROPHAGE_UP	-0.3207	-1.2054	0.1992	0.3457	1
GSE46606_IRF4MID_VS_WT_CD40L_IL2_IL5_DAY3_STIMULATED_BCELL_UP	-0.3637	-1.2054	0.2702	0.3459	1
GSE14308_TH1_VS_TH17_UP	-0.2876	-1.2052	0.1676	0.3459	1
GSE40277_EOS_AND_LEF1_TRANSDUCED_VS_GATA1_AND_SATB1_TRANSDUCED_CD4_TCELL_UP	-0.3101	-1.2079	0.1397	0.346	1
GSE39820_CTRL_VS_TGFBETA3_IL6_IL23A_CD4_TCELL_DN	-0.2724	-1.2068	0.1302	0.346	1
GSE24142_ADULT_VS_FETAL_DN3_THYMOCYTE_DN	-0.2602	-1.2055	0.1232	0.346	1
GSE22601_DOUBLE_NEGATIVE_VS_CD4_SINGLE_POSITIVE_THYMOCYTE_DN	-0.3667	-1.2068	0.2679	0.3462	1
GSE12845_IGD_NEG_BLOOD_VS_NAIVE_TONSIL_BCELL_UP	-0.3172	-1.2055	0.2097	0.3462	1
GSE41867_DAY8_VS_DAY15_LCMV_ARMSTRONG_EFFECTOR_CD8_TCELL_DN	-0.278	-1.207	0.1653	0.3463	1
GSE29618_PRE_VS_DAY7_POST_TIV_FLU_VACCINE_MDC_UP	-0.257	-1.2069	0.0857	0.3463	1
GSE22025_UNTREATED_VS_TGFB1_TREATED_CD4_TCELL_UP	-0.2936	-1.2056	0.1472	0.3463	1
GSE12392_WT_VS_IFNB_KO_CD8A_POS_SPLEEN_DC_UP	-0.3389	-1.2063	0.213	0.3464	1
GSE17721_0.5H_VS_4H_POLYIC_BMDC_UP	-0.257	-1.2062	0.1022	0.3464	1
GSE29949_DC_BRAIN_VS_MONOCYTE_BONE_MARROW_UP	-0.2931	-1.2061	0.148	0.3464	1
GSE14769_40MIN_VS_360MIN_LPS_BMDM_UP	-0.3154	-1.206	0.1965	0.3464	1
GSE40273_EOS_KO_VS_WT_TREG_UP	-0.3196	-1.207	0.2318	0.3465	1
GSE1925_CTRL_VS_IFNG_PRIMED_MACROPHAGE_24H_IFNG_STIM_DN	-0.3088	-1.2058	0.1768	0.3465	1
GSE12003_MIR223_KO_VS_WT_BM_PROGENITOR_4D_CULTURE_UP	-0.3368	-1.2056	0.225	0.3465	1
GSE557_WT_VS_CIITA_KO_DC_DN	-0.3283	-1.2071	0.2218	0.3466	1
GSE21670_UNTREATED_VS_IL6_TREATED_STAT3_KO_CD4_TCELL_DN	-0.3859	-1.2057	0.2583	0.3466	1
GSE24634_TEFF_VS_TCONV_DAY10_IN_CULTURE_UP	-0.3075	-1.2047	0.1787	0.3467	1
KAECH_DAY8_EFF_VS_MEMORY_CD8_TCELL_UP	-0.3317	-1.2073	0.2231	0.3468	1
GSE32986_UNSTIM_VS_CURDLAN_LOWDOSE_STIM_DC_DN	-0.3218	-1.2071	0.1968	0.3468	1
GSE16522_ANTI_CD3CD28_STIM_VS_UNSTIM_MEMORY_CD8_TCELL_DN	-0.3316	-1.2074	0.2069	0.3469	1
GSE3920_IFNA_VS_IFNG_TREATED_FIBROBLAST_DN	-0.2685	-1.2071	0.1036	0.347	1
GSE3982_DC_VS_BASOPHIL_UP	-0.2734	-1.2044	0.1347	0.3471	1
GSE2197_IMMUNOSUPPRESSIVE_DNA_VS_UNTREATEDIN_DC_DN	-0.3126	-1.2041	0.1762	0.3472	1
GSE34156_NOD2_LIGAND_VS_NOD2_AND_TLR1_TLR2_LIGAND_6H_TREATED_MONOCYTE_UP	-0.3419	-1.2039	0.236	0.3472	1
GSE7548_DAY7_VS_DAY28_PCC_IMMUNIZATION_CD4_TCELL_UP	-0.3018	-1.2042	0.1841	0.3473	1
GSE20198_UNTREATED_VS_IFNA_TREATED_ACT_CD4_TCELL_DN	-0.3335	-1.204	0.2137	0.3473	1
GSE29618_PRE_VS_DAY7_POST_TIV_FLU_VACCINE_MONOCYTE_UP	-0.2644	-1.2035	0.153	0.3478	1
GSE2770_TGFB_AND_IL4_ACT_VS_ACT_CD4_TCELL_48H_UP	-0.3425	-1.2028	0.2451	0.3488	1
GSE14908_RESTING_VS_HDM_STIM_CD4_TCELL_NONATOPIC_PATIENT_UP	-0.3167	-1.2027	0.2226	0.3489	1
GSE46606_DAY1_VS_DAY3_CD40L_IL2_IL5_STIMULATED_IRF4_KO_BCELL_DN	-0.3065	-1.2029	0.1837	0.349	1
GSE17721_POLYIC_VS_GARDIQUIMOD_6H_BMDC_DN	-0.3229	-1.2023	0.215	0.3494	1
GSE20715_0H_VS_48H_OZONE_TLR4_KO_LUNG_DN	-0.3156	-1.2021	0.2346	0.3497	1
GSE22886_IGG_IGA_MEMORY_BCELL_VS_BLOOD_PLASMA_CELL_DN	-0.3217	-1.2018	0.2136	0.3499	1
GSE30083_SP1_VS_SP4_THYMOCYTE_UP	-0.2552	-1.2019	0.1012	0.35	1
GSE28783_CTRL_ANTI_MIR_VS_UNTREATED_ATHEROSCLEROSIS_MACROPHAGE_UP	-0.2722	-1.2014	0.1392	0.35	1
GSE22025_PROGESTERONE_VS_TGFB1_AND_PROGESTERONE_TREATED_CD4_TCELL_UP	-0.3475	-1.2015	0.2347	0.3502	1
GSE9988_ANTI_TREM1_AND_LPS_VS_CTRL_TREATED_MONOCYTES_UP	-0.3746	-1.2012	0.2762	0.3502	1
GSE25123_WT_VS_PPARG_KO_MACROPHAGE_IL4_AND_ROSIGLITAZONE_STIM_DN	-0.3223	-1.2011	0.2123	0.3502	1
GSE22033_WT_VS_PPARG_KO_MEF_UP	-0.274	-1.2015	0.1455	0.3503	1
GSE34156_NOD2_LIGAND_VS_NOD2_AND_TLR1_TLR2_LIGAND_24H_TREATED_MONOCYTE_UP	-0.262	-1.2003	0.1311	0.3503	1
GSE21927_SPLEEN_MONOCYTE_VS_GMCSF_GCSF_BONE_MARROW_UP	-0.2871	-1.2003	0.1378	0.3505	1
GSE21927_BALBC_VS_C57BL6_MONOCYTE_SPLEEN_UP	-0.3161	-1.2	0.2098	0.3506	1
GSE7852_THYMUS_VS_FAT_TREG_DN	-0.2936	-1.2008	0.1826	0.3507	1
GSE26488_WT_VS_HDAC7_DELTAP_TG_OT2_THYMOCYTE_WITH_PEPTIDE_INJECTION_DN	-0.2959	-1.2007	0.1594	0.3507	1
GSE21063_3H_VS_16H_ANTI_IGM_STIM_NFATC1_KOBCELL_DN	-0.2926	-1.2003	0.173	0.3507	1
GSE37605_FOXP3_FUSION_GFP_VS_IRES_GFP_TREG_NOD_DN	-0.2683	-1.2005	0.1302	0.3509	1
GSE41176_UNSTIM_VS_ANTI_IGM_STIM_TAK1_KO_BCELL_6H_UP	-0.2821	-1.2004	0.1362	0.3509	1
GSE19941_UNSTIM_VS_LPS_STIM_IL10_KO_MACROPHAGE_UP	-0.25	-1.2004	0.0975	0.351	1
GSE12392_CD8A_POS_VS_NEG_SPLEEN_IFNB_KO_DC_UP	-0.3351	-1.1995	0.2431	0.3515	1
GSE10239_MEMORY_VS_KLRG1INT_EFF_CD8_TCELL_DN	-0.3525	-1.1991	0.2321	0.3521	1
GSE5589_LPS_VS_LPS_AND_IL10_STIM_IL6_KO_MACROPHAGE_180MIN_DN	-0.3172	-1.1988	0.2047	0.3524	1
GSE20366_TREG_VS_NAIVE_CD4_TCELL_HOMEOSTATIC_CONVERSION_DN	-0.3204	-1.1984	0.2069	0.3532	1
GSE360_L_MAJOR_VS_B_MALAYI_HIGH_DOSE_DC_DN	-0.2785	-1.1974	0.1252	0.3533	1
GSE3982_MEMORY_CD4_TCELL_VS_TH1_UP	-0.2923	-1.1972	0.1445	0.3534	1
GSE16385_MONOCYTE_VS_MACROPHAGE_DN	-0.2625	-1.1976	0.1673	0.3535	1
GSE4142_PLASMA_CELL_VS_MEMORY_BCELL_DN	-0.2589	-1.1974	0.1273	0.3535	1
GSE10094_LCMV_VS_LISTERIA_IND_EFF_CD4_TCELL_UP	-0.351	-1.1948	0.2708	0.3535	1
GSE17301_ACD3_ACD28_VS_ACD3_ACD28_AND_IFNA2_STIM_CD8_TCELL_DN	-0.3473	-1.198	0.2568	0.3536	1
GSE6875_WT_VS_FOXP3_KO_TREG_UP	-0.2941	-1.1979	0.1621	0.3536	1
GSE17974_2H_VS_72H_UNTREATED_IN_VITRO_CD4_TCELL_UP	-0.3637	-1.1981	0.2454	0.3537	1
GSE41867_LCMV_ARMSTRONG_VS_CLONE13_DAY8_EFFECTOR_CD8_TCELL_UP	-0.3041	-1.1977	0.2011	0.3537	1
GSE17186_BLOOD_VS_CORD_BLOOD_NAIVE_BCELL_UP	-0.3223	-1.1976	0.2249	0.3537	1
GSE14769_UNSTIM_VS_240MIN_LPS_BMDM_UP	-0.3148	-1.1974	0.1996	0.3537	1
GSE21670_IL6_VS_TGFB_AND_IL6_TREATED_CD4_TCELL_UP	-0.2786	-1.1948	0.1727	0.3537	1
GSE40277_GATA1_AND_SATB1_TRANSDUCED_VS_CTRL_CD4_TCELL_UP	-0.323	-1.1969	0.2158	0.3539	1
GSE5960_TH1_VS_ANERGIC_TH1_UP	-0.277	-1.195	0.1485	0.3539	1
GSE37533_PPARG1_FOXP3_VS_FOXP3_TRANSDUCED_CD4_TCELL_PIOGLITAZONE_TREATED_DN	-0.3529	-1.1945	0.2593	0.3539	1
GSE15330_LYMPHOID_MULTIPOTENT_VS_MEGAKARYOCYTE_ERYTHROID_PROGENITOR_IKAROS_KO_UP	-0.3027	-1.1956	0.1984	0.354	1
GSE22935_24H_VS_48H_MBOVIS_BCG_STIM_MYD88_KO_MACROPHAGE_DN	-0.2426	-1.195	0.0958	0.354	1
GSE29618_PDC_VS_MDC_UP	-0.2772	-1.1948	0.1571	0.354	1
GSE8835_CD4_VS_CD8_TCELL_UP	-0.3277	-1.1964	0.2433	0.3541	1
GSE17721_LPS_VS_PAM3CSK4_2H_BMDC_DN	-0.2592	-1.1954	0.1247	0.3541	1
GSE38697_LIGHT_ZONE_VS_DARK_ZONE_BCELL_UP	-0.3493	-1.1943	0.2359	0.3541	1
GSE17721_CPG_VS_GARDIQUIMOD_0.5H_BMDC_UP	-0.253	-1.1967	0.1357	0.3542	1
GSE17721_PAM3CSK4_VS_GADIQUIMOD_0.5H_BMDC_UP	-0.2569	-1.1965	0.123	0.3542	1
GSE28737_FOLLICULAR_VS_MARGINAL_ZONE_BCELL_UP	-0.2836	-1.1964	0.1705	0.3542	1
GSE3982_CTRL_VS_LPS_48H_DC_UP	-0.2668	-1.1957	0.141	0.3542	1
GSE23308_CTRL_VS_CORTICOSTERONE_TREATED_MACROPHAGE_MINERALCORTICOID_REC_KO_DN	-0.3667	-1.1951	0.2566	0.3542	1
GSE360_CTRL_VS_B_MALAYI_HIGH_DOSE_MAC_DN	-0.2989	-1.1941	0.167	0.3542	1
GSE27786_CD4_TCELL_VS_MONO_MAC_DN	-0.2675	-1.1954	0.1392	0.3543	1
GSE5679_RARA_AGONIST_AM580_VS_AM580_AND_ROSIGLITAZONE_TREATED_DC_UP	-0.2707	-1.1951	0.1417	0.3543	1
GSE11961_MARGINAL_ZONE_BCELL_VS_GERMINAL_CENTER_BCELL_DAY40_UP	-0.3224	-1.1961	0.2044	0.3544	1
GSE15930_STIM_VS_STIM_AND_TRICHOSTATINA_24H_CD8_T_CELL_DN	-0.3253	-1.1957	0.2077	0.3544	1
GSE41867_NAIVE_VS_DAY15_LCMV_ARMSTRONG_EFFECTOR_CD8_TCELL_UP	-0.3291	-1.1951	0.213	0.3545	1
GSE6674_PL2_3_VS_ANTI_IGM_AND_CPG_STIM_BCELL_DN	-0.324	-1.1958	0.2348	0.3546	1
GSE41867_DAY6_VS_DAY8_LCMV_ARMSTRONG_EFFECTOR_CD8_TCELL_DN	-0.3254	-1.1957	0.1992	0.3546	1
GSE46143_CTRL_VS_LMP2A_TRANSDUCED_CD10_POS_GC_BCELL_DN	-0.3197	-1.1959	0.2161	0.3547	1
GSE17721_POLYIC_VS_PAM3CSK4_2H_BMDC_UP	-0.3133	-1.1937	0.1956	0.3548	1
GSE27241_WT_CTRL_VS_DIGOXIN_TREATED_RORGT_KO_CD4_TCELL_IN_TH17_POLARIZING_CONDITIONS_UP	-0.3163	-1.1935	0.2077	0.3548	1
GSE17721_POLYIC_VS_CPG_4H_BMDC_DN	-0.3316	-1.1932	0.2388	0.3549	1
GSE28726_NAIVE_CD4_TCELL_VS_NAIVE_VA24NEG_NKTCELL_UP	-0.2922	-1.1936	0.1866	0.355	1
GSE34156_NOD2_LIGAND_VS_TLR1_TLR2_LIGAND_24H_TREATED_MONOCYTE_DN	-0.3298	-1.1933	0.226	0.355	1
GSE17721_CTRL_VS_LPS_6H_BMDC_UP	-0.3103	-1.1932	0.2096	0.355	1
GSE41867_NAIVE_VS_DAY15_LCMV_CONE13_EFFECTOR_CD8_TCELL_DN	-0.3012	-1.193	0.2164	0.355	1
GSE11961_PLASMA_CELL_DAY7_VS_MEMORY_BCELL_DAY40_UP	-0.2836	-1.1927	0.186	0.3554	1
GSE40666_WT_VS_STAT4_KO_CD8_TCELL_WITH_IFNA_STIM_90MIN_DN	-0.2974	-1.1926	0.1909	0.3556	1
GSE2124_CTRL_VS_LYMPHOTOXIN_BETA_TREATED_MLN_DN	-0.2846	-1.1921	0.173	0.3564	1
GSE23505_UNTREATED_VS_4DAY_IL6_IL1_TGFB_TREATED_CD4_TCELL_UP	-0.2963	-1.1918	0.2046	0.3566	1
GSE27092_WT_VS_HDAC7_PHOSPHO_DEFICIENT_CD8_TCELL_UP	-0.2506	-1.1916	0.1521	0.3568	1
GSE5589_WT_VS_IL10_KO_LPS_AND_IL10_STIM_MACROPHAGE_45MIN_UP	-0.3194	-1.191	0.1842	0.3573	1
GSE15330_HSC_VS_PRO_BCELL_UP	-0.3078	-1.1912	0.1915	0.3574	1
GSE29615_CTRL_VS_DAY3_LAIV_IFLU_VACCINE_PBMC_UP	-0.3441	-1.1911	0.264	0.3574	1
GSE3982_MAST_CELL_VS_BCELL_UP	-0.2773	-1.1912	0.2004	0.3576	1
GSE34156_NOD2_LIGAND_VS_NOD2_AND_TLR1_TLR2_LIGAND_6H_TREATED_MONOCYTE_DN	-0.2563	-1.1907	0.1398	0.3579	1
GSE2585_THYMIC_DC_VS_MTEC_UP	-0.2651	-1.1898	0.1365	0.3595	1
GSE36392_TYPE_2_MYELOID_VS_EOSINOPHIL_IL25_TREATED_LUNG_UP	-0.2858	-1.1889	0.1818	0.3599	1
GSE26488_WT_VS_VP16_TRANSGENIC_HDAC7_KO_DOUBLE_POSITIVE_THYMOCYTE_UP	-0.2735	-1.1895	0.1327	0.36	1
GSE23505_IL6_IL1_IL23_VS_IL6_IL1_TGFB_TREATED_CD4_TCELL_DN	-0.3178	-1.1894	0.1976	0.36	1
GSE25123_ROSIGLITAZONE_VS_IL4_AND_ROSIGLITAZONE_STIM_PPARG_KO_MACROPHAGE_DAY10_UP	-0.3168	-1.189	0.2062	0.36	1
GSE7764_NKCELL_VS_SPLENOCYTE_UP	-0.2872	-1.1892	0.1653	0.3601	1
GSE17721_CTRL_VS_PAM3CSK4_12H_BMDC_DN	-0.2804	-1.189	0.1551	0.3601	1
GSE43260_BTLA_POS_VS_NEG_INTRATUMORAL_CD8_TCELL_UP	-0.3122	-1.1892	0.2144	0.3603	1
GSE26351_UNSTIM_VS_WNT_PATHWAY_STIM_HEMATOPOIETIC_PROGENITORS_DN	-0.3445	-1.1881	0.245	0.3615	1
KAECH_NAIVE_VS_DAY15_EFF_CD8_TCELL_UP	-0.2889	-1.1877	0.1977	0.3621	1
GSE32986_UNSTIM_VS_GMCSF_AND_CURDLAN_HIGHDOSE_STIM_DC_UP	-0.2756	-1.1872	0.1479	0.3629	1
GSE36888_UNTREATED_VS_IL2_TREATED_STAT5_AB_KNOCKIN_TCELL_17H_DN	-0.2717	-1.187	0.1388	0.3631	1
GSE17721_0.5H_VS_4H_CPG_BMDC_DN	-0.3221	-1.1869	0.2351	0.3632	1
GSE37605_C57BL6_VS_NOD_FOXP3_IRES_GFP_TCONV_UP	-0.29	-1.1865	0.1684	0.3638	1
GSE17974_2.5H_VS_72H_IL4_AND_ANTI_IL12_ACT_CD4_TCELL_DN	-0.2856	-1.1854	0.1931	0.3659	1
GSE25088_CTRL_VS_IL4_STIM_STAT6_KO_MACROPHAGE_UP	-0.2743	-1.1852	0.1691	0.3662	1
GSE10211_UV_INACT_SENDAI_VS_LIVE_SENDAI_VIRUS_TRACHEAL_EPITHELIAL_CELLS_DN	-0.2719	-1.185	0.1526	0.3665	1
GSE17721_POLYIC_VS_CPG_6H_BMDC_DN	-0.3016	-1.1846	0.2144	0.3671	1
GSE6674_CPG_VS_CPG_AND_ANTI_IGM_STIM_BCELL_DN	-0.3681	-1.1842	0.2671	0.3677	1
GSE32986_GMCSF_AND_CURDLAN_LOWDOSE_VS_GMCSF_AND_CURDLAN_HIGHDOSE_STIM_DC_UP	-0.3284	-1.1834	0.2254	0.3681	1
GSE36476_CTRL_VS_TSST_ACT_16H_MEMORY_CD4_TCELL_YOUNG_DN	-0.3045	-1.1837	0.204	0.3683	1
GSE40666_WT_VS_STAT1_KO_CD8_TCELL_WITH_IFNA_STIM_90MIN_UP	-0.2855	-1.1836	0.1557	0.3683	1
GSE13484_UNSTIM_VS_3H_YF17D_VACCINE_STIM_PBMC_UP	-0.3189	-1.1834	0.2317	0.3683	1
GSE21360_PRIMARY_VS_SECONDARY_MEMORY_CD8_TCELL_DN	-0.2489	-1.1838	0.1437	0.3684	1
GSE17721_CTRL_VS_LPS_24H_BMDC_UP	-0.2919	-1.1835	0.171	0.3684	1
GSE14350_IL2RB_KO_VS_WT_TEFF_DN	-0.2692	-1.183	0.1595	0.3688	1
GSE13411_IGM_VS_SWITCHED_MEMORY_BCELL_DN	-0.3451	-1.1827	0.2604	0.3692	1
GSE26030_UNSTIM_VS_RESTIM_TH1_DAY5_POST_POLARIZATION_UP	-0.3188	-1.1824	0.2417	0.3696	1
GSE3920_IFNA_VS_IFNB_TREATED_ENDOTHELIAL_CELL_DN	-0.2857	-1.182	0.1615	0.3703	1
GSE3920_IFNA_VS_IFNG_TREATED_ENDOTHELIAL_CELL_DN	-0.2764	-1.1814	0.1637	0.3706	1
GSE28237_EARLY_VS_LATE_GC_BCELL_UP	-0.2462	-1.1817	0.1343	0.3708	1
GSE17721_PAM3CSK4_VS_GADIQUIMOD_16H_BMDC_DN	-0.2918	-1.1814	0.1985	0.3709	1
GSE17974_0H_VS_1H_IN_VITRO_ACT_CD4_TCELL_DN	-0.3365	-1.1815	0.239	0.3711	1
GSE360_CTRL_VS_L_DONOVANI_MAC_DN	-0.3182	-1.1811	0.2387	0.3711	1
GSE17721_LPS_VS_PAM3CSK4_6H_BMDC_UP	-0.2933	-1.1804	0.1912	0.3716	1
GSE41867_NAIVE_VS_DAY30_LCMV_CLONE13_EXHAUSTED_CD8_TCELL_DN	-0.332	-1.1803	0.251	0.3716	1
GSE3720_UNSTIM_VS_PMA_STIM_VD1_GAMMADELTA_TCELL_DN	-0.2569	-1.1805	0.1271	0.3718	1
GSE32986_UNSTIM_VS_CURDLAN_HIGHDOSE_STIM_DC_UP	-0.3216	-1.1804	0.2038	0.3718	1
GSE41978_WT_VS_ID2_KO_AND_BIM_KO_KLRG1_LOW_EFFECTOR_CD8_TCELL_UP	-0.2689	-1.1806	0.144	0.3719	1
GSE27786_CD8_TCELL_VS_NKCELL_UP	-0.2707	-1.1799	0.1578	0.372	1
GSE20366_TREG_VS_TCONV_UP	-0.2629	-1.18	0.1391	0.3721	1
GSE11864_CSF1_IFNG_VS_CSF1_IFNG_PAM3CYS_IN_MAC_UP	-0.2848	-1.1795	0.1922	0.3725	1
GSE17721_0.5H_VS_4H_GARDIQUIMOD_BMDC_UP	-0.3075	-1.1795	0.2094	0.3727	1
GSE5503_MLN_DC_VS_PLN_DC_ACTIVATED_ALLOGENIC_TCELL_UP	-0.2693	-1.1784	0.1341	0.3727	1
GSE2770_UNTREATED_VS_IL12_TREATED_ACT_CD4_TCELL_48H_UP	-0.2962	-1.1787	0.1934	0.3728	1
GSE36826_NORMAL_VS_STAPH_AUREUS_INF_SKIN_DN	-0.3001	-1.1792	0.2031	0.3729	1
GSE21546_ELK1_KO_VS_SAP1A_KO_AND_ELK1_KO_ANTI_CD3_STIM_DP_THYMOCYTES_DN	-0.2977	-1.1788	0.2095	0.3729	1
GSE25677_MPL_VS_R848_STIM_BCELL_DN	-0.3227	-1.1785	0.25	0.3729	1
GSE37605_FOXP3_FUSION_GFP_VS_IRES_GFP_TREG_C57BL6_UP	-0.3071	-1.1784	0.2345	0.3729	1
GSE17721_CPG_VS_GARDIQUIMOD_8H_BMDC_DN	-0.3144	-1.1782	0.2411	0.3729	1
GSE17721_LPS_VS_POLYIC_12H_BMDC_UP	-0.3125	-1.179	0.226	0.373	1
GSE17721_12H_VS_24H_PAM3CSK4_BMDC_UP	-0.3161	-1.178	0.2573	0.373	1
GSE5589_WT_VS_IL6_KO_LPS_STIM_MACROPHAGE_180MIN_UP	-0.2587	-1.1788	0.1624	0.3731	1
GSE39110_UNTREATED_VS_IL2_TREATED_CD8_TCELL_DAY3_POST_IMMUNIZATION_DN	-0.2662	-1.1785	0.1751	0.3731	1
GSE36476_YOUNG_VS_OLD_DONOR_MEMORY_CD4_TCELL_16H_TSST_ACT_UP	-0.2596	-1.179	0.1646	0.3732	1
GSE18791_CTRL_VS_NEWCASTLE_VIRUS_DC_14H_UP	-0.3457	-1.1778	0.2588	0.3733	1
GSE40273_XBP1_KO_VS_WT_TREG_DN	-0.2854	-1.1772	0.167	0.3742	1
GSE4590_LARGE_PRE_BCELL_VS_VPREB_POS_LARGE_PRE_BCELL_DN	-0.3347	-1.1773	0.248	0.3743	1
GSE26928_EFF_MEM_VS_CENTR_MEM_CD4_TCELL_UP	-0.253	-1.1769	0.1457	0.3746	1
GSE3203_HEALTHY_VS_INFLUENZA_INFECTED_LN_BCELL_UP	-0.2614	-1.1757	0.1704	0.3748	1
GSE13411_NAIVE_VS_IGM_MEMORY_BCELL_DN	-0.2645	-1.1759	0.1721	0.375	1
GSE23308_WT_VS_MINERALCORTICOID_REC_KO_MACROPHAGE_CORTICOSTERONE_TREATED_UP	-0.3248	-1.1758	0.2387	0.375	1
GSE19772_CTRL_VS_HCMV_INF_MONOCYTES_UP	-0.3138	-1.1755	0.256	0.375	1
GSE5679_CTRL_VS_PPARG_LIGAND_ROSIGLITAZONE_TREATED_DC_UP	-0.288	-1.1765	0.2203	0.3752	1
GSE27786_CD8_TCELL_VS_ERYTHROBLAST_DN	-0.2352	-1.1764	0.0885	0.3752	1
GSE14000_TRANSLATED_RNA_VS_MRNA_4H_LPS_DC_DN	-0.2593	-1.1763	0.1836	0.3752	1
GSE7852_LN_VS_FAT_TCONV_DN	-0.3233	-1.1761	0.2671	0.3752	1
GSE21033_3H_VS_12H_POLYIC_STIM_DC_UP	-0.2903	-1.176	0.2098	0.3752	1
GSE46606_UNSTIM_VS_CD40L_IL2_IL5_3DAY_STIMULATED_IRF4HIGH_SORTED_BCELL_UP	-0.2817	-1.1759	0.1888	0.3752	1
GSE22886_NAIVE_CD4_TCELL_VS_MONOCYTE_UP	-0.2736	-1.1761	0.1562	0.3753	1
GSE17721_12H_VS_24H_LPS_BMDC_DN	-0.3077	-1.1752	0.2335	0.3753	1
GSE7831_UNSTIM_VS_INFLUENZA_STIM_PDC_1H_DN	-0.2911	-1.1751	0.1697	0.3753	1
GSE39556_CD8A_DC_VS_NK_CELL_MOUSE_3H_POST_POLYIC_INJ_UP	-0.2665	-1.1748	0.1481	0.3755	1
GSE7509_UNSTIM_VS_FCGRIIB_STIM_MONOCYTE_DN	-0.3252	-1.1749	0.2697	0.3756	1
GSE9650_EFFECTOR_VS_MEMORY_CD8_TCELL_UP	-0.2856	-1.1745	0.1961	0.3756	1
GSE360_CTRL_VS_T_GONDII_MAC_DN	-0.2781	-1.1745	0.1657	0.3759	1
GSE9988_ANTI_TREM1_AND_LPS_VS_VEHICLE_TREATED_MONOCYTES_UP	-0.347	-1.1743	0.2742	0.3759	1
GSE10325_LUPUS_CD4_TCELL_VS_LUPUS_MYELOID_UP	-0.2641	-1.1738	0.167	0.3767	1
GSE19198_6H_VS_24H_IL21_TREATED_TCELL_DN	-0.3151	-1.1738	0.232	0.3767	1
GSE5589_IL6_KO_VS_IL10_KO_LPS_STIM_MACROPHAGE_45MIN_UP	-0.3342	-1.1735	0.2526	0.3767	1
GSE37532_TREG_VS_TCONV_PPARG_KO_CD4_TCELL_FROM_VISCERAL_ADIPOSE_TISSUE_DN	-0.3424	-1.1735	0.2894	0.3769	1
GSE7831_CPG_VS_INFLUENZA_STIM_PDC_4H_UP	-0.2694	-1.1733	0.1705	0.377	1
GSE21546_UNSTIM_VS_ANTI_CD3_STIM_ELK1_KO_DP_THYMOCYTES_DN	-0.2473	-1.1729	0.142	0.3774	1
GSE7568_CTRL_VS_24H_TGFB_TREATED_MACROPHAGES_WITH_IL4_AND_DEXAMETHASONE_UP	-0.3208	-1.1729	0.252	0.3775	1
GSE9650_NAIVE_VS_EXHAUSTED_CD8_TCELL_UP	-0.3192	-1.1723	0.2185	0.3777	1
GSE360_L_DONOVANI_VS_T_GONDII_DC_DN	-0.2678	-1.1725	0.1869	0.3779	1
GSE43955_TH0_VS_TGFB_IL6_IL23_TH17_ACT_CD4_TCELL_52H_UP	-0.2997	-1.1724	0.249	0.3779	1
GSE14699_NAIVE_VS_ACT_CD8_TCELL_UP	-0.2817	-1.1715	0.2058	0.378	1
GSE7852_TREG_VS_TCONV_FAT_UP	-0.3059	-1.1725	0.2521	0.3781	1
GSE7460_CTRL_VS_FOXP3_OVEREXPR_TCONV_DN	-0.2905	-1.1716	0.2231	0.3782	1
GSE37533_UNTREATED_VS_PIOGLIZATONE_TREATED_CD4_TCELL_PPARG2_AND_FOXP3_TRASDUCED_DN	-0.3146	-1.1717	0.2262	0.3783	1
GSE3982_CTRL_VS_IGE_STIM_MAST_CELL_UP	-0.2917	-1.1711	0.2316	0.3784	1
GSE22886_NAIVE_BCELL_VS_NEUTROPHIL_UP	-0.2658	-1.1718	0.2315	0.3785	1
GSE17721_CTRL_VS_CPG_4H_BMDC_UP	-0.3008	-1.1717	0.2382	0.3785	1
GSE339_CD8POS_VS_CD4CD8DN_DC_UP	-0.2898	-1.1711	0.2294	0.3785	1
GSE369_SOCS3_KO_VS_WT_LIVER_DN	-0.3198	-1.1704	0.2235	0.3785	1
GSE9960_GRAM_NEG_VS_GRAM_POS_SEPSIS_PBMC_DN	-0.3251	-1.1718	0.254	0.3786	1
GSE26669_CD4_VS_CD8_TCELL_IN_MLR_COSTIM_BLOCK_DN	-0.2613	-1.1709	0.1702	0.3786	1
GSE25123_ROSIGLITAZONE_VS_IL4_AND_ROSIGLITAZONE_STIM_MACROPHAGE_DAY10_DN	-0.2562	-1.1708	0.148	0.3786	1
GSE33424_CD161_HIGH_VS_INT_CD8_TCELL_DN	-0.258	-1.1705	0.1614	0.3786	1
GSE37416_CTRL_VS_12H_F_TULARENSIS_LVS_NEUTROPHIL_DN	-0.3204	-1.1689	0.2655	0.3786	1
GSE32255_WT_VS_JMJD2D_KNOCKDOWN_4H_LPS_STIM_DC_UP	-0.291	-1.1712	0.2121	0.3787	1
GSE411_UNSTIM_VS_400MIN_IL6_STIM_SOCS3_KO_MACROPHAGE_UP	-0.2859	-1.1702	0.218	0.3787	1
GSE21927_EL4_VS_MCA203_TUMOR_MONOCYTES_DN	-0.2631	-1.1682	0.1654	0.3787	1
GSE22611_NOD2_TRANSD_VS_CTRL_TRANSD_HEK293_MDP_STIM_2H_UP	-0.248	-1.1705	0.149	0.3788	1
GSE25677_MPL_VS_MPL_AND_R848_STIM_BCELL_UP	-0.3107	-1.169	0.2384	0.3788	1
GSE17721_CTRL_VS_LPS_6H_BMDC_DN	-0.2797	-1.1687	0.222	0.3788	1
GSE12845_IGD_POS_BLOOD_VS_NAIVE_TONSIL_BCELL_DN	-0.3437	-1.1681	0.274	0.3788	1
GSE17721_PAM3CSK4_VS_CPG_24H_BMDC_DN	-0.2851	-1.1705	0.1957	0.3789	1
GSE7852_TREG_VS_TCONV_LN_UP	-0.3107	-1.169	0.2453	0.3789	1
GSE27786_NEUTROPHIL_VS_MONO_MAC_UP	-0.2831	-1.1686	0.1969	0.3789	1
GSE2405_HEAT_KILLED_VS_LIVE_A_PHAGOCYTOPHILUM_STIM_NEUTROPHIL_24H_UP	-0.2524	-1.1684	0.1262	0.3789	1
GSE21063_WT_VS_NFATC1_KO_BCELL_DN	-0.3192	-1.1682	0.261	0.3789	1
GSE19888_ADENOSINE_A3R_INH_PRETREAT_AND_ACT_BY_A3R_VS_TCELL_MEMBRANES_ACT_MAST_CELL_DN	-0.2789	-1.1691	0.1879	0.379	1
GSE21063_CTRL_VS_ANTI_IGM_STIM_BCELL_NFATC1_KO_16H_DN	-0.2851	-1.1695	0.2095	0.3791	1
GSE2770_UNTREATED_VS_IL12_TREATED_ACT_CD4_TCELL_6H_DN	-0.2761	-1.1694	0.1725	0.3791	1
GSE17721_4H_VS_24H_POLYIC_BMDC_DN	-0.3106	-1.1682	0.2325	0.3791	1
GSE14308_TH2_VS_TH17_UP	-0.2794	-1.1699	0.2214	0.3792	1
GSE13547_CTRL_VS_ANTI_IGM_STIM_ZFX_KO_BCELL_2H_DN	-0.3475	-1.1698	0.2717	0.3792	1
GSE27786_BCELL_VS_ERYTHROBLAST_UP	-0.3154	-1.1697	0.2465	0.3792	1
GSE1791_CTRL_VS_NEUROMEDINU_IN_T_CELL_LINE_3H_DN	-0.3017	-1.1696	0.2176	0.3792	1
GSE13411_IGM_VS_SWITCHED_MEMORY_BCELL_UP	-0.2422	-1.1691	0.1397	0.3792	1
GSE8621_UNSTIM_VS_LPS_STIM_MACROPHAGE_DN	-0.2899	-1.1693	0.1981	0.3793	1
GSE17580_TREG_VS_TEFF_S_MANSONI_INF_DN	-0.319	-1.1691	0.2738	0.3794	1
GSE40274_FOXP3_VS_FOXP3_AND_SATB1_TRANSDUCED_ACTIVATED_CD4_TCELL_DN	-0.3301	-1.1673	0.2851	0.3796	1
GSE6674_UNSTIM_VS_PL2_3_STIM_BCELL_UP	-0.2453	-1.1674	0.1493	0.3797	1
GSE37301_RAG2_KO_VS_RAG2_AND_ETS1_KO_NK_CELL_UP	-0.2835	-1.1674	0.2198	0.3798	1
GSE24634_NAIVE_CD4_TCELL_VS_DAY7_IL4_CONV_TREG_DN	-0.2993	-1.1675	0.2471	0.38	1
GSE10147_IL3_VS_IL3_AND_CPG_STIM_PDC_DN	-0.309	-1.1666	0.2371	0.3808	1
GSE43955_10H_VS_60H_ACT_CD4_TCELL_WITH_TGFB_IL6_UP	-0.2785	-1.1662	0.1931	0.3808	1
GSE14000_UNSTIM_VS_16H_LPS_DC_UP	-0.3078	-1.1662	0.2173	0.381	1
GSE3720_VD1_VS_VD2_GAMMADELTA_TCELL_UP	-0.2723	-1.166	0.2079	0.3811	1
GSE13887_RESTING_VS_NO_TREATED_CD4_TCELL_DN	-0.274	-1.1662	0.1911	0.3812	1
GSE9960_GRAM_POS_VS_GRAM_NEG_AND_POS_SEPSIS_PBMC_UP	-0.3293	-1.1658	0.25	0.3813	1
GSE360_T_GONDII_VS_M_TUBERCULOSIS_MAC_UP	-0.2874	-1.1663	0.2294	0.3814	1
GSE16755_CTRL_VS_IFNA_TREATED_MAC_UP	-0.3176	-1.1651	0.2564	0.3822	1
GSE43863_TH1_VS_TFH_MEMORY_CD4_TCELL_UP	-0.3252	-1.1653	0.2369	0.3823	1
GSE5142_CTRL_VS_HTERT_TRANSDUCED_CD8_TCELL_EARLY_PASSAGE_CLONE_DN	-0.2708	-1.1652	0.2035	0.3823	1
GSE37533_PPARG1_FOXP3_VS_PPARG2_FOXP3_TRANSDUCED_CD4_TCELL_UP	-0.3143	-1.1649	0.2408	0.3823	1
GSE37301_HEMATOPOIETIC_STEM_CELL_VS_CD4_TCELL_UP	0.3697	1.4872	0.0341	0.3833	0.896
GSE1566_WT_VS_EZH2_KO_LN_TCELL_DN	-0.2581	-1.1642	0.1864	0.3835	1
GSE3982_MAC_VS_NKCELL_UP	-0.2989	-1.1642	0.2495	0.3837	1
GSE14350_IL2RB_KO_VS_WT_TREG_DN	-0.2906	-1.164	0.2101	0.3839	1
GSE21546_WT_VS_SAP1A_KO_ANTI_CD3_STIM_DP_THYMOCYTES_UP	-0.2607	-1.1637	0.1917	0.384	1
GSE33424_CD161_INT_VS_NEG_CD8_TCELL_DN	-0.2855	-1.1635	0.2079	0.3841	1
GSE12366_PLASMA_CELL_VS_NAIVE_BCELL_UP	-0.2599	-1.1637	0.1753	0.3842	1
GSE20198_IL12_VS_IFNA_TREATED_ACT_CD4_TCELL_DN	-0.2946	-1.1635	0.2211	0.3843	1
GSE15330_HSC_VS_MEGAKARYOCYTE_ERYTHROID_PROGENITOR_UP	-0.3013	-1.1631	0.2449	0.3848	1
GSE29949_MICROGLIA_VS_DC_BRAIN_UP	-0.2868	-1.163	0.217	0.3848	1
GSE21379_WT_VS_SAP_KO_CD4_TCELL_UP	-0.2558	-1.1628	0.1815	0.3849	1
GSE360_L_DONOVANI_VS_M_TUBERCULOSIS_MAC_UP	-0.2773	-1.1626	0.2124	0.3849	1
GSE17721_PAM3CSK4_VS_CPG_8H_BMDC_UP	-0.2681	-1.1626	0.1566	0.3851	1
GSE36476_CTRL_VS_TSST_ACT_40H_MEMORY_CD4_TCELL_OLD_DN	-0.2901	-1.1619	0.2291	0.3856	1
GSE2770_UNTREATED_VS_ACT_CD4_TCELL_6H_UP	-0.2795	-1.1621	0.2176	0.3857	1
GSE5542_UNTREATED_VS_IFNA_TREATED_EPITHELIAL_CELLS_24H_DN	-0.2905	-1.1621	0.2333	0.3857	1
GSE43863_DAY6_EFF_VS_DAY150_MEM_LY6C_INT_CXCR5POS_CD4_TCELL_DN	0.3642	1.4798	0.0548	0.3858	0.906
GSE40184_HEALTHY_VS_HCV_INFECTED_DONOR_PBMC_UP	-0.2606	-1.1619	0.2031	0.3859	1
GSE9037_CTRL_VS_LPS_4H_STIM_IRAK4_KO_BMDM_DN	-0.3235	-1.1615	0.2577	0.3863	1
GSE26928_NAIVE_VS_CENT_MEMORY_CD4_TCELL_UP	-0.2871	-1.1612	0.2116	0.3867	1
GSE14415_FOXP3_KO_NATURAL_TREG_VS_TCONV_UP	-0.2914	-1.161	0.2535	0.3867	1
GSE27786_NKTCELL_VS_MONO_MAC_DN	-0.2427	-1.1605	0.1391	0.3868	1
GSE17721_POLYIC_VS_GARDIQUIMOD_0.5H_BMDC_UP	-0.2451	-1.161	0.161	0.3869	1
GSE21670_TGFB_VS_TGFB_AND_IL6_TREATED_CD4_TCELL_UP	-0.2818	-1.1606	0.2062	0.3869	1
GSE13522_CTRL_VS_T_CRUZI_Y_STRAIN_INF_SKIN_BALBC_MOUSE_UP	-0.2798	-1.1604	0.2176	0.3869	1
GSE360_DC_VS_MAC_B_MALAYI_HIGH_DOSE_UP	-0.2899	-1.1606	0.2427	0.3871	1
GSE42021_CD24INT_VS_CD24LOW_TREG_THYMUS_DN	0.3541	1.4839	0.0299	0.3871	0.902
GSE37416_0H_VS_3H_F_TULARENSIS_LVS_NEUTROPHIL_DN	-0.3568	-1.1606	0.2843	0.3873	1
GSE17721_CTRL_VS_PAM3CSK4_8H_BMDC_UP	-0.2954	-1.1602	0.244	0.3873	1
GSE17721_CTRL_VS_POLYIC_0.5H_BMDC_DN	-0.2402	-1.1601	0.1439	0.3873	1
GSE28449_WT_VS_LRF_KO_GERMINAL_CENTER_BCELL_DN	-0.2415	-1.1595	0.1715	0.388	1
GSE25088_WT_VS_STAT6_KO_MACROPHAGE_DN	-0.2598	-1.1597	0.2136	0.3881	1
GSE6259_33D1_POS_VS_DEC205_POS_FLT3L_INDUCED_SPLENIC_DC_DN	-0.3126	-1.1595	0.2125	0.3882	1
GSE1432_CTRL_VS_IFNG_24H_MICROGLIA_UP	-0.2929	-1.1581	0.2042	0.3886	1
GSE4535_BM_DERIVED_DC_VS_FOLLICULAR_DC_DN	-0.2757	-1.1591	0.2144	0.3887	1
GSE16385_MONOCYTE_VS_MACROPHAGE_UP	-0.2757	-1.1587	0.2069	0.3887	1
GSE18791_UNSTIM_VS_NEWCATSLE_VIRUS_DC_6H_UP	-0.3382	-1.1581	0.261	0.3887	1
GSE20484_MCSG_VS_CXCL4_MONOCYTE_DERIVED_MACROPHAGE_UP	-0.286	-1.1587	0.2133	0.3889	1
GSE22611_UNSTIM_VS_2H_MDP_STIM_NOD2_TRANSDUCED_HEK293T_CELL_DN	-0.2557	-1.1581	0.1761	0.3889	1
GSE5589_LPS_AND_IL10_VS_LPS_AND_IL6_STIM_MACROPHAGE_45MIN_UP	-0.2931	-1.1588	0.2187	0.389	1
GSE30971_WBP7_HET_VS_KO_MACROPHAGE_4H_LPS_STIM_UP	-0.3337	-1.1584	0.2702	0.389	1
GSE6259_33D1_POS_VS_DEC205_POS_SPLENIC_DC_DN	-0.3139	-1.1583	0.241	0.389	1
GSE14026_TH1_VS_TH17_DN	-0.2588	-1.1582	0.2091	0.389	1
GSE10094_LCMV_VS_LISTERIA_IND_EFF_CD4_TCELL_DN	0.3182	1.4811	0.0065	0.389	0.905
GSE26343_UNSTIM_VS_LPS_STIM_NFAT5_KO_MACROPHAGE_UP	-0.3422	-1.1587	0.2836	0.3891	1
GSE5589_WT_VS_IL6_KO_LPS_AND_IL10_STIM_MACROPHAGE_180MIN_DN	-0.2667	-1.1575	0.1925	0.3892	1
GSE17721_LPS_VS_POLYIC_0.5H_BMDC_DN	-0.2503	-1.1576	0.1584	0.3893	1
GSE17974_1.5H_VS_72H_IL4_AND_ANTI_IL12_ACT_CD4_TCELL_DN	-0.2824	-1.1574	0.2339	0.3893	1
GSE27859_MACROPHAGE_VS_CD11C_INT_F480_HI_MACROPHAGE_UP	-0.3353	-1.1573	0.2963	0.3893	1
GSE2770_IL12_ACT_VS_ACT_CD4_TCELL_48H_UP	-0.2889	-1.1576	0.2256	0.3894	1
GSE30962_ACUTE_VS_CHRONIC_LCMV_PRIMARY_INF_CD8_TCELL_DN	-0.2836	-1.1571	0.2052	0.3895	1
GSE21380_NON_TFH_VS_GERMINAL_CENTER_TFH_CD4_TCELL_UP	-0.2513	-1.1569	0.1636	0.3898	1
GSE29618_LAIV_VS_TIV_FLU_VACCINE_DAY7_MDC_UP	-0.2918	-1.1567	0.2279	0.3899	1
GSE3982_BCELL_VS_CENT_MEMORY_CD4_TCELL_DN	-0.245	-1.1562	0.1723	0.3904	1
GSE20715_WT_VS_TLR4_KO_24H_OZONE_LUNG_UP	-0.2904	-1.1563	0.2366	0.3906	1
GSE15659_NONSUPPRESSIVE_TCELL_VS_ACTIVATED_TREG_DN	-0.2657	-1.1543	0.2051	0.3912	1
GSE46606_UNSTIM_VS_CD40L_IL2_IL5_DAY1_STIMULATED_BCELL_UP	-0.3298	-1.1544	0.2671	0.3913	1
GSE4984_GALECTIN1_VS_LPS_STIM_DC_UP	-0.3005	-1.1538	0.2457	0.3913	1
GSE3982_MAC_VS_TH2_UP	-0.3026	-1.1555	0.2427	0.3914	1
GSE41978_WT_VS_ID2_KO_AND_BIM_KO_KLRG1_LOW_EFFECTOR_CD8_TCELL_DN	-0.262	-1.1551	0.1879	0.3914	1
GSE2585_CD80_HIGH_VS_LOW_MTEC_UP	-0.2342	-1.1539	0.1829	0.3914	1
GSE6259_33D1_POS_DC_VS_BCELL_UP	-0.2599	-1.1557	0.2216	0.3915	1
GSE7460_TCONV_VS_TREG_LN_DN	-0.3181	-1.1556	0.2926	0.3915	1
GSE11057_NAIVE_VS_EFF_MEMORY_CD4_TCELL_DN	-0.3036	-1.1554	0.2642	0.3915	1
GSE23505_IL6_IL1_VS_IL6_IL1_IL23_TREATED_CD4_TCELL_UP	-0.2469	-1.1553	0.1538	0.3915	1
GSE14699_NAIVE_VS_ACT_CD8_TCELL_DN	-0.3129	-1.155	0.2863	0.3915	1
GSE1432_1H_VS_24H_IFNG_MICROGLIA_UP	-0.3139	-1.1549	0.2683	0.3915	1
GSE14908_RESTING_VS_HDM_STIM_CD4_TCELL_ATOPIC_PATIENT_DN	-0.3331	-1.1548	0.284	0.3915	1
GSE39556_UNTREATED_VS_3H_POLYIC_INJ_MOUSE_NK_CELL_UP	-0.2619	-1.1547	0.169	0.3915	1
GSE37532_VISCERAL_ADIPOSE_TISSUE_VS_LN_DERIVED_TCONV_CD4_TCELL_UP	-0.2455	-1.1544	0.1809	0.3915	1
GSE36078_WT_VS_IL1R_KO_LUNG_DC_AFTER_AD5_T425A_HEXON_INF_DN	-0.2715	-1.1541	0.2299	0.3915	1
GSE42021_TREG_PLN_VS_CD24HI_TREG_THYMUS_UP	-0.3237	-1.1539	0.2878	0.3915	1
GSE15659_RESTING_VS_ACTIVATED_TREG_DN	-0.272	-1.1551	0.2243	0.3916	1
GSE23505_IL6_IL1_VS_IL6_IL1_IL23_TREATED_CD4_TCELL_DN	-0.3515	-1.1544	0.3042	0.3916	1
GSE2405_0H_VS_6H_A_PHAGOCYTOPHILUM_STIM_NEUTROPHIL_UP	-0.3016	-1.1535	0.2374	0.3916	1
GSE12845_IGD_NEG_BLOOD_VS_PRE_GC_TONSIL_BCELL_UP	-0.2689	-1.1545	0.2112	0.3917	1
GSE37605_C57BL6_VS_NOD_FOXP3_IRES_GFP_TCONV_DN	-0.2846	-1.1533	0.2476	0.3917	1
GSE13493_DP_VS_CD8POS_THYMOCYTE_DN	-0.2678	-1.1535	0.1945	0.3918	1
GSE5589_WT_VS_IL10_KO_LPS_STIM_MACROPHAGE_180MIN_UP	-0.3157	-1.1526	0.244	0.3922	1
GSE12198_LOW_IL2_STIM_NK_CELL_VS_HIGH_IL2_STIM_NK_CELL_DN	-0.2383	-1.1523	0.1729	0.3922	1
GSE2770_IL12_AND_TGFB_VS_IL4_TREATED_ACT_CD4_TCELL_6H_UP	-0.2911	-1.1522	0.2558	0.3922	1
GSE17721_CTRL_VS_CPG_0.5H_BMDC_UP	-0.3379	-1.1527	0.288	0.3923	1
GSE3982_BASOPHIL_VS_EFF_MEMORY_CD4_TCELL_UP	-0.3223	-1.1527	0.2644	0.3924	1
GSE14350_TREG_VS_TEFF_IN_IL2RB_KO_DN	-0.2312	-1.1527	0.1423	0.3925	1
GSE17721_CTRL_VS_GARDIQUIMOD_0.5H_BMDC_DN	-0.2516	-1.1523	0.1816	0.3925	1
GSE12392_WT_VS_IFNB_KO_CD8A_POS_SPLEEN_DC_DN	-0.2446	-1.1528	0.1875	0.3927	1
GSE17721_POLYIC_VS_PAM3CSK4_24H_BMDC_UP	-0.2858	-1.1519	0.2374	0.3929	1
GSE17721_0.5H_VS_12H_GARDIQUIMOD_BMDC_DN	-0.3168	-1.1516	0.2754	0.393	1
GSE6259_33D1_POS_DC_VS_CD4_TCELL_UP	-0.2953	-1.1511	0.262	0.393	1
GSE8921_UNSTIM_VS_TLR1_2_STIM_MONOCYTE_24H_DN	-0.2712	-1.1516	0.2134	0.3931	1
GSE26928_CENTR_MEMORY_VS_CXCR5_POS_CD4_TCELL_DN	-0.2856	-1.151	0.224	0.3931	1
GSE17974_IL4_AND_ANTI_IL12_VS_UNTREATED_6H_ACT_CD4_TCELL_UP	-0.268	-1.1508	0.2065	0.3931	1
GSE17721_PAM3CSK4_VS_CPG_0.5H_BMDC_UP	-0.2898	-1.1513	0.2718	0.3932	1
GSE21379_TFH_VS_NON_TFH_CD4_TCELL_DN	-0.2241	-1.1511	0.1405	0.3932	1
GSE7852_LN_VS_FAT_TREG_UP	-0.3235	-1.1498	0.2854	0.3932	1
GSE31082_DP_VS_CD8_SP_THYMOCYTE_DN	-0.2623	-1.1504	0.2058	0.3933	1
GSE20366_CD103_KLRG1_DP_VS_DN_TREG_UP	-0.2307	-1.1501	0.1366	0.3933	1
GSE8384_CTRL_VS_B_ABORTUS_4H_MAC_CELL_LINE_UP	-0.2853	-1.1494	0.2318	0.3933	1
GSE15330_HSC_VS_MEGAKARYOCYTE_ERYTHROID_PROGENITOR_DN	-0.316	-1.1513	0.2771	0.3934	1
GSE3565_CTRL_VS_LPS_INJECTED_DUSP1_KO_SPLENOCYTES_DN	-0.3044	-1.1511	0.2711	0.3934	1
GSE15330_MEGAKARYOCYTE_ERYTHROID_VS_GRANULOCYTE_MONOCYTE_PROGENITOR_IKAROS_KO_UP	-0.315	-1.1506	0.2751	0.3934	1
GSE10240_CTRL_VS_IL17_AND_IL22_STIM_PRIMARY_BRONCHIAL_EPITHELIAL_CELLS_UP	-0.2735	-1.15	0.2202	0.3934	1
GSE7460_CTRL_VS_TGFB_TREATED_ACT_TCONV_DN	-0.2864	-1.1498	0.2373	0.3934	1
GSE27291_6H_VS_7D_STIM_GAMMADELTA_TCELL_UP	-0.2705	-1.1497	0.2315	0.3934	1
GSE45365_NK_CELL_VS_BCELL_UP	-0.3452	-1.1494	0.3135	0.3934	1
GSE40068_CXCR5NEG_BCL6NEG_CD4_TCELL_VS_CXCR5POS_BCL6NEG_TFH_UP	-0.2799	-1.1492	0.2373	0.3934	1
GSE3565_DUSP1_VS_WT_SPLENOCYTES_POST_LPS_INJECTION_DN	-0.2468	-1.1505	0.1862	0.3935	1
GSE18791_UNSTIM_VS_NEWCATSLE_VIRUS_DC_1H_DN	-0.2804	-1.1501	0.2333	0.3935	1
GSE29617_CTRL_VS_DAY7_TIV_FLU_VACCINE_PBMC_2008_DN	-0.294	-1.1495	0.2368	0.3935	1
GSE43955_1H_VS_60H_ACT_CD4_TCELL_WITH_TGFB_IL6_DN	-0.2776	-1.1498	0.2146	0.3936	1
GSE37301_HEMATOPOIETIC_STEM_CELL_VS_RAG2_KO_NK_CELL_DN	-0.3073	-1.1501	0.2796	0.3937	1
GSE3982_CTRL_VS_PMA_STIM_EOSINOPHIL_UP	-0.2945	-1.1488	0.2414	0.3939	1
GSE34217_MIR17_92_OVEREXPRESS_VS_WT_ACT_CD8_TCELL_DN	-0.252	-1.1487	0.1908	0.394	1
GSE17301_CTRL_VS_48H_ACD3_ACD28_IFNA5_STIM_CD8_TCELL_DN	-0.2949	-1.1488	0.2606	0.3941	1
GSE14308_INDUCED_VS_NATURAL_TREG_UP	-0.2748	-1.1483	0.2211	0.3946	1
GSE14908_RESTING_VS_HDM_STIM_CD4_TCELL_NONATOPIC_PATIENT_DN	-0.3278	-1.1482	0.3089	0.3946	1
GSE4590_LARGE_PRE_BCELL_VS_VPREB_POS_LARGE_PRE_BCELL_UP	-0.3014	-1.1481	0.2635	0.3946	1
GSE2826_WT_VS_XID_BCELL_DN	-0.2547	-1.1479	0.1806	0.3948	1
GSE2826_XID_VS_BTK_KO_BCELL_DN	-0.2695	-1.1476	0.2073	0.3952	1
GSE22886_CD8_VS_CD4_NAIVE_TCELL_DN	0.3229	1.4534	0.0102	0.3954	0.943
GSE43955_TH0_VS_TGFB_IL6_TH17_ACT_CD4_TCELL_1H_DN	-0.2529	-1.1472	0.1794	0.3958	1
GSE34179_THPOK_KO_VS_WT_VA14I_NKTCELL_UP	-0.2408	-1.1471	0.1737	0.3959	1
GSE42088_UNINF_VS_LEISHMANIA_INF_DC_8H_DN	-0.2465	-1.1469	0.1753	0.3961	1
GSE2770_UNTREATED_VS_TGFB_AND_IL12_TREATED_ACT_CD4_TCELL_6H_DN	-0.2439	-1.1463	0.1818	0.3971	1
GSE11961_MEMORY_BCELL_DAY7_VS_MEMORY_BCELL_DAY40_UP	-0.401	-1.7381	0	0.3976	0.211
GSE40685_TREG_VS_FOXP3_KO_TREG_PRECURSOR_UP	0.3933	1.4494	0.0833	0.398	0.945
GSE22611_UNSTIM_VS_6H_MDP_STIM_MUTANT_NOD2_TRANSDUCED_HEK293T_CELL_DN	0.3275	1.4509	0.0185	0.3989	0.944
GSE22886_NAIVE_CD4_TCELL_VS_NEUTROPHIL_DN	0.3852	1.4544	0.0775	0.399	0.942
GSE29164_DAY3_VS_DAY7_UNTREATED_MELANOMA_DN	-0.313	-1.1454	0.2663	0.3991	1
GSE42021_CD24HI_VS_CD24INT_TCONV_THYMUS_UP	-0.2885	-1.145	0.251	0.3997	1
GSE3039_NKT_CELL_VS_B2_BCELL_UP	-0.2702	-1.1449	0.2038	0.3997	1
GSE43863_NAIVE_VS_LY6C_LOW_CXCR5NEG_CD4_EFF_TCELL_D6_LCMV_UP	0.3132	1.4454	0.0311	0.3997	0.948
GSE11057_PBMC_VS_MEM_CD4_TCELL_UP	0.4254	1.4471	0.0954	0.4004	0.948
GSE5142_CTRL_VS_HTERT_TRANSDUCED_CD8_TCELL_EARLY_PASSAGE_CLONE_UP	-0.2912	-1.1436	0.2414	0.4008	1
GSE360_CTRL_VS_B_MALAYI_LOW_DOSE_MAC_DN	-0.2713	-1.1434	0.2211	0.4008	1
GSE8921_UNSTIM_0H_VS_TLR1_2_STIM_MONOCYTE_3H_UP	-0.2501	-1.1435	0.1864	0.4009	1
GSE12198_NK_VS_NK_ACT_EXPANSION_SYSTEM_DERIVED_NK_CELL_DN	-0.2928	-1.1442	0.2675	0.401	1
GSE45837_WT_VS_GFI1_KO_PDC_UP	-0.2634	-1.1438	0.2233	0.401	1
GSE39110_DAY3_VS_DAY6_POST_IMMUNIZATION_CD8_TCELL_WITH_IL2_TREATMENT_UP	-0.2539	-1.1436	0.2032	0.401	1
GSE39820_TGFBETA1_IL6_VS_TGFBETA1_IL6_IL23A_TREATED_CD4_TCELL_UP	-0.3249	-1.144	0.2966	0.4011	1
GSE10422_WT_VS_BAFF_TRANSGENIC_LN_BCELL_UP	-0.3	-1.1436	0.2387	0.4012	1
GSE25085_FETAL_LIVER_VS_ADULT_BM_SP4_THYMIC_IMPLANT_UP	-0.2878	-1.144	0.25	0.4013	1
GSE43955_1H_VS_20H_ACT_CD4_TCELL_WITH_TGFB_IL6_DN	-0.2687	-1.1438	0.2353	0.4013	1
GSE8685_IL2_ACT_IL2_STARVED_VS_IL21_ACT_IL2_STARVED_CD4_TCELL_UP	-0.2937	-1.1431	0.2526	0.4014	1
GSE16385_IFNG_TNF_VS_ROSIGLITAZONE_STIM_MACROPHAGE_UP	-0.2904	-1.1428	0.2789	0.4017	1
GSE16451_CTRL_VS_WEST_EQUINE_ENC_VIRUS_MATURE_NEURON_CELL_LINE_DN	-0.2806	-1.1423	0.2619	0.4019	1
GSE27786_LSK_VS_CD8_TCELL_UP	-0.2923	-1.1424	0.2442	0.402	1
GSE16450_CTRL_VS_IFNA_12H_STIM_MATURE_NEURON_CELL_LINE_DN	-0.2903	-1.1425	0.2622	0.4021	1
GSE27786_NKCELL_VS_NEUTROPHIL_UP	-0.3017	-1.1424	0.2374	0.4022	1
GSE43863_TH1_VS_LY6C_INT_CXCR5POS_EFFECTOR_CD4_TCELL_DN	-0.284	-1.142	0.252	0.4025	1
GSE5589_WT_VS_IL6_KO_LPS_AND_IL10_STIM_MACROPHAGE_45MIN_UP	-0.2757	-1.1419	0.2311	0.4025	1
GSE46606_IRF4HIGH_VS_WT_CD40L_IL2_IL5_DAY1_STIMULATED_BCELL_DN	-0.2836	-1.1417	0.2749	0.4025	1
GSE24634_NAIVE_CD4_TCELL_VS_DAY7_IL4_CONV_TREG_UP	-0.2847	-1.1413	0.2952	0.403	1
GSE22601_DOUBLE_POSITIVE_VS_CD8_SINGLE_POSITIVE_THYMOCYTE_DN	-0.3057	-1.1411	0.2711	0.403	1
GSE21670_TGFB_VS_TGFB_AND_IL6_TREATED_STAT3_KO_CD4_TCELL_DN	-0.303	-1.1409	0.279	0.403	1
GSE32986_CURDLAN_HIGHDOSE_VS_GMCSF_AND_CURDLAN_HIGHDOSE_STIM_DC_UP	-0.311	-1.1411	0.286	0.4031	1
GSE2585_AIRE_KO_VS_WT_CD80_HIGH_MTEC_DN	-0.2681	-1.1414	0.2202	0.4032	1
GSE3982_BCELL_VS_EFF_MEMORY_CD4_TCELL_DN	-0.2284	-1.1412	0.1431	0.4032	1
GSE20715_WT_VS_TLR4_KO_48H_OZONE_LUNG_UP	-0.2823	-1.1407	0.2465	0.4032	1
GSE42021_CD24LO_TREG_VS_CD24LO_TCONV_THYMUS_UP	-0.26	-1.1407	0.2031	0.4033	1
GSE37532_WT_VS_PPARG_KO_LN_TCONV_UP	-0.3086	-1.14	0.291	0.4033	1
GSE46606_UNSTIM_VS_CD40L_IL2_IL5_DAY1_STIMULATED_BCELL_DN	-0.3011	-1.1401	0.2837	0.4034	1
GSE17721_LPS_VS_CPG_8H_BMDC_DN	-0.2969	-1.1398	0.3006	0.4035	1
GSE2770_IL12_AND_TGFB_ACT_VS_ACT_CD4_TCELL_6H_DN	-0.3344	-1.1401	0.2961	0.4036	1
GSE19888_CTRL_VS_A3R_ACT_TREATED_MAST_CELL_PRETREATED_WITH_A3R_INH_DN	-0.2571	-1.1401	0.203	0.4038	1
GSE11386_NAIVE_VS_MEMORY_BCELL_UP	-0.2847	-1.1403	0.2715	0.4039	1
GSE8921_UNSTIM_0H_VS_TLR1_2_STIM_MONOCYTE_12H_DN	-0.2843	-1.1402	0.2539	0.4039	1
GSE25088_WT_VS_STAT6_KO_MACROPHAGE_ROSIGLITAZONE_AND_IL4_STIM_DN	-0.2517	-1.1395	0.2069	0.4039	1
GSE22601_DOUBLE_POSITIVE_VS_CD4_SINGLE_POSITIVE_THYMOCYTE_UP	-0.2481	-1.1395	0.2055	0.404	1
GSE37301_MULTIPOTENT_PROGENITOR_VS_PRO_BCELL_UP	-0.2385	-1.1394	0.1582	0.404	1
GSE7460_CTRL_VS_TGFB_TREATED_ACT_TCONV_UP	-0.2654	-1.1392	0.2198	0.404	1
GSE40274_CTRL_VS_HELIOS_TRANSDUCED_ACTIVATED_CD4_TCELL_DN	-0.27	-1.1388	0.2325	0.4047	1
GSE17721_PAM3CSK4_VS_GADIQUIMOD_0.5H_BMDC_DN	-0.2621	-1.1387	0.2309	0.4047	1
GSE43956_WT_VS_SGK1_KO_TH17_DIFFERENTIATED_CD4_TCELL_DN	-0.3081	-1.1388	0.2988	0.4048	1
GSE24574_BCL6_HIGH_TFH_VS_TFH_CD4_TCELL_UP	-0.2492	-1.1382	0.1969	0.405	1
GSE33424_CD161_HIGH_VS_NEG_CD8_TCELL_DN	-0.2505	-1.138	0.207	0.405	1
GSE39864_WT_VS_GATA3_KO_TREG_DN	-0.2766	-1.1383	0.2218	0.4051	1
GSE14350_TREG_VS_TEFF_IN_IL2RB_KO_UP	-0.2965	-1.1383	0.2888	0.4052	1
GSE45365_HEALTHY_VS_MCMV_INFECTION_CD8A_DC_IFNAR_KO_UP	-0.2699	-1.138	0.2433	0.4052	1
GSE19888_NO_PRETREAT_VS_ADENOSINE_A3R_INHIBITOR_PRETREATED_MAST_CELL_TCELL_MEMBRANES_ACT_DN	-0.3235	-1.1376	0.3	0.4057	1
GSE14769_UNSTIM_VS_120MIN_LPS_BMDM_UP	-0.2899	-1.1374	0.2435	0.4057	1
GSE9650_EXHAUSTED_VS_MEMORY_CD8_TCELL_DN	-0.3144	-1.1374	0.2838	0.4058	1
GSE42021_TREG_PLN_VS_TREG_PRECURSORS_THYMUS_DN	0.4092	1.4547	0.0741	0.4058	0.942
GSE3982_CENT_MEMORY_CD4_TCELL_VS_NKCELL_UP	-0.2343	-1.1371	0.1992	0.4059	1
GSE37532_VISCERAL_ADIPOSE_TISSUE_VS_LN_DERIVED_PPARG_KO_TREG_CD4_TCELL_DN	0.3585	1.4566	0.0214	0.4059	0.939
GSE18893_TCONV_VS_TREG_2H_CULTURE_DN	-0.3022	-1.1374	0.3039	0.406	1
GSE21774_CD62L_POS_CD56_DIM_VS_CD62L_NEG_CD56_DIM_NK_CELL_DN	0.3278	1.4706	0.0197	0.406	0.919
GSE20727_CTRL_VS_ROS_INHIBITOR_TREATED_DC_UP	-0.2838	-1.1369	0.2431	0.4061	1
GSE15930_STIM_VS_STIM_AND_IL12_72H_CD8_T_CELL_DN	-0.241	-1.1367	0.2127	0.4063	1
GSE7459_UNTREATED_VS_IL6_TREATED_ACT_CD4_TCELL_UP	-0.2498	-1.1367	0.1811	0.4064	1
GSE36078_WT_VS_IL1R_KO_LUNG_DC_AFTER_AD5_T425A_HEXON_INF_UP	-0.2602	-1.1365	0.251	0.4064	1
GSE11961_FOLLICULAR_BCELL_VS_MEMORY_BCELL_DAY40_UP	-0.2406	-1.1361	0.1747	0.407	1
GSE21670_TGFB_VS_IL6_TREATED_CD4_TCELL_DN	-0.272	-1.1359	0.225	0.4071	1
GSE3565_CTRL_VS_LPS_INJECTED_SPLENOCYTES_DN	-0.2996	-1.1359	0.2761	0.4072	1
GSE13485_CTRL_VS_DAY7_YF17D_VACCINE_PBMC_DN	0.3991	1.4681	0.0735	0.4073	0.925
GSE19888_ADENOSINE_A3R_ACT_VS_TCELL_MEMBRANES_ACT_AND_A3R_INH_PRETREAT_IN_MAST_CELL_DN	-0.2465	-1.1355	0.1919	0.4078	1
GSE3982_MAST_CELL_VS_MAC_DN	-0.2947	-1.1351	0.2949	0.4082	1
GSE18281_MEDULLARY_THYMOCYTE_VS_WHOLE_MEDULLA_THYMUS_DN	-0.3052	-1.1351	0.2796	0.4083	1
GSE7459_UNTREATED_VS_IL6_TREATED_ACT_CD4_TCELL_DN	-0.2565	-1.1348	0.2335	0.4087	1
GSE6092_UNSTIM_VS_IFNG_STIM_AND_B_BURGDORFERI_INF_ENDOTHELIAL_CELL_UP	-0.248	-1.1347	0.2168	0.4087	1
GSE38304_MYC_NEG_VS_POS_GC_BCELL_UP	-0.2991	-1.1344	0.2947	0.4087	1
GSE43955_10H_VS_30H_ACT_CD4_TCELL_WITH_TGFB_IL6_UP	-0.2441	-1.1346	0.176	0.4088	1
GSE2770_TGFB_AND_IL4_ACT_VS_ACT_CD4_TCELL_6H_UP	-0.2887	-1.1344	0.2624	0.4089	1
GSE39022_LN_VS_SPLEEN_DC_UP	-0.2486	-1.1338	0.2296	0.4093	1
GSE42088_UNINF_VS_LEISHMANIA_INF_DC_2H_DN	0.3359	1.4414	0.1055	0.4093	0.95
GSE29164_DAY3_VS_DAY7_CD8_TCELL_AND_IL12_TREATED_MELANOMA_DN	0.3241	1.4658	0.0102	0.4093	0.928
GSE27786_LSK_VS_BCELL_DN	-0.2511	-1.1338	0.2129	0.4095	1
GSE14415_INDUCED_VS_NATURAL_TREG_DN	-0.2556	-1.1338	0.2485	0.4097	1
GSE7460_CTRL_VS_TGFB_TREATED_ACT_CD8_TCELL_UP	-0.2504	-1.1335	0.2073	0.4099	1
GSE2124_CTRL_VS_LYMPHOTOXIN_BETA_TREATED_MLN_UP	0.328	1.4575	0.0221	0.41	0.938
GSE40274_IRF4_VS_FOXP3_AND_IRF4_TRANSDUCED_ACTIVATED_CD4_TCELL_UP	-0.2765	-1.1331	0.2523	0.4102	1
GSE5589_WT_VS_IL10_KO_LPS_AND_IL6_STIM_MACROPHAGE_45MIN_UP	-0.2418	-1.1331	0.1922	0.4104	1
GSE17721_POLYIC_VS_GARDIQUIMOD_8H_BMDC_UP	-0.2567	-1.1328	0.2148	0.4108	1
GSE4811_CLASSSICALY_ACTIVATED_VS_TYPE_2_ACTIVATED_MACROPHAGE_UP	-0.2517	-1.1325	0.2115	0.4109	1
GSE36009_UNSTIM_VS_LPS_STIM_NLRP10_KO_DC_DN	-0.2719	-1.1326	0.2605	0.4111	1
GSE46606_IRF4_KO_VS_WT_UNSTIM_BCELL_UP	-0.2877	-1.1318	0.2838	0.4114	1
GSE3720_LPS_VS_PMA_STIM_VD2_GAMMADELTA_TCELL_UP	-0.281	-1.1321	0.2814	0.4115	1
GSE20366_EX_VIVO_VS_HOMEOSTATIC_CONVERSION_NAIVE_CD4_TCELL_DN	-0.2259	-1.1319	0.1853	0.4115	1
GSE41867_LCMV_ARMSTRONG_VS_CLONE13_DAY6_EFFECTOR_CD8_TCELL_DN	-0.2946	-1.1314	0.2647	0.4116	1
GSE17186_BLOOD_VS_CORD_BLOOD_CD21HIGH_TRANSITIONAL_BCELL_UP	-0.3072	-1.1319	0.298	0.4117	1
GSE20198_UNTREATED_VS_IL12_IL18_TREATED_ACT_CD4_TCELL_DN	-0.2628	-1.1315	0.227	0.4117	1
GSE17721_LPS_VS_CPG_12H_BMDC_DN	-0.2659	-1.1319	0.2256	0.4118	1
GSE32423_IL7_VS_IL7_IL4_NAIVE_CD8_TCELL_DN	-0.3024	-1.1315	0.2938	0.4118	1
GSE40068_BCL6_POS_VS_NEG_CXCR5_POS_TFH_DN	-0.3143	-1.1309	0.334	0.412	1
GSE14308_TH1_VS_NAIVE_CD4_TCELL_UP	-0.2782	-1.1307	0.238	0.412	1
GSE13411_NAIVE_VS_SWITCHED_MEMORY_BCELL_DN	-0.2796	-1.1311	0.265	0.4121	1
GSE17721_CTRL_VS_POLYIC_0.5H_BMDC_UP	-0.2795	-1.1307	0.2549	0.4121	1
GSE29618_PRE_VS_DAY7_FLU_VACCINE_MDC_UP	-0.2349	-1.1309	0.1938	0.4122	1
GSE2770_IL4_ACT_VS_ACT_CD4_TCELL_2H_UP	-0.2964	-1.1309	0.2767	0.4124	1
GSE5589_LPS_AND_IL10_VS_LPS_AND_IL6_STIM_IL6_KO_MACROPHAGE_45MIN_DN	-0.2669	-1.1302	0.2544	0.4128	1
GSE5679_PPARG_LIGAND_ROSIGLITAZONE_VS_ROSIGLITAZONE_AND_RARA_AGONIST_AM580_TREATED_DC_UP	-0.292	-1.1301	0.2918	0.4129	1
GSE26030_UNSTIM_VS_RESTIM_TH17_DAY15_POST_POLARIZATION_DN	-0.2761	-1.13	0.292	0.413	1
GSE24634_NAIVE_CD4_TCELL_VS_DAY10_IL4_CONV_TREG_DN	-0.3181	-1.1295	0.3008	0.4134	1
GSE14769_UNSTIM_VS_40MIN_LPS_BMDM_UP	-0.2372	-1.1295	0.1934	0.4135	1
GSE11961_MARGINAL_ZONE_BCELL_VS_GERMINAL_CENTER_BCELL_DAY7_DN	-0.2869	-1.1295	0.2634	0.4136	1
GSE18791_CTRL_VS_NEWCASTLE_VIRUS_DC_8H_DN	0.3973	1.471	0.068	0.4139	0.918
GSE15330_HSC_VS_GRANULOCYTE_MONOCYTE_PROGENITOR_UP	-0.2898	-1.1287	0.2935	0.4143	1
GSE8921_UNSTIM_VS_TLR1_2_STIM_MONOCYTE_12H_UP	-0.2765	-1.1288	0.249	0.4144	1
GSE32986_CURDLAN_LOWDOSE_VS_GMCSF_AND_CURDLAN_LOWDOSE_STIM_DC_DN	-0.3249	-1.128	0.326	0.4144	1
GSE411_UNSTIM_VS_100MIN_IL6_STIM_MACROPHAGE_DN	-0.2846	-1.1286	0.2546	0.4145	1
GSE37301_HEMATOPOIETIC_STEM_CELL_VS_RAG2_KO_NK_CELL_UP	-0.2818	-1.1281	0.257	0.4145	1
GSE22886_NAIVE_CD4_TCELL_VS_DC_DN	-0.3478	-1.1288	0.3366	0.4146	1
GSE13522_CTRL_VS_T_CRUZI_Y_STRAIN_INF_SKIN_IFNG_KO_DN	-0.2562	-1.1284	0.234	0.4146	1
GSE16522_MEMORY_VS_NAIVE_ANTI_CD3CD28_STIM_CD8_TCELL_UP	-0.3039	-1.1283	0.3041	0.4146	1
GSE22886_CD8_TCELL_VS_BCELL_NAIVE_DN	-0.2516	-1.1281	0.2396	0.4146	1
GSE37301_PRO_BCELL_VS_CD4_TCELL_DN	-0.2524	-1.1282	0.2174	0.4147	1
GSE15659_CD45RA_NEG_CD4_TCELL_VS_ACTIVATED_TREG_DN	-0.2559	-1.1276	0.2176	0.4147	1
GSE39820_CTRL_VS_IL1B_IL6_CD4_TCELL_UP	-0.2966	-1.1276	0.2834	0.4149	1
GSE2770_IL12_ACT_VS_ACT_CD4_TCELL_6H_DN	-0.2618	-1.1277	0.2656	0.415	1
GSE10325_CD4_TCELL_VS_LUPUS_CD4_TCELL_UP	-0.2575	-1.1273	0.2288	0.4152	1
GSE7460_CTRL_VS_FOXP3_OVEREXPR_TCONV_1_UP	-0.2379	-1.1272	0.1892	0.4152	1
GSE4535_BM_DERIVED_DC_VS_FOLLICULAR_DC_UP	-0.2794	-1.127	0.2549	0.4154	1
GSE17721_4_VS_24H_GARDIQUIMOD_BMDC_DN	-0.304	-1.1269	0.3169	0.4155	1
GSE3982_NEUTROPHIL_VS_TH1_UP	0.3506	1.4582	0.0423	0.4155	0.938
GSE23114_WT_VS_SLE2C1_MOUSE_SPLEEN_B1A_BCELL_DN	0.3322	1.4622	0.0083	0.416	0.929
GSE29615_CTRL_VS_DAY3_LAIV_IFLU_VACCINE_PBMC_DN	-0.2589	-1.1262	0.2576	0.4165	1
GSE21670_STAT3_KO_VS_WT_CD4_TCELL_IL6_TREATED_DN	-0.2629	-1.1259	0.2456	0.4166	1
GSE22033_UNTREATED_VS_ROSIGLITAZONE_TREATED_MEF_DN	-0.2866	-1.1262	0.2686	0.4167	1
GSE37533_PPARG1_FOXP3_VS_PPARG2_FOXP3_TRANSDUCED_CD4_TCELL_PIOGLITAZONE_TREATED_UP	-0.2619	-1.1259	0.2265	0.4168	1
GSE35543_IN_VIVO_NTREG_VS_CONVERTED_EX_ITREG_DN	-0.2435	-1.1259	0.249	0.417	1
GSE32423_MEMORY_VS_NAIVE_CD8_TCELL_IL7_UP	-0.2724	-1.1256	0.252	0.417	1
GSE4748_LPS_VS_LPS_AND_CYANOBACTERIUM_LPSLIKE_STIM_DC_3H_UP	-0.2978	-1.1255	0.3058	0.4171	1
GSE11961_PLASMA_CELL_DAY7_VS_GERMINAL_CENTER_BCELL_DAY40_UP	-0.2471	-1.1253	0.2445	0.4174	1
GSE20754_WT_VS_TCF1_KO_MEMORY_CD8_TCELL_UP	-0.332	-1.1245	0.338	0.4186	1
GSE9037_WT_VS_IRAK4_KO_BMDM_UP	-0.2978	-1.1246	0.3042	0.4187	1
GSE13522_CTRL_VS_T_CRUZI_Y_STRAIN_INF_SKIN_BALBC_MOUSE_DN	-0.2705	-1.1243	0.2475	0.4188	1
GSE17721_CTRL_VS_CPG_4H_BMDC_DN	-0.2691	-1.1243	0.2809	0.4189	1
GSE17721_LPS_VS_GARDIQUIMOD_24H_BMDC_DN	-0.3079	-1.1241	0.298	0.4189	1
GSE43863_NAIVE_VS_TH1_EFF_CD4_TCELL_D6_LCMV_UP	-0.2576	-1.124	0.2332	0.4191	1
GSE20727_CTRL_VS_DNFB_ALLERGEN_TREATED_DC_UP	-0.2699	-1.1237	0.2444	0.4194	1
GSE26495_NAIVE_VS_PD1LOW_CD8_TCELL_DN	-0.2716	-1.1236	0.2282	0.4194	1
GSE13547_2H_VS_12_H_ANTI_IGM_STIM_BCELL_UP	-0.267	-1.1233	0.2495	0.4194	1
GSE360_CTRL_VS_B_MALAYI_LOW_DOSE_DC_UP	-0.2694	-1.1232	0.2475	0.4194	1
GSE8921_UNSTIM_VS_TLR1_2_STIM_MONOCYTE_24H_UP	-0.2835	-1.1226	0.284	0.4194	1
GSE5589_LPS_VS_LPS_AND_IL6_STIM_IL6_KO_MACROPHAGE_45MIN_UP	-0.2829	-1.1227	0.2658	0.4195	1
GSE29618_BCELL_VS_MONOCYTE_UP	-0.2767	-1.1233	0.2883	0.4196	1
GSE17721_CTRL_VS_LPS_8H_BMDC_UP	-0.2816	-1.1234	0.2515	0.4197	1
GSE13738_TCR_VS_BYSTANDER_ACTIVATED_CD4_TCELL_UP	-0.3075	-1.1228	0.3041	0.4197	1
GSE37416_CTRL_VS_24H_F_TULARENSIS_LVS_NEUTROPHIL_DN	-0.3474	-1.1227	0.3288	0.4197	1
GSE21033_CTRL_VS_POLYIC_STIM_DC_3H_UP	-0.3008	-1.1229	0.2819	0.4198	1
GSE17721_PAM3CSK4_VS_GADIQUIMOD_4H_BMDC_UP	-0.2367	-1.1229	0.2181	0.4198	1
GSE35435_RESTING_VS_IL4_TREATED_MACROPHAGE_UP	-0.2847	-1.1213	0.3069	0.4199	1
GSE3920_IFNB_VS_IFNG_TREATED_ENDOTHELIAL_CELL_UP	-0.2611	-1.1215	0.2465	0.42	1
GSE24671_CTRL_VS_BAKIMULC_INFECTED_MOUSE_SPLENOCYTES_DN	-0.2634	-1.1213	0.2622	0.42	1
GSE22886_NAIVE_BCELL_VS_DC_UP	-0.2425	-1.1215	0.2398	0.4201	1
GSE32034_UNTREATED_VS_ROSIGLIZATONE_TREATED_LY6C_HIGH_MONOCYTE_DN	-0.256	-1.1217	0.2709	0.4202	1
GSE22886_NAIVE_VS_IGM_MEMORY_BCELL_UP	-0.2586	-1.1216	0.2729	0.4202	1
GSE23502_WT_VS_HDC_KO_MYELOID_DERIVED_SUPPRESSOR_CELL_COLON_TUMOR_UP	-0.2651	-1.1216	0.2717	0.4202	1
GSE17974_IL4_AND_ANTI_IL12_VS_UNTREATED_12H_ACT_CD4_TCELL_UP	-0.3058	-1.1221	0.2955	0.4203	1
GSE21670_UNTREATED_VS_TGFB_TREATED_CD4_TCELL_DN	-0.2772	-1.1217	0.256	0.4204	1
GSE24210_TCONV_VS_TREG_UP	-0.2495	-1.121	0.2427	0.4204	1
GSE22886_CD8_TCELL_VS_BCELL_NAIVE_UP	-0.2596	-1.1219	0.2486	0.4205	1
GSE14769_40MIN_VS_360MIN_LPS_BMDM_DN	-0.2915	-1.1219	0.2964	0.4206	1
GSE32423_CTRL_VS_IL4_MEMORY_CD8_TCELL_UP	-0.2436	-1.1218	0.243	0.4206	1
GSE43863_TH1_VS_TFH_EFFECTOR_CD4_TCELL_UP	-0.2273	-1.1207	0.2165	0.4209	1
GSE17974_IL4_AND_ANTI_IL12_VS_UNTREATED_48H_ACT_CD4_TCELL_DN	0.3239	1.4369	0.0337	0.4209	0.953
GSE23695_CD57_POS_VS_NEG_NK_CELL_UP	-0.3095	-1.1205	0.3105	0.4212	1
GSE15659_CD45RA_NEG_CD4_TCELL_VS_ACTIVATED_TREG_UP	-0.2312	-1.119	0.1992	0.4232	1
GSE22229_UNTREATED_VS_IMMUNOSUPP_THERAPY_RENAL_TRANSPLANT_PATIENT_PBMC_UP	-0.2335	-1.1194	0.1873	0.4233	1
GSE21927_SPLEEN_VS_BONE_MARROW_MONOCYTE_BALBC_UP	-0.2612	-1.119	0.2726	0.4234	1
GSE7460_FOXP3_MUT_VS_WT_ACT_WITH_TGFB_TCONV_DN	-0.2876	-1.1191	0.2984	0.4235	1
GSE10325_CD4_TCELL_VS_BCELL_UP	-0.2739	-1.119	0.2453	0.4236	1
GSE13887_RESTING_VS_ACT_CD4_TCELL_DN	-0.2966	-1.1192	0.2996	0.4237	1
GSE15659_CD45RA_NEG_CD4_TCELL_VS_RESTING_TREG_DN	-0.2356	-1.1187	0.1902	0.4238	1
GSE13762_CTRL_VS_125_VITAMIND_DAY12_DC_UP	-0.2668	-1.1184	0.25	0.424	1
GSE40666_WT_VS_STAT4_KO_CD8_TCELL_WITH_IFNA_STIM_90MIN_UP	-0.287	-1.118	0.3012	0.4242	1
GSE18791_CTRL_VS_NEWCASTLE_VIRUS_DC_14H_DN	0.3424	1.4582	0.0199	0.4242	0.938
GSE13411_IGM_MEMORY_BCELL_VS_PLASMA_CELL_DN	-0.2363	-1.1182	0.2181	0.4243	1
GSE13484_3H_UNSTIM_VS_YF17D_VACCINE_STIM_PBMC_UP	-0.2963	-1.118	0.3195	0.4243	1
GSE37605_C57BL6_VS_NOD_FOXP3_FUSION_GFP_TCONV_UP	-0.2952	-1.1176	0.296	0.4243	1
GSE22935_WT_VS_MYD88_KO_MACROPHAGE_24H_MBOVIS_BCG_STIM_UP	-0.2997	-1.1175	0.2819	0.4243	1
GSE22886_NAIVE_BCELL_VS_DC_DN	-0.3192	-1.1181	0.3062	0.4244	1
GSE360_CTRL_VS_M_TUBERCULOSIS_MAC_UP	-0.2799	-1.1177	0.2951	0.4245	1
GSE21927_SPLENIC_C26GM_TUMOROUS_VS_BONE_MARROW_MONOCYTES_DN	-0.2894	-1.1176	0.3033	0.4245	1
GSE22611_MUTANT_NOD2_VS_CTRL_TRANSDUCED_HEK293T_CELL_UP	-0.2424	-1.1171	0.2346	0.4249	1
GSE29164_UNTREATED_VS_CD8_TCELL_AND_IL12_TREATED_MELANOMA_DAY3_UP	-0.261	-1.1171	0.2611	0.4251	1
GSE2770_UNTREATED_VS_TGFB_AND_IL4_TREATED_ACT_CD4_TCELL_2H_UP	-0.2763	-1.1169	0.2764	0.4251	1
GSE19941_UNSTIM_VS_LPS_STIM_IL10_KO_NFKBP50_KO_MACROPHAGE_UP	-0.2552	-1.1165	0.2325	0.4254	1
KAECH_NAIVE_VS_DAY8_EFF_CD8_TCELL_DN	-0.2717	-1.1166	0.2759	0.4255	1
[truncated: 2,873 more rows]

## Sheet: p＜0.05
Term	ES	NES	pvalue	FDR	FWER
GSE21546_UNSTIM_VS_ANTI_CD3_STIM_ELK1_KO_DP_THYMOCYTES_UP	0.4548	1.8814	0	0.0639	0.04
GSE12505_WT_VS_E2_2_HET_PDC_UP	0.396	1.7285	0	0.082	0.219
GSE29615_CTRL_VS_DAY7_LAIV_FLU_VACCINE_PBMC_UP	0.4105	1.7457	0	0.0909	0.185
GSE17721_LPS_VS_POLYIC_8H_BMDC_UP	-0.4173	-1.6118	0	0.1392	0.546
GSE8921_UNSTIM_0H_VS_TLR1_2_STIM_MONOCYTE_12H_UP	-0.3944	-1.6138	0	0.1422	0.543
GSE11961_PLASMA_CELL_DAY7_VS_GERMINAL_CENTER_BCELL_DAY40_DN	-0.3724	-1.6148	0	0.1477	0.541
GSE9650_NAIVE_VS_EXHAUSTED_CD8_TCELL_DN	-0.3492	-1.5672	0	0.15	0.694
GSE16385_MONOCYTE_VS_12H_ROSIGLITAZONE_IL4_TREATED_MACROPHAGE_UP	-0.4019	-1.5868	0	0.1511	0.619
GSE26928_EFF_MEMORY_VS_CXCR5_POS_CD4_TCELL_DN	-0.4279	-1.5886	0	0.1512	0.617
GSE22886_NAIVE_CD4_TCELL_VS_NEUTROPHIL_UP	-0.4196	-1.5604	0	0.1521	0.718
GSE23568_CTRL_VS_ID3_TRANSDUCED_CD8_TCELL_DN	-0.346	-1.5648	0	0.1524	0.703
GSE14415_NATURAL_TREG_VS_FOXP3_KO_NATURAL_TREG_DN	-0.4005	-1.5913	0	0.1529	0.612
GSE2770_TGFB_AND_IL4_VS_IL4_TREATED_ACT_CD4_TCELL_2H_DN	-0.3622	-1.5541	0	0.1531	0.736
GSE5503_PLN_DC_VS_SPLEEN_DC_ACTIVATED_ALLOGENIC_TCELL_UP	-0.3553	-1.5679	0	0.1539	0.693
GSE14000_4H_VS_16H_LPS_DC_TRANSLATED_RNA_DN	-0.426	-1.6244	0	0.1555	0.512
GSE6674_UNSTIM_VS_ANTI_IGM_STIM_BCELL_UP	-0.4719	-1.6175	0	0.1556	0.534
GSE8685_IL2_ACT_IL2_STARVED_VS_IL15_ACT_IL2_STARVED_CD4_TCELL_DN	-0.3896	-1.5786	0	0.1557	0.659
GSE5679_CTRL_VS_PPARG_LIGAND_ROSIGLITAZONE_TREATED_DC_DN	-0.4214	-1.6278	0	0.1558	0.505
GSE17721_0.5H_VS_4H_GARDIQUIMOD_BMDC_DN	-0.4654	-1.6333	0	0.1559	0.497
GSE8685_IL2_STARVED_VS_IL21_ACT_IL2_STARVED_CD4_TCELL_UP	-0.4121	-1.5756	0	0.1559	0.67
GSE31082_DP_VS_CD4_SP_THYMOCYTE_UP	-0.4516	-1.6339	0	0.158	0.495
GSE20366_CD103_POS_VS_CD103_KLRG1_DP_TREG_UP	-0.37	-1.5426	0	0.1581	0.762
GSE1460_NAIVE_CD4_TCELL_CORD_BLOOD_VS_THYMIC_STROMAL_CELL_UP	0.3679	1.6631	0	0.1617	0.413
GSE41867_DAY8_EFFECTOR_VS_DAY30_EXHAUSTED_CD8_TCELL_LCMV_CLONE13_UP	-0.4367	-1.6371	0	0.1618	0.484
GSE43955_TH0_VS_TGFB_IL6_TH17_ACT_CD4_TCELL_60H_UP	-0.3382	-1.5185	0	0.1623	0.837
GSE20715_WT_VS_TLR4_KO_6H_OZONE_LUNG_UP	-0.3803	-1.5277	0	0.1628	0.813
GSE36476_CTRL_VS_TSST_ACT_72H_MEMORY_CD4_TCELL_YOUNG_DN	-0.357	-1.527	0	0.163	0.815
GSE18893_CTRL_VS_TNF_TREATED_TCONV_24H_UP	-0.3945	-1.5132	0	0.1638	0.844
GSE8921_UNSTIM_0H_VS_TLR1_2_STIM_MONOCYTE_24H_UP	-0.3436	-1.6512	0	0.1671	0.441
GSE3982_EOSINOPHIL_VS_MAC_DN	-0.4297	-1.6433	0	0.1695	0.467
GSE40274_CTRL_VS_LEF1_TRANSDUCED_ACTIVATED_CD4_TCELL_DN	-0.4193	-1.6521	0	0.1703	0.439
GSE7400_CTRL_VS_CSF3_IN_VIVO_TREATED_PBMC_UP	-0.4814	-1.6532	0	0.1725	0.435
GSE10240_IL22_VS_IL17_STIM_PRIMARY_BRONCHIAL_EPITHELIAL_CELLS_UP	-0.4962	-1.644	0	0.1731	0.465
GSE5589_LPS_AND_IL10_VS_LPS_AND_IL6_STIM_IL10_KO_MACROPHAGE_45MIN_DN	-0.3905	-1.6551	0	0.1738	0.428
GSE32533_WT_VS_MIR17_OVEREXPRESS_ACT_CD4_TCELL_DN	-0.452	-1.816	0	0.176	0.091
GSE37534_GW1929_VS_ROSIGLITAZONE_TREATED_CD4_TCELL_PPARG1_FOXP3_TRANSDUCED_UP	-0.3595	-1.4996	0	0.177	0.867
GSE3982_EOSINOPHIL_VS_TH1_DN	-0.362	-1.4775	0	0.1803	0.914
GSE10500_ARTHRITIC_SYNOVIAL_FLUID_VS_HEALTHY_MACROPHAGE_UP	-0.3785	-1.6597	0	0.1818	0.419
GSE36078_UNTREATED_VS_AD5_T425A_HEXON_INF_IL1R_KO_MOUSE_LUNG_DC_DN	-0.3136	-1.4806	0	0.1834	0.91
GSE42021_TREG_VS_TCONV_PLN_DN	-0.4335	-1.6637	0	0.1841	0.407
GSE1460_INTRATHYMIC_T_PROGENITOR_VS_NAIVE_CD4_TCELL_CORD_BLOOD_UP	-0.4999	-1.6712	0	0.1873	0.385
GSE1460_INTRATHYMIC_T_PROGENITOR_VS_NAIVE_CD4_TCELL_ADULT_BLOOD_UP	-0.4567	-1.6815	0	0.1878	0.359
GSE20727_CTRL_VS_ROS_INH_AND_DNFB_ALLERGEN_TREATED_DC_DN	-0.4535	-1.6599	0	0.188	0.419
GSE3039_NKT_CELL_VS_B1_BCELL_DN	-0.4576	-1.6649	0	0.1884	0.4
GSE37336_LY6C_POS_VS_NEG_NAIVE_CD4_TCELL_UP	-0.4523	-1.6845	0	0.1885	0.349
GSE7219_WT_VS_NIK_NFKB2_KO_LPS_AND_ANTI_CD40_STIM_DC_UP	-0.3958	-1.6674	0	0.1892	0.394
GSE13547_WT_VS_ZFX_KO_BCELL_ANTI_IGM_STIM_2H_UP	-0.4818	-1.6868	0	0.193	0.341
GSE16385_IL4_VS_ROSIGLITAZONE_STIM_MACROPHAGE_UP	-0.4804	-1.6933	0	0.1983	0.322
GSE11961_FOLLICULAR_BCELL_VS_MEMORY_BCELL_DAY40_DN	-0.4131	-1.697	0	0.2019	0.316
GSE1448_ANTI_VALPHA2_VS_VBETA5_DP_THYMOCYTE_UP	-0.4327	-1.6871	0	0.2035	0.34
GSE10239_NAIVE_VS_MEMORY_CD8_TCELL_DN	0.3245	1.5744	0	0.2111	0.685
GSE35685_CD34POS_CD38NEG_VS_CD34POS_CD10NEG_CD62LPOS_BONE_MARROW_UP	-0.4887	-1.6973	0	0.2164	0.315
GSE9960_GRAM_NEG_VS_GRAM_NEG_AND_POS_SEPSIS_PBMC_UP	0.3641	1.6272	0	0.2232	0.527
GSE14769_UNSTIM_VS_360MIN_LPS_BMDM_UP	-0.4613	-1.7077	0	0.2401	0.288
GSE40666_WT_VS_STAT4_KO_CD8_TCELL_UP	0.4042	1.6147	0	0.2424	0.557
GSE7764_IL15_NK_CELL_24H_VS_SPLENOCYTE_UP	-0.4299	-1.7227	0	0.2439	0.248
GSE18893_TCONV_VS_TREG_24H_TNF_STIM_UP	-0.4093	-1.6999	0	0.2463	0.307
GSE11961_FOLLICULAR_BCELL_VS_MEMORY_BCELL_DAY7_DN	-0.4916	-1.8191	0	0.254	0.088
GSE1460_NAIVE_CD4_TCELL_CORD_BLOOD_VS_THYMIC_STROMAL_CELL_DN	-0.5199	-1.7094	0	0.261	0.283
GSE10856_CTRL_VS_TNFRSF6B_IN_MACROPHAGE_DN	-0.4494	-1.7241	0	0.274	0.246
GSE15930_NAIVE_VS_48H_IN_VITRO_STIM_CD8_TCELL_DN	-0.502	-1.7315	0	0.2895	0.225
GSE8685_IL2_STARVED_VS_IL2_ACT_IL2_STARVED_CD4_TCELL_DN	-0.4418	-1.7353	0	0.3285	0.215
GSE11961_MEMORY_BCELL_DAY7_VS_MEMORY_BCELL_DAY40_UP	-0.401	-1.7381	0	0.3976	0.211
GSE45365_CD8A_DC_VS_CD11B_DC_IFNAR_KO_UP	-0.4931	-1.8212	0	0.4924	0.087
GSE17974_IL4_AND_ANTI_IL12_VS_UNTREATED_24H_ACT_CD4_TCELL_DN	0.4054	1.7593	0.0019	0.0933	0.158
GSE12845_PRE_GC_VS_DARKZONE_GC_TONSIL_BCELL_DN	-0.4625	-1.6162	0.0019	0.1501	0.539
GSE22589_HEALTHY_VS_HIV_AND_SIV_INFECTED_DC_UP	-0.4378	-1.5908	0.0019	0.1521	0.612
GSE17721_12H_VS_24H_CPG_BMDC_DN	-0.4244	-1.5619	0.0019	0.1523	0.713
GSE5589_UNSTIM_VS_180MIN_LPS_STIM_MACROPHAGE_UP	-0.4404	-1.5804	0.0019	0.1551	0.651
GSE1925_CTRL_VS_24H_IFNG_STIM_IFNG_PRIMED_MACROPHAGE_UP	-0.3754	-1.5452	0.0019	0.1577	0.756
GSE3982_CENT_MEMORY_CD4_TCELL_VS_TH2_DN	-0.3944	-1.5299	0.0019	0.1614	0.808
GSE7509_FCGRIIB_VS_TNFA_IL1B_IL6_PGE_STIM_DC_UP	-0.467	-1.6386	0.0019	0.1671	0.48
GSE369_SOCS3_KO_VS_WT_LIVER_UP	-0.465	-1.6593	0.0019	0.1762	0.419
GSE15624_CTRL_VS_6H_HALOFUGINONE_TREATED_CD4_TCELL_DN	-0.4697	-1.6732	0.0019	0.2005	0.378
GSE43863_NAIVE_VS_MEMORY_TH1_CD4_TCELL_D150_LCMV_UP	0.3754	1.6863	0.002	0.1333	0.348
GSE24634_TEFF_VS_TCONV_DAY5_IN_CULTURE_UP	-0.4359	-1.6136	0.002	0.1383	0.544
GSE44649_NAIVE_VS_ACTIVATED_CD8_TCELL_DN	-0.4636	-1.6096	0.002	0.1416	0.554
GSE45365_WT_VS_IFNAR_KO_CD11B_DC_DN	-0.4527	-1.6146	0.002	0.1433	0.541
GSE16385_UNTREATED_VS_12H_IFNG_TNF_TREATED_MACROPHAGE_DN	-0.3752	-1.5987	0.002	0.1511	0.589
GSE7568_IL4_VS_IL4_AND_DEXAMETHASONE_TREATED_MACROPHAGE_UP	-0.4033	-1.5967	0.002	0.1515	0.597
GSE1925_3H_VS_24H_IFNG_STIM_IFNG_PRIMED_MACROPHAGE_UP	-0.4233	-1.5677	0.002	0.1515	0.694
GSE37301_MULTIPOTENT_PROGENITOR_VS_CD4_TCELL_DN	-0.3894	-1.5643	0.002	0.152	0.704
GSE3982_EFF_MEMORY_CD4_TCELL_VS_TH2_DN	-0.4188	-1.5742	0.002	0.1521	0.674
GSE37301_COMMON_LYMPHOID_PROGENITOR_VS_PRO_BCELL_UP	-0.3656	-1.5724	0.002	0.1527	0.68
GSE45365_HEALTHY_VS_MCMV_INFECTION_CD11B_DC_IFNAR_KO_DN	-0.3368	-1.5968	0.002	0.1533	0.597
GSE6875_TCONV_VS_FOXP3_KO_TREG_DN	-0.4659	-1.6168	0.002	0.1543	0.538
GSE2770_UNTREATED_VS_IL12_TREATED_ACT_CD4_TCELL_48H_DN	-0.4345	-1.5914	0.002	0.1547	0.612
GSE22103_LPS_VS_GMCSF_AND_IFNG_STIM_NEUTROPHIL_DN	-0.4574	-1.5754	0.002	0.1547	0.671
GSE21546_SAP1A_KO_VS_SAP1A_KO_AND_ELK1_KO_ANTI_CD3_STIM_DP_THYMOCYTES_UP	-0.3807	-1.5378	0.002	0.1562	0.775
GSE22886_NAIVE_CD4_TCELL_VS_12H_ACT_TH1_DN	-0.4753	-1.6223	0.002	0.1572	0.519
GSE45365_CD8A_DC_VS_CD11B_DC_UP	-0.407	-1.543	0.002	0.1583	0.761
GSE27291_0H_VS_6H_STIM_GAMMADELTA_TCELL_DN	-0.3671	-1.5384	0.002	0.1583	0.775
GSE25147_UNSTIM_VS_HELIOBACTER_PYLORI_LPS_STIM_MKN45_CELL_DN	-0.3331	-1.5386	0.002	0.1591	0.774
GSE26351_UNSTIM_VS_BMP_PATHWAY_STIM_HEMATOPOIETIC_PROGENITORS_UP	-0.3544	-1.5127	0.002	0.1639	0.844
GSE3982_MAC_VS_NEUTROPHIL_UP	-0.4848	-1.6397	0.002	0.1739	0.476
GSE40274_FOXP3_VS_FOXP3_AND_EOS_TRANSDUCED_ACTIVATED_CD4_TCELL_DN	-0.3366	-1.5003	0.002	0.1765	0.867
GSE2405_0H_VS_9H_A_PHAGOCYTOPHILUM_STIM_NEUTROPHIL_UP	-0.3664	-1.4922	0.002	0.1777	0.884
GSE45365_HEALTHY_VS_MCMV_INFECTION_BCELL_IFNAR_KO_DN	-0.4745	-1.6722	0.002	0.1935	0.381
GSE40493_BCL6_KO_VS_WT_TREG_DN	0.4332	1.5865	0.002	0.2251	0.649
GSE37534_GW1929_VS_PIOGLITAZONE_TREATED_CD4_TCELL_PPARG1_FOXP3_TRANSDUCED_UP	0.4046	1.775	0.0021	0.0979	0.133
GSE26290_CTRL_VS_AKT_INHIBITOR_TREATED_ANTI_CD3_AND_IL2_STIM_CD8_TCELL_UP	-0.3578	-1.6026	0.0021	0.1471	0.572
GSE41867_NAIVE_VS_EFFECTOR_CD8_TCELL_UP	-0.4279	-1.5537	0.0021	0.1525	0.736
GSE13411_NAIVE_VS_MEMORY_BCELL_UP	-0.3238	-1.5606	0.0021	0.1532	0.718
GSE10325_CD4_TCELL_VS_MYELOID_UP	-0.3664	-1.4986	0.0021	0.1774	0.868
GSE3982_NEUTROPHIL_VS_BASOPHIL_DN	-0.4657	-1.609	0.0038	0.1406	0.556
GSE41867_LCMV_ARMSTRONG_VS_CLONE13_DAY6_EFFECTOR_CD8_TCELL_UP	-0.3991	-1.6041	0.0038	0.1461	0.57
GSE17721_CTRL_VS_GARDIQUIMOD_24H_BMDC_DN	-0.4267	-1.5744	0.0038	0.1548	0.673
GSE26488_HDAC7_KO_VS_VP16_TRANSGENIC_HDAC7_KO_DOUBLE_POSITIVE_THYMOCYTE_UP	-0.3703	-1.5304	0.0038	0.1614	0.806
GSE13485_DAY1_VS_DAY21_YF17D_VACCINE_PBMC_DN	-0.4983	-1.6136	0.0039	0.1404	0.544
GSE22886_UNSTIM_VS_IL15_STIM_NKCELL_DN	-0.4763	-1.5963	0.0039	0.1505	0.597
GSE13887_HEALTHY_VS_LUPUS_RESTING_CD4_TCELL_DN	-0.3874	-1.5706	0.0039	0.1506	0.684
GSE22886_NAIVE_TCELL_VS_NEUTROPHIL_UP	-0.4636	-1.6166	0.0039	0.1519	0.538
GSE22886_NAIVE_CD8_TCELL_VS_NEUTROPHIL_UP	-0.4511	-1.5743	0.0039	0.1533	0.673
GSE18893_CTRL_VS_TNF_TREATED_TREG_2H_UP	-0.4878	-1.62	0.0039	0.1556	0.526
GSE7852_LN_VS_THYMUS_TCONV_DN	-0.4038	-1.548	0.0039	0.1588	0.752
GSE15930_NAIVE_VS_72H_IN_VITRO_STIM_CD8_TCELL_DN	-0.3673	-1.5194	0.0039	0.1623	0.833
GSE7568_IL4_VS_IL4_AND_TGFB_TREATED_MACROPHAGE_24H_DN	-0.4563	-1.6352	0.0039	0.1624	0.491
GSE22886_NEUTROPHIL_VS_DC_DN	-0.4819	-1.6393	0.0039	0.1702	0.479
GSE17721_CTRL_VS_PAM3CSK4_24H_BMDC_DN	-0.3483	-1.4496	0.0039	0.1918	0.947
GSE40493_BCL6_KO_VS_WT_TREG_UP	-0.5009	-1.6018	0.004	0.1467	0.576
GSE7218_UNSTIM_VS_ANTIGEN_STIM_THROUGH_IGG_BCELL_UP	-0.3978	-1.5589	0.004	0.1511	0.722
GSE3982_NEUTROPHIL_VS_TH1_DN	-0.4328	-1.5569	0.004	0.1512	0.728
GSE27241_WT_VS_RORGT_KO_TH17_POLARIZED_CD4_TCELL_DN	-0.4261	-1.5875	0.004	0.1515	0.617
GSE22935_WT_VS_MYD88_KO_MACROPHAGE_48H_MBOVIS_BCG_STIM_UP	-0.4076	-1.5678	0.004	0.1526	0.693
GSE27786_LSK_VS_LIN_NEG_CELL_DN	-0.3778	-1.5522	0.004	0.1532	0.74
GSE32533_WT_VS_MIR17_KO_ACT_CD4_TCELL_UP	-0.378	-1.5838	0.004	0.1537	0.633
GSE5455_EX_VIVO_VS_POST_24H_INCUBATION_MONOCYTES_FROM_TUMOR_BEARING_MOUSE_UP	-0.4287	-1.5724	0.004	0.1542	0.68
GSE45365_CD8A_DC_VS_CD11B_DC_DN	-0.4503	-1.6322	0.004	0.1547	0.498
GSE411_100MIN_VS_400MIN_IL6_STIM_MACROPHAGE_DN	-0.4682	-1.6219	0.004	0.1549	0.521
GSE45365_NK_CELL_VS_CD11B_DC_MCMV_INFECTION_UP	-0.3576	-1.5379	0.004	0.157	0.775
GSE18804_SPLEEN_MACROPHAGE_VS_COLON_TUMORAL_MACROPHAGE_DN	-0.3667	-1.5476	0.004	0.1571	0.753
GSE4984_UNTREATED_VS_LPS_TREATED_DC_UP	-0.3453	-1.5329	0.004	0.1595	0.796
GSE15330_LYMPHOID_MULTIPOTENT_VS_MEGAKARYOCYTE_ERYTHROID_PROGENITOR_UP	-0.3842	-1.5232	0.004	0.1619	0.824
GSE26928_NAIVE_VS_CXCR5_POS_CD4_TCELL_DN	-0.3775	-1.4845	0.004	0.1824	0.9
GSE22443_NAIVE_VS_ACT_AND_IL12_TREATED_CD8_TCELL_DN	-0.3493	-1.4693	0.004	0.1841	0.923
GSE5589_WT_VS_IL6_KO_LPS_AND_IL10_STIM_MACROPHAGE_45MIN_DN	-0.3664	-1.4634	0.004	0.1887	0.931
GSE15330_HSC_VS_MEGAKARYOCYTE_ERYTHROID_PROGENITOR_IKAROS_KO_DN	-0.3176	-1.4577	0.004	0.1887	0.936
GSE17974_0H_VS_0.5H_IN_VITRO_ACT_CD4_TCELL_UP	0.3421	1.5169	0.004	0.3325	0.841
GSE3982_BASOPHIL_VS_TH1_DN	-0.4139	-1.6161	0.0041	0.1477	0.539
GSE27670_CTRL_VS_BLIMP1_TRANSDUCED_GC_BCELL_DN	-0.4221	-1.5569	0.0041	0.1523	0.728
GSE13547_2H_VS_12_H_ANTI_IGM_STIM_ZFX_KO_BCELL_DN	-0.3761	-1.5924	0.0041	0.1547	0.61
GSE12366_GC_VS_MEMORY_BCELL_UP	-0.3743	-1.535	0.0041	0.1586	0.788
GSE3982_NEUTROPHIL_VS_BCELL_UP	0.3814	1.5923	0.0041	0.2204	0.639
GSE29949_DC_BRAIN_VS_MONOCYTE_BONE_MARROW_DN	0.3161	1.5022	0.0041	0.3307	0.875
GSE3039_NKT_CELL_VS_ALPHAALPHA_CD8_TCELL_DN	0.3695	1.6555	0.0043	0.1627	0.443
GSE37301_GRANULOCYTE_MONOCYTE_PROGENITOR_VS_RAG2_KO_NK_CELL_UP	-0.4488	-1.6081	0.0057	0.1401	0.56
GSE19888_CTRL_VS_TCELL_MEMBRANES_ACT_MAST_CELL_PRETREAT_A3R_INH_UP	-0.4146	-1.6148	0.0058	0.1453	0.541
GSE17721_POLYIC_VS_CPG_0.5H_BMDC_DN	-0.4255	-1.5536	0.0058	0.1515	0.736
GSE14308_TH17_VS_NATURAL_TREG_UP	-0.3616	-1.5257	0.0058	0.1626	0.821
GSE3982_EOSINOPHIL_VS_NEUTROPHIL_UP	-0.457	-1.6563	0.0058	0.1763	0.423
GSE37533_PPARG2_FOXP3_VS_FOXP3_TRANSDUCED_CD4_TCELL_PIOGLITAZONE_TREATED_UP	-0.3185	-1.4262	0.0058	0.1983	0.97
GSE24972_WT_VS_IRF8_KO_SPLEEN_FOLLICULAR_BCELL_UP	-0.2976	-1.4227	0.0058	0.2019	0.971
GSE6681_DELETED_FOXP3_VS_WT_TREG_DN	-0.4199	-1.5713	0.0059	0.1522	0.682
GSE3982_MEMORY_CD4_TCELL_VS_TH2_DN	-0.4201	-1.5895	0.0059	0.1531	0.615
GSE41867_LCMV_ARMSTRONG_VS_CLONE13_DAY8_EFFECTOR_CD8_TCELL_DN	-0.3731	-1.5058	0.0059	0.1673	0.855
GSE14026_TH1_VS_TH17_UP	0.2967	1.3876	0.0059	0.4818	0.989
GSE5542_IFNG_VS_IFNA_TREATED_EPITHELIAL_CELLS_24H_UP	-0.4606	-1.5854	0.006	0.1524	0.628
GSE22886_UNSTIM_VS_STIM_MEMORY_TCELL_DN	-0.4771	-1.5823	0.006	0.153	0.64
GSE39820_TGFBETA1_VS_TGFBETA3_IN_IL6_TREATED_CD4_TCELL_UP	-0.4907	-1.6271	0.006	0.154	0.505
GSE411_UNSTIM_VS_400MIN_IL6_STIM_SOCS3_KO_MACROPHAGE_DN	-0.4138	-1.5795	0.006	0.1557	0.654
GSE14308_TH2_VS_TH1_UP	-0.4334	-1.5756	0.006	0.1575	0.67
GSE12845_IGD_POS_BLOOD_VS_DARKZONE_GC_TONSIL_BCELL_DN	-0.4264	-1.5253	0.006	0.1616	0.821
GSE22886_NAIVE_CD4_TCELL_VS_48H_ACT_TH1_DN	-0.3946	-1.5239	0.006	0.1623	0.822
GSE1460_DP_THYMOCYTE_VS_THYMIC_STROMAL_CELL_DN	-0.4938	-1.6477	0.006	0.1703	0.453
GSE27786_LIN_NEG_VS_NKTCELL_UP	-0.3599	-1.491	0.006	0.1765	0.886
GSE14415_ACT_VS_CTRL_NATURAL_TREG_UP	-0.3637	-1.4769	0.006	0.1795	0.914
GSE22886_TH1_VS_TH2_12H_ACT_UP	-0.3163	-1.4573	0.006	0.1889	0.937
GSE26030_TH1_VS_TH17_RESTIMULATED_DAY5_POST_POLARIZATION_DN	-0.3602	-1.4471	0.006	0.1936	0.95
GSE11961_MEMORY_BCELL_DAY7_VS_PLASMA_CELL_DAY7_UP	-0.3296	-1.436	0.006	0.1963	0.962
GSE3982_BASOPHIL_VS_TH2_DN	-0.4099	-1.5944	0.0061	0.1526	0.602
GSE14000_TRANSLATED_RNA_VS_MRNA_DC_UP	-0.4896	-1.5613	0.0061	0.153	0.715
GSE12366_GC_VS_NAIVE_BCELL_UP	-0.3979	-1.5351	0.0061	0.1594	0.786
GSE2770_TGFB_AND_IL4_VS_IL12_TREATED_ACT_CD4_TCELL_6H_DN	-0.4029	-1.5331	0.0061	0.1602	0.796
GSE14308_TH2_VS_NAIVE_CD4_TCELL_UP	-0.38	-1.4892	0.0061	0.1782	0.893
GSE6269_E_COLI_VS_STREP_PNEUMO_INF_PBMC_UP	-0.3417	-1.4789	0.0061	0.1828	0.912
GSE36476_CTRL_VS_TSST_ACT_40H_MEMORY_CD4_TCELL_YOUNG_DN	-0.3229	-1.4305	0.0061	0.1986	0.968
GSE46606_IRF4HIGH_VS_WT_CD40L_IL2_IL5_DAY3_STIMULATED_BCELL_DN	0.3598	1.5788	0.0061	0.2169	0.672
GSE10094_LCMV_VS_LISTERIA_IND_EFF_CD4_TCELL_DN	0.3182	1.4811	0.0065	0.389	0.905
GSE11961_MEMORY_BCELL_DAY7_VS_MEMORY_BCELL_DAY40_DN	-0.3218	-1.3963	0.0075	0.217	0.991
GSE29618_PRE_VS_DAY7_POST_TIV_FLU_VACCINE_BCELL_DN	-0.4216	-1.5456	0.0077	0.1581	0.756
GSE21927_UNTREATED_VS_GMCSF_IL6_TREATED_BONE_MARROW_UP	-0.3184	-1.396	0.0077	0.2172	0.991
GSE22886_DAY0_VS_DAY7_MONOCYTE_IN_CULTURE_DN	-0.4201	-1.5893	0.0078	0.1513	0.616
GSE22886_NAIVE_CD4_TCELL_VS_MEMORY_TCELL_DN	-0.4973	-1.6316	0.0078	0.1524	0.499
GSE21927_UNTREATED_VS_GMCSF_IL6_TREATED_BONE_MARROW_DN	-0.3809	-1.5101	0.0078	0.1663	0.849
GSE3203_INFLUENZA_INF_VS_IFNB_TREATED_LN_BCELL_UP	-0.3269	-1.4767	0.0078	0.1792	0.914
GSE37301_LYMPHOID_PRIMED_MPP_VS_COMMON_LYMPHOID_PROGENITOR_UP	-0.3116	-1.4094	0.0078	0.211	0.983
GSE6674_ANTI_IGM_VS_PL2_3_STIM_BCELL_DN	-0.4453	-1.5675	0.0079	0.1507	0.694
GSE17721_POLYIC_VS_CPG_24H_BMDC_DN	-0.4258	-1.539	0.0079	0.1591	0.773
GSE24142_ADULT_VS_FETAL_EARLY_THYMIC_PROGENITOR_DN	-0.3762	-1.4847	0.0079	0.1828	0.9
GSE22432_MULTIPOTENT_VS_COMMON_DC_PROGENITOR_UNTREATED_DN	-0.3845	-1.4651	0.0079	0.1866	0.93
GSE17974_0.5H_VS_72H_IL4_AND_ANTI_IL12_ACT_CD4_TCELL_DN	-0.3538	-1.4474	0.0079	0.194	0.95
GSE21379_TFH_VS_NON_TFH_SAP_KO_CD4_TCELL_UP	-0.3407	-1.4242	0.0079	0.1995	0.97
GSE22886_DAY1_VS_DAY7_MONOCYTE_IN_CULTURE_DN	-0.4848	-1.6992	0.0079	0.2287	0.311
GSE22432_MULTIPOTENT_PROGENITOR_VS_CDC_DN	-0.4318	-1.5314	0.008	0.1604	0.803
GSE21927_SPLEEN_VS_TUMOR_MONOCYTE_BALBC_DN	-0.3875	-1.5228	0.008	0.1619	0.826
GSE411_100MIN_VS_400MIN_IL6_STIM_SOCS3_KO_MACROPHAGE_UP	-0.3827	-1.5217	0.008	0.1628	0.828
GSE41867_NAIVE_VS_EFFECTOR_CD8_TCELL_DN	-0.3885	-1.4946	0.008	0.1784	0.876
GSE22886_DC_VS_MONOCYTE_UP	-0.3499	-1.478	0.008	0.1818	0.913
GSE23568_ID3_KO_VS_WT_CD8_TCELL_UP	-0.3353	-1.451	0.008	0.1919	0.945
GSE1460_NAIVE_CD4_TCELL_ADULT_BLOOD_VS_THYMIC_STROMAL_CELL_DN	-0.4341	-1.5566	0.0081	0.1504	0.728
GSE27786_CD4_TCELL_VS_MONO_MAC_UP	-0.4062	-1.5078	0.0081	0.1666	0.851
GSE1448_CTRL_VS_ANTI_VBETA5_DP_THYMOCYTE_UP	-0.3739	-1.4929	0.0081	0.1778	0.882
GSE29618_PRE_VS_DAY7_POST_LAIV_FLU_VACCINE_MDC_UP	-0.3012	-1.3974	0.0081	0.217	0.99
GSE12963_UNINF_VS_ENV_AND_NEF_DEFICIENT_HIV1_INF_CD4_TCELL_DN	-0.3707	-1.5191	0.0082	0.1621	0.833
GSE17721_POLYIC_VS_CPG_8H_BMDC_DN	-0.4062	-1.5096	0.0083	0.1663	0.849
GSE28726_NAIVE_CD4_TCELL_VS_NAIVE_NKTCELL_DN	0.3352	1.5096	0.0083	0.3302	0.859
GSE23114_WT_VS_SLE2C1_MOUSE_SPLEEN_B1A_BCELL_DN	0.3322	1.4622	0.0083	0.416	0.929
GSE22886_TCELL_VS_BCELL_NAIVE_DN	-0.3105	-1.4158	0.0084	0.2072	0.978
GSE24671_BAKIMULC_VS_SENDAI_VIRUS_INFECTED_MOUSE_SPLENOCYTES_UP	-0.3108	-1.475	0.0093	0.18	0.918
GSE360_L_MAJOR_VS_M_TUBERCULOSIS_MAC_DN	-0.3073	-1.3819	0.0094	0.2261	0.996
GSE7218_IGM_VS_IGG_SIGNAL_THGOUGH_ANTIGEN_BCELL_UP	-0.3712	-1.4917	0.0096	0.1771	0.885
GSE6875_WT_VS_FOXP3_KO_TREG_DN	-0.2983	-1.4003	0.0096	0.2163	0.987
GSE37301_CD4_TCELL_VS_RAG2_KO_NK_CELL_UP	-0.3744	-1.5555	0.0097	0.1516	0.733
GSE26912_TUMORICIDAL_VS_CTRL_MACROPHAGE_UP	-0.354	-1.4439	0.0097	0.1962	0.952
GSE9006_HEALTHY_VS_TYPE_1_DIABETES_PBMC_AT_DX_UP	-0.4421	-1.5776	0.0098	0.1549	0.661
GSE28737_WT_VS_BCL6_KO_MARGINAL_ZONE_BCELL_DN	-0.4325	-1.5477	0.0098	0.1581	0.752
GSE39152_BRAIN_VS_SPLEEN_CD103_NEG_MEMORY_CD8_TCELL_UP	-0.4401	-1.5416	0.0098	0.1588	0.769
GSE15930_STIM_VS_STIM_AND_IFNAB_72H_CD8_T_CELL_DN	-0.3879	-1.461	0.0098	0.1893	0.933
GSE24142_EARLY_THYMIC_PROGENITOR_VS_DN3_THYMOCYTE_ADULT_DN	-0.3198	-1.4104	0.0098	0.2092	0.983
GSE4748_CYANOBACTERIUM_LPSLIKE_VS_LPS_AND_CYANOBACTERIUM_LPSLIKE_STIM_DC_3H_DN	0.3711	1.5768	0.0098	0.2136	0.679
GSE17721_CTRL_VS_PAM3CSK4_6H_BMDC_DN	-0.4501	-1.5709	0.0099	0.1514	0.683
GSE42021_CD24HI_VS_CD24INT_TREG_THYMUS_UP	-0.4411	-1.6341	0.0099	0.1611	0.494
GSE40274_CTRL_VS_FOXP3_AND_PBX1_TRANSDUCED_ACTIVATED_CD4_TCELL_DN	-0.3522	-1.5152	0.0099	0.1634	0.843
GSE5142_HTERT_TRANSDUCED_VS_CTRL_CD8_TCELL_LATE_PASSAGE_CLONE_UP	-0.3896	-1.52	0.0099	0.1636	0.833
GSE27786_LIN_NEG_VS_NEUTROPHIL_UP	-0.3786	-1.4824	0.0099	0.1833	0.908
GSE21546_UNSTIM_VS_ANTI_CD3_STIM_SAP1A_KO_AND_ELK1_KO_DP_THYMOCYTES_DN	0.4002	1.5987	0.0099	0.2418	0.615
GSE22886_NAIVE_CD4_TCELL_VS_48H_ACT_TH2_DN	-0.4579	-1.618	0.01	0.1572	0.532
GSE25123_ROSIGLITAZONE_VS_IL4_AND_ROSIGLITAZONE_STIM_MACROPHAGE_DAY10_UP	-0.3808	-1.5238	0.01	0.1617	0.823
GSE5589_IL6_KO_VS_IL10_KO_LPS_AND_IL10_STIM_MACROPHAGE_180MIN_DN	-0.3708	-1.4725	0.01	0.1816	0.921
GSE15330_WT_VS_IKAROS_KO_MEGAKARYOCYTE_ERYTHROID_PROGENITOR_UP	-0.3926	-1.4862	0.01	0.1819	0.899
GSE15324_NAIVE_VS_ACTIVATED_ELF4_KO_CD8_TCELL_DN	-0.3884	-1.4825	0.01	0.1837	0.908
GSE21360_SECONDARY_VS_TERTIARY_MEMORY_CD8_TCELL_UP	-0.4152	-1.5431	0.0101	0.1592	0.76
GSE17721_CTRL_VS_CPG_2H_BMDC_UP	-0.4084	-1.5332	0.0101	0.1611	0.796
GSE16451_IMMATURE_VS_MATURE_NEURON_CELL_LINE_WEST_EQUINE_ENC_VIRUS_UP	-0.3832	-1.4832	0.0101	0.1844	0.907
GSE37301_RAG2_KO_VS_RAG2_AND_ETS1_KO_NK_CELL_DN	-0.3496	-1.4419	0.0101	0.1946	0.954
GSE25502_WT_VS_KLF13_KO_THYMIC_MEMORY_LIKE_CD8_TCELL_UP	-0.3977	-1.5141	0.0102	0.1631	0.843
GSE45365_CD8A_DC_VS_CD11B_DC_IFNAR_KO_DN	-0.3853	-1.4782	0.0102	0.1834	0.913
GSE369_SOCS3_KO_VS_WT_LIVER_POST_IL6_INJECTION_UP	-0.3296	-1.4126	0.0102	0.208	0.982
GSE22886_CD8_VS_CD4_NAIVE_TCELL_DN	0.3229	1.4534	0.0102	0.3954	0.943
GSE29164_DAY3_VS_DAY7_CD8_TCELL_AND_IL12_TREATED_MELANOMA_DN	0.3241	1.4658	0.0102	0.4093	0.928
GSE13229_MATURE_VS_INTMATURE_NKCELL_DN	-0.3912	-1.4749	0.0115	0.1789	0.918
GSE16266_CTRL_VS_HEATSHOCK_AND_LPS_STIM_MEF_UP	-0.5054	-1.6371	0.0116	0.1658	0.484
GSE37532_WT_VS_PPARG_KO_VISCERAL_ADIPOSE_TISSUE_TREG_UP	-0.3649	-1.4797	0.0116	0.1833	0.91
GSE339_CD4POS_VS_CD8POS_DC_IN_CULTURE_DN	-0.3225	-1.4549	0.0116	0.1896	0.941
GSE3982_NEUTROPHIL_VS_BCELL_DN	-0.3866	-1.5458	0.0117	0.1587	0.756
GSE23321_CENTRAL_VS_EFFECTOR_MEMORY_CD8_TCELL_DN	-0.3915	-1.5277	0.0117	0.1637	0.813
GSE20715_0H_VS_6H_OZONE_TLR4_KO_LUNG_DN	-0.3913	-1.5207	0.0117	0.1638	0.83
GSE29618_MONOCYTE_VS_PDC_DAY7_FLU_VACCINE_DN	-0.3836	-1.498	0.0117	0.1778	0.87
GSE19888_CTRL_VS_A3R_INHIBITOR_TREATED_MAST_CELL_UP	-0.352	-1.4761	0.0117	0.1796	0.915
GSE36888_UNTREATED_VS_IL2_TREATED_STAT5_AB_KNOCKIN_TCELL_6H_DN	-0.4292	-1.5598	0.0118	0.1508	0.719
GSE7764_IL15_TREATED_VS_CTRL_NK_CELL_24H_UP	-0.4363	-1.5837	0.0118	0.1521	0.634
GSE3982_DC_VS_NEUTROPHIL_UP	-0.3836	-1.5148	0.0118	0.1634	0.843
GSE3982_MAST_CELL_VS_EFF_MEMORY_CD4_TCELL_UP	-0.3976	-1.4965	0.0118	0.1771	0.873
GSE411_WT_VS_SOCS3_KO_MACROPHAGE_UP	-0.3664	-1.4795	0.0119	0.183	0.911
GSE17721_POLYIC_VS_CPG_16H_BMDC_DN	-0.3681	-1.4604	0.0119	0.1893	0.933
GSE20366_TREG_VS_NAIVE_CD4_TCELL_HOMEOSTATIC_CONVERSION_UP	-0.332	-1.4559	0.0119	0.1899	0.94
GSE21670_UNTREATED_VS_TGFB_IL6_TREATED_CD4_TCELL_UP	-0.3267	-1.4422	0.0119	0.1952	0.953
GSE7218_UNSTIM_VS_ANTIGEN_STIM_THROUGH_IGG_BCELL_DN	0.5112	1.8385	0.012	0.0614	0.069
GSE7509_UNSTIM_VS_IFNA_STIM_IMMATURE_DC_DN	0.4769	1.7376	0.012	0.0842	0.203
GSE5679_CTRL_VS_RARA_AGONIST_AM580_TREATED_DC_DN	-0.3907	-1.4941	0.012	0.1777	0.876
GSE7509_UNSTIM_VS_IFNA_STIM_IMMATURE_DC_UP	-0.3329	-1.478	0.012	0.1824	0.913
GSE9960_GRAM_NEG_VS_GRAM_NEG_AND_POS_SEPSIS_PBMC_DN	-0.3949	-1.4697	0.012	0.1841	0.923
GSE16385_UNTREATED_VS_12H_IL4_TREATED_MACROPHAGE_DN	-0.3679	-1.4921	0.0121	0.177	0.884
GSE1460_DP_THYMOCYTE_VS_NAIVE_CD4_TCELL_ADULT_BLOOD_UP	-0.3949	-1.4681	0.0121	0.1858	0.924
GSE1460_INTRATHYMIC_T_PROGENITOR_VS_THYMIC_STROMAL_CELL_DN	-0.4469	-1.5633	0.0122	0.1523	0.709
GSE9946_MATURE_STIMULATORY_VS_LISTERIA_INF_MATURE_DC_DN	0.3683	1.5418	0.0122	0.2923	0.779
GSE10147_IL3_VS_IL3_AND_CPG_STIM_PDC_UP	0.3548	1.5077	0.0122	0.328	0.862
GSE7460_CD8_TCELL_VS_TREG_ACT_DN	-0.4502	-1.5632	0.0123	0.1512	0.709
GSE4984_GALECTIN1_VS_VEHICLE_CTRL_TREATED_DC_DN	-0.4285	-1.5162	0.0124	0.1633	0.84
GSE19888_ADENOSINE_A3R_ACT_VS_A3R_ACT_WITH_A3R_INH_PRETREATMENT_IN_MAST_CELL_UP	-0.3603	-1.5278	0.0124	0.1645	0.813
GSE16385_MONOCYTE_VS_12H_ROSIGLITAZONE_TREATED_MACROPHAGE_UP	-0.3128	-1.4404	0.0125	0.1947	0.956
GSE16266_LPS_VS_HEATSHOCK_AND_LPS_STIM_MEF_UP	0.3312	1.5387	0.0126	0.2931	0.787
GSE11924_TFH_VS_TH1_CD4_TCELL_DN	-0.3396	-1.4494	0.0132	0.1915	0.947
GSE4748_CYANOBACTERIUM_LPSLIKE_VS_LPS_AND_CYANOBACTERIUM_LPSLIKE_STIM_DC_3H_UP	-0.3164	-1.43	0.0134	0.197	0.968
GSE46606_IRF4HIGH_VS_WT_CD40L_IL2_IL5_DAY3_STIMULATED_BCELL_UP	-0.4333	-1.5403	0.0136	0.1578	0.769
GSE15750_DAY6_VS_DAY10_TRAF6KO_EFF_CD8_TCELL_UP	-0.3129	-1.4561	0.0136	0.1902	0.938
GSE27859_DC_VS_CD11C_INT_F480_HI_MACROPHAGE_DN	-0.4258	-1.5714	0.0137	0.1533	0.682
GSE31082_DN_VS_CD4_SP_THYMOCYTE_UP	-0.4297	-1.5265	0.0137	0.162	0.818
GSE31082_DN_VS_DP_THYMOCYTE_UP	-0.4151	-1.5705	0.0138	0.1494	0.684
GSE22432_MULTIPOTENT_VS_COMMON_DC_PROGENITOR_UP	-0.4212	-1.5603	0.0138	0.1511	0.718
GSE20500_CTRL_VS_RETINOIC_ACID_TREATED_CD4_TCELL_UP	-0.4079	-1.545	0.0138	0.1571	0.757
GSE18791_CTRL_VS_NEWCASTLE_VIRUS_DC_12H_UP	-0.4373	-1.4975	0.0138	0.1772	0.87
GSE16451_CTRL_VS_WEST_EQUINE_ENC_VIRUS_IMMATURE_NEURON_CELL_LINE_DN	-0.3632	-1.4749	0.0138	0.1794	0.918
GSE557_WT_VS_I_AB_KO_DC_DN	-0.4146	-1.4604	0.0138	0.1899	0.933
GSE10240_IL22_VS_IL17_STIM_PRIMARY_BRONCHIAL_EPITHELIAL_CELLS_DN	-0.3562	-1.4394	0.0138	0.1956	0.957
GSE36891_POLYIC_TLR3_VS_PAM_TLR2_STIM_PERITONEAL_MACROPHAGE_DN	-0.419	-1.5112	0.0139	0.1648	0.846
GSE27786_BCELL_VS_MONO_MAC_UP	-0.3777	-1.4587	0.0139	0.1885	0.936
GSE3720_VD1_VS_VD2_GAMMADELTA_TCELL_WITH_PMA_STIM_UP	-0.3938	-1.478	0.014	0.1811	0.913
GSE20715_WT_VS_TLR4_KO_48H_OZONE_LUNG_DN	-0.3558	-1.4549	0.0141	0.1901	0.941
GSE16451_CTRL_VS_WEST_EQUINE_ENC_VIRUS_MATURE_NEURON_CELL_LINE_UP	-0.3217	-1.342	0.0141	0.2448	0.998
GSE36095_WT_VS_HDAC9_KO_TREG_DN	0.3903	1.532	0.0141	0.2964	0.804
GSE3982_NKCELL_VS_TH2_DN	-0.4166	-1.5406	0.0142	0.1582	0.769
GSE24634_TEFF_VS_TCONV_DAY3_IN_CULTURE_UP	-0.3947	-1.4916	0.0142	0.1768	0.886
GSE16450_CTRL_VS_IFNA_12H_STIM_IMMATURE_NEURON_CELL_LINE_UP	-0.4985	-1.5782	0.0143	0.155	0.659
GSE5589_IL6_KO_VS_IL10_KO_LPS_STIM_MACROPHAGE_45MIN_DN	-0.3507	-1.4452	0.0145	0.1959	0.952
GSE2405_HEAT_KILLED_LYSATE_VS_LIVE_A_PHAGOCYTOPHILUM_STIM_NEUTROPHIL_24H_DN	-0.3353	-1.4498	0.0147	0.1931	0.947
GSE22886_NEUTROPHIL_VS_MONOCYTE_DN	-0.4379	-1.5516	0.0151	0.153	0.741
GSE17721_LPS_VS_CPG_1H_BMDC_UP	-0.3804	-1.4621	0.0151	0.1889	0.931
GSE2405_0H_VS_24H_A_PHAGOCYTOPHILUM_STIM_NEUTROPHIL_DN	-0.3432	-1.4971	0.0153	0.1772	0.872
GSE27241_WT_VS_RORGT_KO_TH17_POLARIZED_CD4_TCELL_UP	-0.2978	-1.411	0.0154	0.209	0.982
GSE17721_4_VS_24H_CPG_BMDC_UP	-0.3014	-1.356	0.0154	0.2387	0.998
GSE8621_UNSTIM_VS_LPS_STIM_MACROPHAGE_UP	-0.2973	-1.3563	0.0155	0.2383	0.998
GSE18281_CORTICAL_THYMOCYTE_VS_WHOLE_CORTEX_THYMUS_DN	-0.4099	-1.4923	0.0156	0.1783	0.884
GSE2770_IL12_VS_IL4_TREATED_ACT_CD4_TCELL_6H_DN	-0.3979	-1.4433	0.0158	0.1968	0.952
GSE28237_FOLLICULAR_VS_EARLY_GC_BCELL_DN	-0.3463	-1.4252	0.0158	0.1989	0.97
GSE360_T_GONDII_VS_B_MALAYI_LOW_DOSE_MAC_UP	-0.3108	-1.3484	0.0158	0.2417	0.998
GSE12845_IGD_NEG_BLOOD_VS_PRE_GC_TONSIL_BCELL_DN	-0.3815	-1.449	0.0159	0.1918	0.947
GSE557_CIITA_KO_VS_I_AB_KO_DC_DN	-0.3846	-1.4498	0.016	0.1926	0.947
GSE10240_CTRL_VS_IL17_STIM_PRIMARY_BRONCHIAL_EPITHELIAL_CELLS_UP	-0.2884	-1.3254	0.016	0.2553	0.998
GSE22886_NAIVE_BCELL_VS_BLOOD_PLASMA_CELL_DN	-0.4045	-1.4828	0.0161	0.1839	0.908
GSE3982_EOSINOPHIL_VS_EFF_MEMORY_CD4_TCELL_DN	-0.3461	-1.439	0.0161	0.1953	0.957
GSE17721_0.5H_VS_24H_PAM3CSK4_BMDC_DN	-0.4431	-1.5118	0.0162	0.1644	0.844
GSE22045_TREG_VS_TCONV_DN	-0.3817	-1.4805	0.0162	0.183	0.91
GSE12198_CTRL_VS_LOW_IL2_STIM_NK_CELL_UP	-0.3353	-1.4034	0.0162	0.2161	0.986
GSE39820_CTRL_VS_TGFBETA3_IL6_CD4_TCELL_DN	-0.3814	-1.481	0.0163	0.184	0.909
GSE6566_STRONG_VS_WEAK_DC_STIMULATED_CD4_TCELL_UP	0.2757	1.3558	0.0165	0.466	0.996
GSE13547_CTRL_VS_ANTI_IGM_STIM_BCELL_12H_DN	-0.3885	-1.5251	0.0169	0.161	0.821
GSE25088_ROSIGLITAZONE_VS_IL4_AND_ROSIGLITAZONE_STIM_MACROPHAGE_DAY10_UP	-0.3488	-1.4324	0.017	0.1981	0.966
GSE22886_IL2_VS_IL15_STIM_NKCELL_DN	-0.356	-1.5198	0.0171	0.1622	0.833
GSE24142_DN2_VS_DN3_THYMOCYTE_ADULT_DN	-0.3982	-1.4779	0.0172	0.1807	0.914
GSE3203_INFLUENZA_INF_VS_IFNB_TREATED_LN_BCELL_DN	-0.3412	-1.4252	0.0173	0.1985	0.97
GSE3982_DC_VS_NEUTROPHIL_LPS_STIM_UP	-0.4272	-1.5377	0.0174	0.1555	0.775
GSE17721_LPS_VS_GARDIQUIMOD_0.5H_BMDC_DN	-0.3248	-1.4185	0.0174	0.2037	0.976
GSE17974_CTRL_VS_ACT_IL4_AND_ANTI_IL12_72H_CD4_TCELL_DN	-0.3812	-1.4578	0.0176	0.1891	0.936
GSE1925_CTRL_VS_3H_IFNG_STIM_IFNG_PRIMED_MACROPHAGE_DN	-0.3158	-1.4024	0.0177	0.2152	0.986
GSE37532_WT_VS_PPARG_KO_VISCERAL_ADIPOSE_TISSUE_TREG_DN	-0.4204	-1.5202	0.0178	0.1641	0.831
GSE21927_UNTREATED_VS_GMCSF_GCSF_TREATED_BONE_MARROW_DN	-0.3628	-1.4477	0.0178	0.1941	0.95
GSE40274_CTRL_VS_FOXP3_TRANSDUCED_ACTIVATED_CD4_TCELL_UP	-0.3304	-1.4301	0.0178	0.1978	0.968
GSE1460_CD4_THYMOCYTE_VS_NAIVE_CD4_TCELL_CORD_BLOOD_UP	-0.4618	-1.5023	0.0179	0.1734	0.862
GSE17974_0H_VS_48H_IN_VITRO_ACT_CD4_TCELL_DN	-0.3741	-1.4301	0.0179	0.1983	0.968
GSE32164_ALTERNATIVELY_ACT_M2_VS_CMYC_INHIBITED_MACROPHAGE_DN	-0.3419	-1.4073	0.0179	0.2116	0.984
GSE5679_PPARG_LIGAND_ROSIGLITAZONE_VS_RARA_AGONIST_AM580_TREATED_DC_UP	-0.3907	-1.5079	0.018	0.1672	0.851
GSE24210_RESTING_TREG_VS_TCONV_DN	-0.4193	-1.4828	0.018	0.1846	0.908
GSE45365_NK_CELL_VS_CD8_TCELL_UP	-0.3798	-1.4697	0.018	0.1847	0.923
GSE13493_DP_VS_CD4INTCD8POS_THYMOCYTE_DN	-0.3615	-1.4629	0.018	0.1885	0.931
GSE4142_GC_BCELL_VS_MEMORY_BCELL_DN	-0.3301	-1.3971	0.0181	0.2167	0.99
GSE11961_UNSTIM_VS_ANTI_IGM_AND_CD40_STIM_6H_FOLLICULAR_BCELL_UP	-0.3123	-1.3925	0.0181	0.2178	0.992
GSE28726_NAIVE_VS_ACTIVATED_VA24NEG_NKTCELL_DN	0.3019	1.4001	0.0181	0.463	0.982
GSE37605_TREG_VS_TCONV_NOD_FOXP3_FUSION_GFP_DN	-0.4296	-1.5058	0.0182	0.168	0.855
GSE32164_RESTING_DIFFERENTIATED_VS_ALTERNATIVELY_ACT_M2_MACROPHAGE_UP	-0.3275	-1.4616	0.0182	0.1894	0.932
GSE15735_CTRL_VS_HDAC_INHIBITOR_TREATED_CD4_TCELL_12H_UP	-0.3304	-1.3898	0.0182	0.2214	0.993
GSE36891_UNSTIM_VS_PAM_TLR2_STIM_PERITONEAL_MACROPHAGE_UP	-0.4031	-1.443	0.0183	0.1964	0.952
GSE32533_MIR17_KO_VS_MIR17_OVEREXPRESS_ACT_CD4_TCELL_UP	0.3727	1.6042	0.0184	0.2402	0.594
GSE17974_CTRL_VS_ACT_IL4_AND_ANTI_IL12_0.5H_CD4_TCELL_UP	0.3468	1.4276	0.0184	0.4484	0.969
GSE22611_UNSTIM_VS_6H_MDP_STIM_MUTANT_NOD2_TRANSDUCED_HEK293T_CELL_DN	0.3275	1.4509	0.0185	0.3989	0.944
GSE360_L_DONOVANI_VS_L_MAJOR_DC_UP	-0.2926	-1.3505	0.0187	0.2402	0.998
GSE24142_ADULT_VS_FETAL_DN2_THYMOCYTE_DN	-0.3345	-1.3987	0.0188	0.2172	0.987
GSE27786_LIN_NEG_VS_CD4_TCELL_UP	-0.3616	-1.4823	0.0189	0.1826	0.909
GSE37533_PPARG2_FOXP3_VS_FOXP3_TRANSDUCED_CD4_TCELL_UP	-0.3947	-1.4612	0.0191	0.1896	0.932
GSE37533_UNTREATED_VS_PIOGLIZATONE_TREATED_CD4_TCELL_FOXP3_TRASDUCED_CD4_TCELL_UP	-0.3506	-1.4353	0.0192	0.1968	0.962
GSE360_DC_VS_MAC_L_MAJOR_UP	-0.2998	-1.4007	0.0192	0.2165	0.986
GSE21927_SPLEEN_C57BL6_VS_EL4_TUMOR_BALBC_MONOCYTES_DN	-0.4527	-1.558	0.0194	0.1516	0.726
GSE34205_RSV_VS_FLU_INF_INFANT_PBMC_DN	0.3846	1.5794	0.0194	0.2363	0.67
GSE6092_CTRL_VS_BORRELIA_BIRGDOFERI_INF_ENDOTHELIAL_CELL_UP	-0.3848	-1.4975	0.0195	0.1779	0.87
GSE41176_UNSTIM_VS_ANTI_IGM_STIM_TAK1_KO_BCELL_1H_DN	-0.3187	-1.4391	0.0195	0.1957	0.957
GSE3039_NKT_CELL_VS_ALPHABETA_CD8_TCELL_DN	-0.4195	-1.5328	0.0196	0.1588	0.796
GSE21774_CD62L_POS_CD56_DIM_VS_CD62L_NEG_CD56_DIM_NK_CELL_DN	0.3278	1.4706	0.0197	0.406	0.919
GSE39820_CTRL_VS_IL1B_IL6_IL23A_CD4_TCELL_DN	-0.3649	-1.4497	0.0199	0.1921	0.947
GSE4984_UNTREATED_VS_VEHICLE_CTRL_TREATED_DC_DN	-0.3482	-1.4112	0.0199	0.2091	0.982
GSE20366_EX_VIVO_VS_HOMEOSTATIC_CONVERSION_TREG_DN	-0.2979	-1.3774	0.0199	0.2279	0.997
GSE18791_CTRL_VS_NEWCASTLE_VIRUS_DC_14H_DN	0.3424	1.4582	0.0199	0.4242	0.938
GSE37534_PIOGLITAZONE_VS_ROSIGLITAZONE_TREATED_CD4_TCELL_PPARG1_FOXP3_TRANSDUCED_DN	-0.374	-1.4892	0.02	0.1787	0.893
GSE10147_IL3_AND_HIVP17_VS_IL3_AND_CPG_STIM_PDC_DN	-0.3381	-1.3861	0.02	0.2224	0.993
GSE2770_UNTREATED_VS_ACT_CD4_TCELL_2H_DN	-0.3859	-1.4937	0.0201	0.1777	0.878
GSE3982_NEUTROPHIL_VS_TH2_DN	-0.4077	-1.4552	0.0201	0.1902	0.941
GSE2770_TGFB_AND_IL4_VS_IL4_TREATED_ACT_CD4_TCELL_6H_DN	-0.4696	-1.5476	0.0202	0.156	0.753
GSE31622_WT_VS_KLF3_KO_BCELL_UP	-0.3397	-1.4667	0.0202	0.1862	0.927
GSE3982_MAST_CELL_VS_NKCELL_DN	0.2912	1.3707	0.0204	0.4608	0.994
GSE24574_BCL6_LOW_TFH_VS_TCONV_CD4_TCELL_DN	-0.3587	-1.4429	0.0205	0.196	0.952
GSE27786_LIN_NEG_VS_MONO_MAC_DN	-0.3369	-1.4155	0.0205	0.2073	0.978
GSE23114_PERITONEAL_CAVITY_B1A_BCELL_VS_SPLEEN_BCELL_IN_SLE2C1_MOUSE_UP	0.3104	1.4257	0.0205	0.4355	0.97
GSE19941_UNSTIM_VS_LPS_AND_IL10_STIM_IL10_KO_MACROPHAGE_DN	-0.3333	-1.3811	0.0206	0.2251	0.996
GSE15624_CTRL_VS_3H_HALOFUGINONE_TREATED_CD4_TCELL_DN	-0.3166	-1.3801	0.0207	0.2266	0.996
GSE21927_SPLENIC_C26GM_TUMOROUS_VS_BONE_MARROW_MONOCYTES_UP	-0.2851	-1.3718	0.0207	0.2324	0.998
GSE5589_LPS_VS_LPS_AND_IL10_STIM_IL10_KO_MACROPHAGE_45MIN_UP	-0.466	-1.5656	0.0209	0.1519	0.699
GSE7460_FOXP3_MUT_VS_HET_ACT_TCONV_UP	0.2905	1.3782	0.0209	0.4677	0.992
GSE36392_EOSINOPHIL_VS_MAC_IL25_TREATED_LUNG_DN	-0.3804	-1.4771	0.021	0.1797	0.914
GSE34156_UNTREATED_VS_6H_NOD2_AND_TLR1_TLR2_LIGAND_TREATED_MONOCYTE_UP	-0.3413	-1.4632	0.0211	0.1885	0.931
GSE42021_TREG_PLN_VS_TREG_PRECURSORS_THYMUS_UP	-0.3341	-1.436	0.0211	0.1969	0.962
GSE27786_BCELL_VS_NKCELL_UP	-0.3865	-1.4774	0.0214	0.1798	0.914
GSE37532_VISCERAL_ADIPOSE_TISSUE_VS_LN_DERIVED_PPARG_KO_TREG_CD4_TCELL_DN	0.3585	1.4566	0.0214	0.4059	0.939
GSE10239_NAIVE_VS_DAY4.5_EFF_CD8_TCELL_DN	-0.3637	-1.4367	0.0215	0.1975	0.961
GSE3982_BASOPHIL_VS_CENT_MEMORY_CD4_TCELL_DN	-0.3	-1.3662	0.0216	0.2342	0.998
GSE17721_ALL_VS_24H_PAM3CSK4_BMDC_DN	-0.3469	-1.435	0.0217	0.1958	0.962
GSE21927_BALBC_VS_C57BL6_MONOCYTE_SPLEEN_DN	-0.3165	-1.3577	0.0218	0.2389	0.998
GSE1112_OT1_CD8AB_VS_HY_CD8AA_THYMOCYTE_RTOC_CULTURE_DN	-0.3705	-1.4596	0.0219	0.189	0.934
GSE3039_NKT_CELL_VS_ALPHABETA_CD8_TCELL_UP	-0.3728	-1.4534	0.0219	0.1903	0.944
GSE11818_WT_VS_DICER_KO_TREG_DN	-0.3795	-1.4328	0.0219	0.1977	0.965
GSE21927_SPLEEN_VS_C26GM_TUMOR_MONOCYTE_BALBC_DN	-0.42	-1.5171	0.022	0.1643	0.839
GSE1460_CD4_THYMOCYTE_VS_THYMIC_STROMAL_CELL_DN	-0.4196	-1.4781	0.022	0.1829	0.913
GSE8515_CTRL_VS_IL1_4H_STIM_MAC_UP	-0.3299	-1.4563	0.022	0.1904	0.938
GSE21927_SPLEEN_VS_4T1_TUMOR_MONOCYTE_BALBC_DN	-0.3674	-1.4373	0.022	0.1972	0.959
GSE24972_MARGINAL_ZONE_BCELL_VS_FOLLICULAR_BCELL_UP	-0.3056	-1.3431	0.022	0.2444	0.998
GSE45365_HEALTHY_VS_MCMV_INFECTION_BCELL_IFNAR_KO_UP	-0.4113	-1.4803	0.0221	0.1828	0.91
GSE2124_CTRL_VS_LYMPHOTOXIN_BETA_TREATED_MLN_UP	0.328	1.4575	0.0221	0.41	0.938
GSE16450_CTRL_VS_IFNA_6H_STIM_IMMATURE_NEURON_CELL_LINE_UP	-0.4019	-1.4854	0.0222	0.1827	0.9
GSE18804_SPLEEN_MACROPHAGE_VS_BRAIN_TUMORAL_MACROPHAGE_UP	-0.3725	-1.4553	0.0222	0.1905	0.941
GSE12198_CTRL_VS_LOW_IL2_STIM_NK_CELL_DN	-0.357	-1.4028	0.0222	0.2148	0.986
GSE21670_UNTREATED_VS_TGFB_IL6_TREATED_STAT3_KO_CD4_TCELL_UP	-0.3673	-1.4213	0.0223	0.2016	0.972
GSE16450_CTRL_VS_IFNA_12H_STIM_MATURE_NEURON_CELL_LINE_UP	0.2807	1.3043	0.0223	0.4976	0.999
GSE22601_IMMATURE_CD4_SINGLE_POSITIVE_VS_CD4_SINGLE_POSITIVE_THYMOCYTE_DN	-0.3177	-1.3546	0.0226	0.2381	0.998
GSE1740_UNSTIM_VS_IFNA_STIMULATED_MCSF_IFNG_DERIVED_MACROPHAGE_UP	0.2882	1.3497	0.0226	0.4697	0.998
GSE42724_MEMORY_BCELL_VS_PLASMABLAST_DN	-0.4101	-1.5153	0.023	0.164	0.843
GSE29618_MONOCYTE_VS_PDC_DN	-0.3337	-1.3758	0.0231	0.2296	0.997
GSE26928_EFF_MEM_VS_CENTR_MEM_CD4_TCELL_DN	-0.3694	-1.4323	0.0234	0.1978	0.967
GSE20727_CTRL_VS_DNFB_ALLERGEN_TREATED_DC_DN	-0.3101	-1.398	0.0234	0.217	0.988
GSE37301_HEMATOPOIETIC_STEM_CELL_VS_COMMON_LYMPHOID_PROGENITOR_DN	-0.3234	-1.3553	0.0234	0.2394	0.998
GSE13522_CTRL_VS_T_CRUZI_BRAZIL_STRAIN_INF_SKIN_UP	-0.336	-1.4082	0.0235	0.2112	0.984
GSE13493_CD4INTCD8POS_VS_CD8POS_THYMOCYTE_UP	-0.3736	-1.428	0.0236	0.1987	0.969
GSE19888_CTRL_VS_TCELL_MEMBRANES_ACT_MAST_CELL_PRETREAT_A3R_INH_DN	0.4089	1.595	0.0236	0.225	0.631
GSE10273_LOW_IL7_VS_HIGH_IL7_AND_IRF4_IN_IRF4_8_NULL_PRE_BCELL_UP	-0.2972	-1.3317	0.0236	0.2506	0.998
GSE30962_PRIMARY_VS_SECONDARY_CHRONIC_LCMV_INF_CD8_TCELL_UP	-0.3723	-1.4223	0.0237	0.2018	0.972
GSE3982_MAC_VS_EFF_MEMORY_CD4_TCELL_UP	-0.364	-1.4153	0.0237	0.2065	0.978
GSE43863_NAIVE_VS_MEMORY_LY6C_INT_CXCR5POS_CD4_TCELL_D150_LCMV_DN	-0.4135	-1.4756	0.0239	0.18	0.915
GSE17721_LPS_VS_PAM3CSK4_1H_BMDC_UP	-0.3649	-1.4329	0.0239	0.1979	0.965
GSE21546_UNSTIM_VS_ANTI_CD3_STIM_SAP1A_KO_DP_THYMOCYTES_DN	0.2983	1.3714	0.024	0.4623	0.994
GSE14415_TCONV_VS_FOXP3_KO_INDUCED_TREG_DN	-0.3749	-1.4791	0.0241	0.1829	0.912
GSE43863_NAIVE_VS_TFH_CD4_EFF_TCELL_D6_LCMV_DN	0.3189	1.3788	0.0241	0.4707	0.992
GSE32901_NAIVE_VS_TH17_ENRICHED_CD4_TCELL_DN	-0.4013	-1.4597	0.0242	0.1895	0.934
GSE17721_LPS_VS_GARDIQUIMOD_16H_BMDC_DN	-0.3743	-1.4296	0.0242	0.1975	0.968
GSE21063_WT_VS_NFATC1_KO_16H_ANTI_IGM_STIM_BCELL_DN	-0.2513	-1.2838	0.0242	0.2861	1
GSE29164_CD8_TCELL_VS_CD8_TCELL_AND_IL12_TREATED_MELANOMA_DAY7_DN	-0.346	-1.4447	0.0243	0.1957	0.952
GSE37301_MULTIPOTENT_PROGENITOR_VS_PRO_BCELL_DN	-0.4294	-1.5143	0.0244	0.1635	0.843
GSE29615_DAY3_VS_DAY7_LAIV_FLU_VACCINE_PBMC_DN	-0.3737	-1.4741	0.0244	0.1796	0.918
GSE12001_MIR223_KO_VS_WT_NEUTROPHIL_UP	-0.3676	-1.4303	0.0246	0.1985	0.968
GSE25088_CTRL_VS_ROSIGLITAZONE_STIM_MACROPHAGE_UP	-0.3596	-1.4275	0.0246	0.1991	0.969
GSE12484_HEALTHY_VS_PERIDONTITIS_NEUTROPHILS_DN	-0.341	-1.4138	0.0251	0.2074	0.98
GSE41978_ID2_KO_VS_BIM_KO_KLRG1_LOW_EFFECTOR_CD8_TCELL_DN	-0.3193	-1.3893	0.0255	0.2209	0.993
GSE42021_TCONV_PLN_VS_CD24INT_TCONV_THYMUS_UP	-0.3316	-1.3829	0.0255	0.2258	0.995
GSE20715_WT_VS_TLR4_KO_LUNG_DN	0.2821	1.3408	0.0256	0.4813	0.999
GSE27786_LIN_NEG_VS_CD8_TCELL_UP	-0.3569	-1.3977	0.0257	0.2166	0.989
GSE9650_EXHAUSTED_VS_MEMORY_CD8_TCELL_UP	-0.2825	-1.3591	0.0257	0.2388	0.998
GSE6090_UNSTIM_VS_DC_SIGN_STIM_DC_UP	-0.4325	-1.4653	0.0259	0.1869	0.93
GSE2770_IL12_VS_IL4_TREATED_ACT_CD4_TCELL_48H_UP	-0.3297	-1.3603	0.0259	0.2381	0.998
GSE14308_NAIVE_CD4_TCELL_VS_INDUCED_TREG_DN	-0.37	-1.4115	0.0262	0.2088	0.982
GSE39820_TGFBETA1_VS_TGFBETA3_IN_IL6_IL23A_TREATED_CD4_TCELL_UP	-0.3184	-1.3731	0.0263	0.2317	0.998
GSE18804_BRAIN_VS_COLON_TUMORAL_MACROPHAGE_UP	-0.3101	-1.3567	0.0264	0.2389	0.998
GSE22886_NEUTROPHIL_VS_DC_UP	0.3536	1.5344	0.0264	0.2978	0.798
GSE37605_C57BL6_VS_NOD_FOXP3_IRES_GFP_TREG_UP	0.381	1.5166	0.0264	0.3232	0.843
GSE6269_HEALTHY_VS_STAPH_AUREUS_INF_PBMC_DN	0.2874	1.3404	0.0264	0.4716	0.999
GSE19941_LPS_VS_LPS_AND_IL10_STIM_IL10_KO_NFKBP50_KO_MACROPHAGE_DN	-0.3163	-1.3714	0.0265	0.2324	0.998
GSE6674_UNSTIM_VS_ANTI_IGM_AND_CPG_STIM_BCELL_DN	-0.4322	-1.5074	0.0266	0.1665	0.851
GSE29614_CTRL_VS_DAY7_TIV_FLU_VACCINE_PBMC_DN	-0.3551	-1.4546	0.0266	0.1896	0.941
GSE11961_MEMORY_BCELL_DAY40_VS_GERMINAL_CENTER_BCELL_DAY40_DN	-0.3184	-1.3753	0.0266	0.2304	0.997
GSE22432_MULTIPOTENT_VS_COMMON_DC_PROGENITOR_UNTREATED_UP	-0.4351	-1.491	0.0267	0.1772	0.886
GSE7568_IL4_TGFB_DEXAMETHASONE_VS_IL4_TGFB_TREATED_MACROPHAGE_UP	-0.4498	-1.4816	0.0267	0.1836	0.909
GSE2770_UNTREATED_VS_TGFB_AND_IL12_TREATED_ACT_CD4_TCELL_48H_UP	-0.3118	-1.3706	0.0267	0.2321	0.998
GSE2405_0H_VS_12H_A_PHAGOCYTOPHILUM_STIM_NEUTROPHIL_DN	-0.2932	-1.3484	0.0267	0.241	0.998
GSE15930_NAIVE_VS_72H_IN_VITRO_STIM_CD8_TCELL_UP	-0.3096	-1.3621	0.0269	0.2368	0.998
GSE32986_GMCSF_AND_CURDLAN_LOWDOSE_VS_GMCSF_AND_CURDLAN_HIGHDOSE_STIM_DC_DN	-0.2665	-1.3057	0.0269	0.2725	0.999
GSE16385_UNTREATED_VS_12H_ROSIGLITAZONE_TREATED_MACROPHAGE_DN	0.2994	1.3622	0.027	0.4606	0.995
GSE2770_UNTREATED_VS_IL4_TREATED_ACT_CD4_TCELL_2H_DN	-0.3722	-1.4544	0.0271	0.1893	0.941
GSE5099_MONOCYTE_VS_ALTERNATIVE_M2_MACROPHAGE_DN	-0.3549	-1.4267	0.0272	0.1978	0.969
GSE27786_CD8_TCELL_VS_NKTCELL_UP	-0.2611	-1.2583	0.0272	0.3045	1
GSE3982_EOSINOPHIL_VS_TH2_DN	-0.4127	-1.4957	0.0273	0.1779	0.876
GSE2770_IL12_AND_TGFB_VS_IL4_TREATED_ACT_CD4_TCELL_6H_DN	0.3123	1.4265	0.0273	0.4389	0.969
GSE17721_PAM3CSK4_VS_GADIQUIMOD_8H_BMDC_UP	-0.3619	-1.4256	0.0274	0.1992	0.97
GSE21927_SPLENIC_C26GM_TUMOROUS_VS_4T1_TUMOR_MONOCYTES_DN	-0.4493	-1.5381	0.0275	0.1578	0.775
GSE4142_NAIVE_VS_GC_BCELL_UP	-0.3335	-1.4006	0.0275	0.2159	0.986
GSE360_CTRL_VS_L_MAJOR_MAC_DN	-0.308	-1.3673	0.0277	0.2345	0.998
GSE6259_FLT3L_INDUCED_VS_WT_SPLENIC_DC_33D1_POS_DN	0.3078	1.3802	0.0277	0.47	0.992
GSE25088_WT_VS_STAT6_KO_MACROPHAGE_IL4_STIM_UP	0.2773	1.3113	0.0277	0.4834	0.999
GSE22886_NAIVE_CD4_TCELL_VS_12H_ACT_TH2_DN	-0.4215	-1.4654	0.0279	0.1874	0.93
GSE17721_0.5H_VS_8H_PAM3CSK4_BMDC_DN	-0.3935	-1.4421	0.0279	0.1948	0.954
GSE17721_LPS_VS_CPG_16H_BMDC_DN	-0.3323	-1.441	0.0282	0.1953	0.956
GSE22935_WT_VS_MYD88_KO_MACROPHAGE_DN	-0.3318	-1.4405	0.0283	0.195	0.956
GSE5589_WT_VS_IL6_KO_LPS_AND_IL6_STIM_MACROPHAGE_45MIN_DN	-0.3645	-1.3956	0.0284	0.2175	0.992
GSE3982_MAST_CELL_VS_NEUTROPHIL_UP	-0.4435	-1.4881	0.0285	0.1794	0.896
GSE5099_UNSTIM_VS_MCSF_TREATED_MONOCYTE_DAY3_UP	-0.3403	-1.3788	0.0285	0.2282	0.997
GSE20366_TREG_VS_NAIVE_CD4_TCELL_UP	-0.4296	-1.4732	0.0287	0.1808	0.92
GSE12839_CTRL_VS_IL12_TREATED_PBMC_UP	-0.3634	-1.4375	0.0287	0.1975	0.959
GSE18804_SPLEEN_MACROPHAGE_VS_TUMORAL_MACROPHAGE_DN	-0.3807	-1.4626	0.0289	0.1885	0.931
GSE10273_HIGH_IL7_VS_HIGH_IL7_AND_IRF4_IN_IRF4_8_NULL_PRE_BCELL_UP	-0.3278	-1.4071	0.0289	0.2116	0.984
GSE22103_UNSTIM_VS_GMCSF_AND_IFNG_STIM_NEUTROPHIL_UP	-0.4011	-1.4461	0.029	0.195	0.951
GSE1460_CD4_THYMOCYTE_VS_THYMIC_STROMAL_CELL_UP	0.2911	1.3458	0.029	0.473	0.998
GSE15750_WT_VS_TRAF6KO_DAY10_EFF_CD8_TCELL_UP	-0.3415	-1.3944	0.0291	0.2175	0.992
GSE3039_ALPHABETA_CD8_TCELL_VS_B2_BCELL_DN	-0.3513	-1.3786	0.0292	0.2276	0.997
GSE17974_IL4_AND_ANTI_IL12_VS_UNTREATED_24H_ACT_CD4_TCELL_UP	0.2777	1.2992	0.0292	0.5108	0.999
GSE11924_TFH_VS_TH17_CD4_TCELL_DN	-0.3459	-1.4075	0.0293	0.2116	0.984
GSE6259_DEC205_POS_DC_VS_CD4_TCELL_DN	-0.3176	-1.3549	0.0293	0.2389	0.998
GSE3982_MAC_VS_NEUTROPHIL_LPS_STIM_UP	-0.4405	-1.5165	0.0294	0.1644	0.84
GSE41867_DAY8_EFFECTOR_VS_DAY30_MEMORY_CD8_TCELL_LCMV_ARMSTRONG_UP	-0.4159	-1.4934	0.0294	0.1776	0.881
GSE19888_CTRL_VS_T_CELL_MEMBRANES_ACT_MAST_CELL_UP	-0.4186	-1.4602	0.0294	0.1891	0.934
GSE6259_33D1_POS_DC_VS_BCELL_DN	-0.3312	-1.3988	0.0294	0.2175	0.987
GSE7852_LN_VS_FAT_TREG_DN	-0.3643	-1.437	0.0295	0.1974	0.959
GSE2770_IL12_ACT_VS_ACT_CD4_TCELL_2H_DN	-0.4452	-1.4948	0.0296	0.1789	0.876
GSE16266_CTRL_VS_LPS_STIM_MEF_DN	0.2867	1.3594	0.0296	0.4638	0.995
GSE3982_EOSINOPHIL_VS_MAST_CELL_DN	-0.3801	-1.4675	0.0297	0.1858	0.925
GSE27786_LSK_VS_MONO_MAC_UP	-0.4039	-1.4712	0.0298	0.1831	0.923
GSE40685_NAIVE_CD4_TCELL_VS_TREG_UP	-0.3236	-1.3569	0.0299	0.239	0.998
GSE42021_CD24INT_VS_CD24LOW_TREG_THYMUS_DN	0.3541	1.4839	0.0299	0.3871	0.902
GSE23321_CD8_STEM_CELL_MEMORY_VS_EFFECTOR_MEMORY_CD8_TCELL_DN	-0.4255	-1.5069	0.03	0.1667	0.853
GSE7460_TCONV_VS_TREG_LN_UP	-0.3	-1.371	0.0302	0.2325	0.998
GSE9006_TYPE_1_DIABETES_AT_DX_VS_1MONTH_POST_DX_PBMC_DN	-0.3167	-1.361	0.0304	0.2382	0.998
GSE30962_PRIMARY_VS_SECONDARY_ACUTE_LCMV_INF_CD8_TCELL_UP	-0.2666	-1.2898	0.0304	0.2805	1
GSE12845_NAIVE_VS_PRE_GC_TONSIL_BCELL_DN	-0.4267	-1.5199	0.0305	0.163	0.833
GSE36009_WT_VS_NLRP10_KO_DC_LPS_STIM_DN	-0.4153	-1.4534	0.0306	0.1908	0.944
GSE20198_IL12_IL18_VS_IFNA_TREATED_ACT_CD4_TCELL_DN	-0.3982	-1.441	0.0307	0.1948	0.956
GSE18893_TCONV_VS_TREG_2H_CULTURE_UP	-0.3376	-1.3979	0.0307	0.2165	0.988
GSE17301_CTRL_VS_48H_ACD3_ACD28_IFNA2_STIM_CD8_TCELL_DN	0.3092	1.3513	0.0307	0.4678	0.998
GSE24574_NAIVE_VS_TCONV_CD4_TCELL_DN	-0.4408	-1.4711	0.0309	0.1826	0.923
GSE17721_0.5H_VS_12H_PAM3CSK4_BMDC_DN	-0.4318	-1.4876	0.0311	0.1796	0.898
GSE7460_FOXP3_MUT_VS_HET_ACT_TCONV_DN	-0.2912	-1.3375	0.0311	0.2458	0.998
GSE43863_NAIVE_VS_LY6C_LOW_CXCR5NEG_CD4_EFF_TCELL_D6_LCMV_UP	0.3132	1.4454	0.0311	0.3997	0.948
GSE34156_UNTREATED_VS_24H_NOD2_LIGAND_TREATED_MONOCYTE_UP	-0.265	-1.2895	0.0313	0.2801	1
GSE9960_HEALTHY_VS_GRAM_NEG_AND_POS_SEPSIS_PBMC_DN	-0.4807	-1.5267	0.0314	0.1627	0.817
GSE17721_POLYIC_VS_CPG_1H_BMDC_UP	-0.3266	-1.3484	0.0314	0.2414	0.998
GSE25088_CTRL_VS_IL4_AND_ROSIGLITAZONE_STIM_STAT6_KO_MACROPHAGE_UP	-0.4185	-1.5085	0.0315	0.1677	0.85
GSE23984_CTRL_VS_HYPOCALEMIC_VITAMIND_ANALOG_TCELL_DN	-0.3896	-1.4351	0.0316	0.196	0.962
GSE18791_CTRL_VS_NEWCASTLE_VIRUS_DC_8H_UP	-0.4061	-1.4311	0.0316	0.1994	0.967
GSE22886_IGM_MEMORY_BCELL_VS_BLOOD_PLASMA_CELL_DN	-0.4173	-1.4389	0.032	0.195	0.957
GSE15330_LYMPHOID_MULTIPOTENT_VS_MEGAKARYOCYTE_ERYTHROID_PROGENITOR_DN	-0.2942	-1.3325	0.0321	0.2496	0.998
GSE15930_NAIVE_VS_24H_IN_VITRO_STIM_IL12_CD8_TCELL_DN	-0.3661	-1.3843	0.0322	0.2249	0.993
GSE32423_MEMORY_VS_NAIVE_CD8_TCELL_IL7_IL4_DN	-0.4722	-1.5079	0.0324	0.1679	0.851
GSE5542_UNTREATED_VS_IFNA_TREATED_EPITHELIAL_CELLS_6H_DN	-0.3808	-1.4407	0.0325	0.195	0.956
GSE6259_FLT3L_INDUCED_33D1_POS_DC_VS_BCELL_UP	-0.3893	-1.4204	0.0325	0.2019	0.974
GSE13887_RESTING_VS_NO_TREATED_CD4_TCELL_UP	0.3111	1.3764	0.0325	0.4606	0.992
GSE36888_UNTREATED_VS_IL2_TREATED_STAT5_AB_KNOCKIN_TCELL_2H_DN	-0.3047	-1.309	0.0327	0.2673	0.999
GSE29615_CTRL_VS_LAIV_FLU_VACCINE_PBMC_UP	0.2908	1.3462	0.0327	0.4755	0.998
GSE3982_BCELL_VS_TH1_UP	0.2775	1.3331	0.0329	0.4859	0.999
GSE1740_MCSF_VS_MCSF_AND_IFNG_DAY2_DERIVED_MACROPHAGE_WITH_IFNA_STIM_DN	-0.2698	-1.3203	0.033	0.2595	0.999
GSE41867_NAIVE_VS_DAY15_LCMV_EFFECTOR_CD8_TCELL_UP	-0.3775	-1.4365	0.0333	0.1975	0.961
GSE16385_IFNG_TNF_VS_IL4_STIM_MACROPHAGE_ROSIGLITAZONE_TREATED_UP	-0.303	-1.3426	0.0334	0.2442	0.998
GSE23505_UNTREATED_VS_4DAY_IL6_IL1_TGFB_TREATED_CD4_TCELL_DN	-0.3702	-1.4031	0.0335	0.215	0.986
GSE42088_UNINF_VS_LEISHMANIA_INF_DC_4H_DN	0.3563	1.5219	0.0335	0.3248	0.828
GSE17974_IL4_AND_ANTI_IL12_VS_UNTREATED_48H_ACT_CD4_TCELL_DN	0.3239	1.4369	0.0337	0.4209	0.953
GSE45365_BCELL_VS_CD8_TCELL_UP	-0.2582	-1.2903	0.0338	0.28	1
GSE29164_UNTREATED_VS_CD8_TCELL_TREATED_MELANOMA_DAY3_UP	-0.4017	-1.4593	0.0339	0.1891	0.934
GSE27786_NKCELL_VS_ERYTHROBLAST_UP	-0.4063	-1.4339	0.0339	0.1966	0.963
GSE21774_CD56_BRIGHT_VS_DIM_CD62L_POSITIVE_NK_CELL_UP	-0.4097	-1.4778	0.0341	0.1804	0.914
GSE37301_HEMATOPOIETIC_STEM_CELL_VS_CD4_TCELL_UP	0.3697	1.4872	0.0341	0.3833	0.896
GSE15930_NAIVE_VS_72H_IN_VITRO_STIM_IL12_CD8_TCELL_DN	-0.3669	-1.4341	0.0342	0.1966	0.962
GSE17721_PAM3CSK4_VS_CPG_2H_BMDC_UP	-0.2673	-1.2807	0.0342	0.288	1
GSE22886_DAY0_VS_DAY7_MONOCYTE_IN_CULTURE_UP	0.4724	1.6065	0.0343	0.2498	0.584
GSE15750_DAY6_VS_DAY10_EFF_CD8_TCELL_UP	-0.2949	-1.3334	0.0344	0.2491	0.998
GSE2770_UNTREATED_VS_TGFB_AND_IL12_TREATED_ACT_CD4_TCELL_2H_UP	0.268	1.3196	0.0345	0.4865	0.999
GSE360_HIGH_VS_LOW_DOSE_B_MALAYI_DC_UP	-0.3386	-1.3932	0.0346	0.2176	0.992
GSE29618_LAIV_VS_TIV_FLU_VACCINE_DAY7_PDC_DN	-0.2917	-1.3489	0.0346	0.2417	0.998
GSE3982_NKCELL_VS_TH1_DN	-0.3532	-1.3933	0.0347	0.2183	0.992
GSE25123_CTRL_VS_ROSIGLITAZONE_STIM_MACROPHAGE_DN	-0.3187	-1.3175	0.0347	0.2614	0.999
GSE18791_CTRL_VS_NEWCASTLE_VIRUS_DC_6H_UP	-0.3592	-1.3985	0.0348	0.2172	0.987
GSE22886_NAIVE_BCELL_VS_MONOCYTE_UP	-0.2895	-1.3387	0.0348	0.2461	0.998
GSE23505_UNTREATED_VS_4DAY_IL6_IL1_IL23_TREATED_CD4_TCELL_DN	0.3054	1.3836	0.0348	0.4765	0.989
GSE11924_TH2_VS_TH17_CD4_TCELL_DN	-0.3356	-1.3578	0.035	0.239	0.998
GSE27786_LSK_VS_ERYTHROBLAST_UP	-0.3742	-1.3972	0.0351	0.2169	0.99
GSE339_CD4POS_VS_CD4CD8DN_DC_IN_CULTURE_DN	-0.2851	-1.3299	0.0352	0.2522	0.998
GSE21546_UNSTIM_VS_ANTI_CD3_STIM_SAP1A_KO_DP_THYMOCYTES_UP	-0.4231	-1.4993	0.0357	0.1768	0.868
GSE22919_RESTING_VS_IL2_IL12_IL15_STIM_NK_CELL_UP	-0.4235	-1.45	0.0359	0.1933	0.947
GSE37301_HEMATOPOIETIC_STEM_CELL_VS_MULTIPOTENT_PROGENITOR_UP	-0.2963	-1.3732	0.0359	0.2318	0.998
GSE27786_LIN_NEG_VS_NKCELL_UP	-0.3106	-1.3536	0.0359	0.2385	0.998
GSE32423_MEMORY_VS_NAIVE_CD8_TCELL_DN	-0.484	-1.5415	0.0363	0.1578	0.769
GSE15733_BM_VS_SPLEEN_MEMORY_CD4_TCELL_DN	-0.3473	-1.3937	0.0363	0.2179	0.992
GSE8835_HEALTHY_VS_CLL_CD8_TCELL_UP	-0.3316	-1.3641	0.0363	0.236	0.998
GSE37532_VISCERAL_ADIPOSE_TISSUE_VS_LN_DERIVED_PPARG_KO_TCONV_CD4_TCELL_UP	-0.4799	-1.5165	0.0364	0.1636	0.84
GSE25088_CTRL_VS_IL4_AND_ROSIGLITAZONE_STIM_MACROPHAGE_DN	-0.3623	-1.4121	0.0367	0.2084	0.982
GSE12392_CD8A_POS_VS_NEG_SPLEEN_DC_DN	0.2743	1.3247	0.0369	0.4871	0.999
GSE22886_NAIVE_TCELL_VS_MONOCYTE_UP	-0.3198	-1.3498	0.037	0.241	0.998
GSE45739_UNSTIM_VS_ACD3_ACD28_STIM_NRAS_KO_CD4_TCELL_DN	-0.2975	-1.316	0.037	0.2623	0.999
GSE9239_CTRL_VS_TNF_INHIBITOR_TREATED_DC_DN	-0.302	-1.3151	0.0371	0.2629	0.999
GSE17721_POLYIC_VS_GARDIQUIMOD_8H_BMDC_DN	-0.3982	-1.458	0.0372	0.1894	0.936
GSE29618_PRE_VS_DAY7_FLU_VACCINE_BCELL_DN	-0.353	-1.3649	0.0372	0.2349	0.998
GSE1460_DP_THYMOCYTE_VS_NAIVE_CD4_TCELL_CORD_BLOOD_UP	-0.3976	-1.4186	0.0373	0.2039	0.976
GSE19923_WT_VS_HEB_AND_E2A_KO_DP_THYMOCYTE_UP	-0.3536	-1.3812	0.0373	0.2253	0.996
GSE26030_UNSTIM_VS_RESTIM_TH17_DAY15_POST_POLARIZATION_UP	-0.3398	-1.3888	0.0374	0.2211	0.993
GSE41867_DAY6_VS_DAY8_LCMV_CLONE13_EFFECTOR_CD8_TCELL_DN	-0.4262	-1.4143	0.0375	0.2069	0.979
GSE19888_ADENOSINE_A3R_INH_PRETREAT_AND_ACT_BY_A3R_VS_TCELL_MEMBRANES_ACT_MAST_CELL_UP	0.4761	1.5794	0.0375	0.225	0.67
GSE2585_CTEC_VS_THYMIC_MACROPHAGE_DN	-0.3179	-1.3388	0.0375	0.2466	0.998
GSE9316_CD4_TCELL_BALBC_VS_TH17_ENRI_CD4_TCELL_SKG_PMA_IONO_STIM_FR4NEG_UP	-0.2868	-1.3478	0.0376	0.2412	0.998
GSE24634_NAIVE_CD4_TCELL_VS_DAY5_IL4_CONV_TREG_DN	-0.4334	-1.4588	0.0379	0.1889	0.936
GSE14386_UNTREATED_VS_IFNA_TREATED_ACT_PBMC_MS_PATIENT_UP	0.2978	1.3185	0.0379	0.4874	0.999
GSE3982_BCELL_VS_TH2_DN	-0.337	-1.4034	0.038	0.2164	0.986
GSE40666_UNTREATED_VS_IFNA_STIM_STAT4_KO_EFFECTOR_CD8_TCELL_90MIN_DN	-0.3878	-1.4079	0.0382	0.2113	0.984
GSE27786_LSK_VS_NEUTROPHIL_UP	-0.3413	-1.3672	0.0384	0.2343	0.998
GSE7460_WT_VS_FOXP3_HET_ACT_TCONV_DN	-0.393	-1.4144	0.0385	0.2073	0.979
GSE2770_IL12_VS_TGFB_AND_IL12_TREATED_ACT_CD4_TCELL_48H_DN	-0.3233	-1.3685	0.0386	0.2327	0.998
GSE1925_3H_VS_24H_IFNG_STIM_IFNG_PRIMED_MACROPHAGE_DN	-0.3443	-1.3691	0.0386	0.233	0.998
GSE15324_NAIVE_VS_ACTIVATED_ELF4_KO_CD8_TCELL_UP	0.275	1.2858	0.0386	0.5212	1
GSE16385_MONOCYTE_VS_12H_ROSIGLITAZONE_TREATED_MACROPHAGE_DN	-0.4603	-1.465	0.0388	0.1862	0.93
GSE41867_DAY8_VS_DAY15_LCMV_CLONE13_EFFECTOR_CD8_TCELL_DN	-0.3698	-1.4155	0.0391	0.2069	0.978
GSE19888_NO_PRETREAT_VS_ADENOSINE_A3R_INHIBITOR_PRETREATED_MAST_CELL_TCELL_MEMBRANES_ACT_UP	-0.314	-1.3743	0.0391	0.2308	0.997
GSE26156_DOUBLE_POSITIVE_VS_CD4_SINGLE_POSITIVE_THYMOCYTE_DN	-0.3426	-1.3575	0.0391	0.2386	0.998
GSE3982_NEUTROPHIL_VS_NKCELL_DN	-0.3495	-1.3932	0.0392	0.2173	0.992
GSE3400_UNTREATED_VS_IFNB_TREATED_MEF_DN	0.2944	1.3553	0.0393	0.4637	0.997
GSE40274_CTRL_VS_FOXP3_AND_HELIOS_TRANSDUCED_ACTIVATED_CD4_TCELL_DN	-0.3695	-1.4308	0.0394	0.199	0.968
GSE45365_WT_VS_IFNAR_KO_BCELL_MCMV_INFECTION_UP	-0.3547	-1.4116	0.0394	0.2092	0.982
GSE31082_DN_VS_CD8_SP_THYMOCYTE_UP	-0.3756	-1.3898	0.0395	0.2218	0.993
GSE15659_TREG_VS_TCONV_UP	-0.2924	-1.3042	0.0396	0.2714	0.999
GSE13306_LAMINA_PROPRIA_VS_SPLEEN_TREG_UP	-0.3931	-1.4311	0.0397	0.1989	0.967
GSE17721_POLYIC_VS_PAM3CSK4_6H_BMDC_DN	-0.3481	-1.3589	0.0397	0.239	0.998
GSE17721_0.5H_VS_8H_POLYIC_BMDC_UP	-0.3373	-1.3774	0.0398	0.2276	0.997
GSE22342_CD11C_HIGH_VS_LOW_DECIDUAL_MACROPHAGES_UP	-0.3315	-1.3777	0.0399	0.2277	0.997
GSE42088_UNINF_VS_LEISHMANIA_INF_DC_24H_DN	-0.3719	-1.4268	0.04	0.1986	0.969
GSE6259_FLT3L_INDUCED_DEC205_POS_DC_VS_BCELL_UP	-0.3237	-1.347	0.04	0.2418	0.998
GSE41176_WT_VS_TAK1_KO_ANTI_IGM_STIM_BCELL_1H_UP	-0.2991	-1.3199	0.0401	0.2595	0.999
GSE2770_TGFB_AND_IL4_VS_TGFB_AND_IL12_TREATED_ACT_CD4_TCELL_2H_DN	-0.4522	-1.4965	0.0402	0.1779	0.873
GSE17721_CTRL_VS_POLYIC_24H_BMDC_UP	-0.3501	-1.3863	0.0403	0.2224	0.993
GSE21670_STAT3_KO_VS_WT_CD4_TCELL_TGFB_TREATED_UP	-0.3754	-1.413	0.0404	0.2076	0.981
GSE22886_NAIVE_CD8_TCELL_VS_MONOCYTE_UP	-0.2837	-1.2775	0.0405	0.2898	1
GSE26912_TUMORICIDAL_VS_CTRL_MACROPHAGE_DN	0.3328	1.4079	0.041	0.4538	0.978
GSE8621_LPS_STIM_VS_LPS_PRIMED_AND_LPS_STIM_MACROPHAGE_UP	0.2807	1.2956	0.0411	0.5157	1
GSE43863_TH1_VS_LY6C_INT_CXCR5POS_EFFECTOR_CD4_TCELL_UP	-0.3435	-1.3778	0.0412	0.228	0.997
GSE22589_HEALTHY_VS_HIV_INFECTED_DC_UP	-0.4061	-1.4531	0.0413	0.1903	0.945
GSE21546_WT_VS_SAP1A_KO_AND_ELK1_KO_ANTI_CD3_STIM_DP_THYMOCYTES_UP	-0.4065	-1.468	0.0414	0.1855	0.924
GSE8621_UNSTIM_VS_LPS_PRIMED_UNSTIM_MACROPHAGE_UP	-0.3283	-1.358	0.0414	0.2395	0.998
GSE19888_ADENOSINE_A3R_INH_VS_ACT_WITH_INHIBITOR_PRETREATMENT_IN_MAST_CELL_UP	0.3753	1.5126	0.0414	0.3285	0.852
GSE6674_ANTI_IGM_VS_ANTI_IGM_AND_CPG_STIM_BCELL_DN	-0.3951	-1.4519	0.0416	0.1921	0.945
GSE42021_TREG_PLN_VS_CD24LO_TREG_THYMUS_DN	0.4019	1.5546	0.0416	0.2595	0.745
GSE25123_WT_VS_PPARG_KO_MACROPHAGE_ROSIGLITAZONE_STIM_UP	-0.3669	-1.4171	0.0417	0.2055	0.977
GSE22432_CONVENTIONAL_CDC_VS_PLASMACYTOID_PDC_UP	-0.3758	-1.3818	0.0417	0.2258	0.996
GSE10463_CD40L_AND_VA347_VS_CD40L_IN_DC_UP	-0.3388	-1.3778	0.0417	0.2283	0.997
GSE45365_HEALTHY_VS_MCMV_INFECTION_CD11B_DC_DN	-0.2816	-1.3119	0.0417	0.2658	0.999
GSE42724_MEMORY_VS_B1_BCELL_UP	-0.3399	-1.3721	0.0419	0.2325	0.998
GSE16522_MEMORY_VS_NAIVE_CD8_TCELL_UP	-0.3853	-1.4361	0.042	0.1972	0.962
GSE27786_CD8_TCELL_VS_MONO_MAC_UP	-0.3955	-1.3998	0.042	0.2167	0.987
GSE22611_UNSTIM_VS_2H_MDP_STIM_MUTANT_NOD2_TRANSDUCED_HEK293T_CELL_UP	-0.3422	-1.3704	0.042	0.2322	0.998
GSE1112_OT1_VS_HY_CD8AB_THYMOCYTE_RTOC_CULTURE_DN	-0.3904	-1.3819	0.0421	0.2265	0.996
GSE557_WT_VS_CIITA_KO_DC_UP	-0.3327	-1.3708	0.0421	0.2322	0.998
GSE3982_MAST_CELL_VS_NKCELL_UP	-0.4238	-1.4718	0.0422	0.1824	0.923
GSE37301_PRO_BCELL_VS_GRANULOCYTE_MONOCYTE_PROGENITOR_DN	-0.3802	-1.4135	0.0422	0.2076	0.98
GSE28726_ACT_CD4_TCELL_VS_ACT_VA24NEG_NKTCELL_UP	-0.4377	-1.4395	0.0423	0.1958	0.956
GSE3982_NEUTROPHIL_VS_TH1_UP	0.3506	1.4582	0.0423	0.4155	0.938
GSE17721_PAM3CSK4_VS_CPG_1H_BMDC_UP	-0.3153	-1.3735	0.0424	0.2316	0.998
GSE339_CD4POS_VS_CD4CD8DN_DC_DN	-0.3434	-1.3736	0.0425	0.2318	0.998
GSE9650_GP33_VS_GP276_LCMV_SPECIFIC_EXHAUSTED_CD8_TCELL_DN	-0.4361	-1.4807	0.0426	0.184	0.91
GSE3994_WT_VS_PAC1_KO_ACTIVATED_MAST_CELL_UP	-0.2698	-1.2932	0.0426	0.2785	1
GSE9006_HEALTHY_VS_TYPE_1_DIABETES_PBMC_1MONTH_POST_DX_UP	-0.4765	-1.5255	0.0428	0.1621	0.821
GSE7460_CTRL_VS_TGFB_TREATED_ACT_FOXP3_HET_TCONV_UP	-0.4061	-1.4515	0.043	0.1922	0.945
GSE22432_PDC_VS_TGFB1_TREATEDCOMMON_DC_PROGENITOR_UP	-0.4005	-1.4512	0.0431	0.1921	0.945
GSE27670_BLIMP1_VS_LMP1_TRANSDUCED_GC_BCELL_DN	-0.3778	-1.3943	0.0432	0.2171	0.992
GSE17974_CTRL_VS_ACT_IL4_AND_ANTI_IL12_24H_CD4_TCELL_DN	-0.3484	-1.3813	0.0435	0.2259	0.996
GSE8515_CTRL_VS_IL6_4H_STIM_MAC_UP	-0.3914	-1.4287	0.0437	0.1981	0.968
GSE40274_CTRL_VS_FOXP3_AND_SATB1_TRANSDUCED_ACTIVATED_CD4_TCELL_UP	-0.399	-1.4213	0.0437	0.2019	0.972
GSE11961_MEMORY_BCELL_DAY7_VS_PLASMA_CELL_DAY7_DN	-0.2891	-1.3181	0.0437	0.2613	0.999
GSE22886_NAIVE_VS_MEMORY_TCELL_DN	-0.3878	-1.4222	0.0439	0.2015	0.972
GSE21063_CTRL_VS_ANTI_IGM_STIM_BCELL_NFATC1_KO_8H_DN	-0.3261	-1.3285	0.0439	0.253	0.998
GSE28726_NAIVE_VS_ACTIVATED_NKTCELL_UP	0.3073	1.3625	0.0439	0.4636	0.995
GSE3982_MAC_VS_NEUTROPHIL_DN	0.3335	1.4034	0.0441	0.4613	0.98
GSE12845_IGD_POS_BLOOD_VS_PRE_GC_TONSIL_BCELL_DN	-0.3784	-1.4198	0.0442	0.2027	0.976
GSE7852_LN_VS_THYMUS_TREG_DN	-0.4034	-1.4588	0.0443	0.1894	0.935
GSE32423_MEMORY_VS_NAIVE_CD8_TCELL_IL7_DN	-0.3089	-1.3052	0.0445	0.2714	0.999
GSE43863_NAIVE_VS_LY6C_INT_CXCR5POS_CD4_EFF_TCELL_D6_LCMV_UP	-0.4439	-1.4896	0.0446	0.1786	0.89
GSE26669_CD4_VS_CD8_TCELL_IN_MLR_COSTIM_BLOCK_UP	-0.3498	-1.3725	0.0448	0.2321	0.998
GSE23114_PERITONEAL_CAVITY_B1A_BCELL_VS_SPLEEN_BCELL_IN_SLE2C1_MOUSE_DN	-0.2922	-1.3178	0.0448	0.2614	0.999
GSE39820_CTRL_VS_TGFBETA1_IL6_CD4_TCELL_DN	-0.4006	-1.4226	0.045	0.2018	0.971
GSE40443_INDUCED_VS_TOTAL_TREG_DN	0.3366	1.3997	0.045	0.4589	0.982
GSE3691_IFN_PRODUCING_KILLER_DC_VS_PLASMACYTOID_DC_SPLEEN_DN	-0.3128	-1.3535	0.0451	0.2382	0.998
GSE24574_BCL6_HIGH_VS_LOW_TFH_CD4_TCELL_DN	-0.3347	-1.3321	0.0451	0.2501	0.998
GSE18281_SUBCAPSULAR_CORTICAL_REGION_VS_WHOLE_CORTEX_THYMUS_DN	-0.2675	-1.3098	0.0451	0.2665	0.999
GSE3982_EFF_MEMORY_CD4_TCELL_VS_TH1_DN	-0.3618	-1.3574	0.0454	0.2383	0.998
GSE5542_IFNG_VS_IFNA_AND_IFNG_TREATED_EPITHELIAL_CELLS_24H_DN	-0.3059	-1.3191	0.0454	0.26	0.999
GSE22432_MULTIPOTENT_PROGENITOR_VS_PDC_DN	-0.4071	-1.4419	0.0455	0.1941	0.954
GSE20715_WT_VS_TLR4_KO_LUNG_UP	-0.4091	-1.4457	0.0455	0.1954	0.952
GSE37301_PRO_BCELL_VS_RAG2_KO_NK_CELL_UP	-0.2935	-1.2999	0.0455	0.2735	0.999
GSE3982_EOSINOPHIL_VS_BCELL_UP	0.303	1.3723	0.0455	0.4633	0.993
GSE11924_TFH_VS_TH2_CD4_TCELL_DN	-0.3541	-1.3887	0.0456	0.2209	0.993
GSE17721_PAM3CSK4_VS_GADIQUIMOD_12H_BMDC_UP	-0.3279	-1.3622	0.0457	0.237	0.998
GSE15930_NAIVE_VS_24H_IN_VITRO_STIM_CD8_TCELL_DN	-0.3772	-1.3836	0.0458	0.2256	0.993
GSE13484_12H_UNSTIM_VS_YF17D_VACCINE_STIM_PBMC_UP	-0.4003	-1.4444	0.046	0.1959	0.952
GSE30153_LUPUS_VS_HEALTHY_DONOR_BCELL_UP	-0.3397	-1.3751	0.046	0.2303	0.997
GSE41176_UNSTIM_VS_ANTI_IGM_STIM_BCELL_24H_UP	0.3086	1.3545	0.046	0.4629	0.997
GSE17721_0.5H_VS_4H_PAM3CSK4_BMDC_DN	-0.3888	-1.4348	0.0462	0.1956	0.962
GSE21927_BALBC_VS_C57BL6_MONOCYTE_TUMOR_DN	-0.367	-1.4006	0.0466	0.2163	0.986
GSE13946_CTRL_VS_DSS_COLITIS_GD_TCELL_FROM_COLON_DN	-0.3597	-1.39	0.0467	0.2219	0.993
GSE42021_TREG_PLN_VS_CD24LO_TREG_THYMUS_UP	-0.3553	-1.3748	0.0467	0.2305	0.997
GSE12845_NAIVE_VS_DARKZONE_GC_TONSIL_BCELL_DN	-0.377	-1.3884	0.0474	0.2198	0.993
GSE13522_CTRL_VS_T_CRUZI_Y_STRAIN_INF_SKIN_IFNG_KO_UP	-0.3278	-1.3847	0.0474	0.2244	0.993
GSE12392_WT_VS_IFNB_KO_CD8A_NEG_SPLEEN_DC_UP	-0.3663	-1.3769	0.0475	0.2278	0.997
GSE23568_CTRL_TRANSDUCED_VS_WT_CD8_TCELL_DN	0.3048	1.3633	0.0476	0.4646	0.995
GSE17721_CTRL_VS_PAM3CSK4_0.5H_BMDC_UP	-0.3792	-1.3998	0.0477	0.2163	0.987
GSE24634_TREG_VS_TCONV_POST_DAY5_IL4_CONVERSION_UP	-0.3762	-1.3668	0.0477	0.2347	0.998
GSE43955_10H_VS_60H_ACT_CD4_TCELL_UP	-0.2982	-1.3151	0.0477	0.2623	0.999
GSE3982_CENT_MEMORY_CD4_TCELL_VS_TH1_DN	-0.3504	-1.3565	0.0478	0.2388	0.998
GSE29618_LAIV_VS_TIV_FLU_VACCINE_DAY7_BCELL_DN	-0.3523	-1.3698	0.048	0.2326	0.998
GSE5679_CTRL_VS_PPARG_LIGAND_ROSIGLITAZONE_AND_RARA_AGONIST_AM580_TREATED_DC_DN	-0.3188	-1.3542	0.048	0.2385	0.998
GSE17974_0.5H_VS_72H_UNTREATED_IN_VITRO_CD4_TCELL_DN	-0.3466	-1.3507	0.048	0.2409	0.998
GSE17721_CTRL_VS_POLYIC_8H_BMDC_DN	-0.3065	-1.3168	0.048	0.262	0.999
GSE22589_HEALTHY_VS_SIV_INFECTED_DC_UP	0.3261	1.3928	0.048	0.477	0.988
GSE43863_NAIVE_VS_TH1_EFF_CD4_TCELL_D6_LCMV_DN	0.3192	1.3425	0.0482	0.4824	0.998
GSE21927_BALBC_VS_C57BL6_MONOCYTE_TUMOR_UP	-0.377	-1.3966	0.0485	0.2166	0.99
GSE17721_CPG_VS_GARDIQUIMOD_8H_BMDC_UP	-0.335	-1.3598	0.0486	0.2388	0.998
GSE20152_SPHK1_KO_VS_HTNFA_OVEREXPRESS_ANKLE_DN	-0.3513	-1.3537	0.0486	0.2388	0.998
GSE32986_UNSTIM_VS_GMCSF_AND_CURDLAN_LOWDOSE_STIM_DC_UP	-0.3893	-1.4294	0.0488	0.1973	0.968
GSE18281_SUBCAPSULAR_VS_PERIMEDULLARY_CORTICAL_REGION_OF_THYMUS_DN	-0.3345	-1.3781	0.0488	0.2284	0.997
GSE37605_FOXP3_FUSION_GFP_VS_IRES_GFP_TREG_NOD_UP	-0.344	-1.3549	0.0488	0.2395	0.998
GSE36392_EOSINOPHIL_VS_NEUTROPHIL_IL25_TREATED_LUNG_DN	-0.3701	-1.4287	0.0489	0.1976	0.968
GSE1432_6H_VS_24H_IFNG_MICROGLIA_UP	-0.3963	-1.4248	0.0489	0.1988	0.97
GSE12003_4D_VS_8D_CULTURE_MIR223_KO_BM_PROGENITOR_UP	0.3411	1.3829	0.0489	0.4688	0.989
GSE14308_TH17_VS_NAIVE_CD4_TCELL_UP	-0.3332	-1.3304	0.0491	0.2519	0.998
GSE27786_NKTCELL_VS_MONO_MAC_UP	-0.3875	-1.4083	0.0492	0.2115	0.984
GSE19941_UNSTIM_VS_LPS_AND_IL10_STIM_IL10_KO_NFKBP50_KO_MACROPHAGE_UP	0.2669	1.2858	0.0492	0.5183	1
GSE15930_NAIVE_VS_72H_IN_VITRO_STIM_TRICHOSTATINA_CD8_TCELL_DN	-0.3447	-1.3541	0.0493	0.2384	0.998
GSE37532_WT_VS_PPARG_KO_VISCERAL_ADIPOSE_TISSUE_TCONV_DN	-0.4243	-1.4352	0.0496	0.1964	0.962
GSE14908_RESTING_VS_HDM_STIM_CD4_TCELL_ATOPIC_PATIENT_UP	-0.3961	-1.4092	0.0496	0.21	0.983
GSE17721_CPG_VS_GARDIQUIMOD_24H_BMDC_DN	-0.3296	-1.3454	0.0497	0.2433	0.998
GSE17721_CTRL_VS_POLYIC_4H_BMDC_UP	-0.3466	-1.3403	0.0499	0.2464	0.998

## Sheet: FDR＜0.25
Term	ES	NES	pvalue	FDR	FWER
GSE7218_UNSTIM_VS_ANTIGEN_STIM_THROUGH_IGG_BCELL_DN	0.5112	1.8385	0.012	0.0614	0.069
GSE21546_UNSTIM_VS_ANTI_CD3_STIM_ELK1_KO_DP_THYMOCYTES_UP	0.4548	1.8814	0	0.0639	0.04
GSE12505_WT_VS_E2_2_HET_PDC_UP	0.396	1.7285	0	0.082	0.219
GSE7509_UNSTIM_VS_IFNA_STIM_IMMATURE_DC_DN	0.4769	1.7376	0.012	0.0842	0.203
GSE29615_CTRL_VS_DAY7_LAIV_FLU_VACCINE_PBMC_UP	0.4105	1.7457	0	0.0909	0.185
GSE17974_IL4_AND_ANTI_IL12_VS_UNTREATED_24H_ACT_CD4_TCELL_DN	0.4054	1.7593	0.0019	0.0933	0.158
GSE37534_GW1929_VS_PIOGLITAZONE_TREATED_CD4_TCELL_PPARG1_FOXP3_TRANSDUCED_UP	0.4046	1.775	0.0021	0.0979	0.133
GSE43863_NAIVE_VS_MEMORY_TH1_CD4_TCELL_D150_LCMV_UP	0.3754	1.6863	0.002	0.1333	0.348
GSE24634_TEFF_VS_TCONV_DAY5_IN_CULTURE_UP	-0.4359	-1.6136	0.002	0.1383	0.544
GSE17721_LPS_VS_POLYIC_8H_BMDC_UP	-0.4173	-1.6118	0	0.1392	0.546
GSE37301_GRANULOCYTE_MONOCYTE_PROGENITOR_VS_RAG2_KO_NK_CELL_UP	-0.4488	-1.6081	0.0057	0.1401	0.56
GSE13485_DAY1_VS_DAY21_YF17D_VACCINE_PBMC_DN	-0.4983	-1.6136	0.0039	0.1404	0.544
GSE3982_NEUTROPHIL_VS_BASOPHIL_DN	-0.4657	-1.609	0.0038	0.1406	0.556
GSE44649_NAIVE_VS_ACTIVATED_CD8_TCELL_DN	-0.4636	-1.6096	0.002	0.1416	0.554
GSE8921_UNSTIM_0H_VS_TLR1_2_STIM_MONOCYTE_12H_UP	-0.3944	-1.6138	0	0.1422	0.543
GSE45365_WT_VS_IFNAR_KO_CD11B_DC_DN	-0.4527	-1.6146	0.002	0.1433	0.541
GSE19888_CTRL_VS_TCELL_MEMBRANES_ACT_MAST_CELL_PRETREAT_A3R_INH_UP	-0.4146	-1.6148	0.0058	0.1453	0.541
GSE41867_LCMV_ARMSTRONG_VS_CLONE13_DAY6_EFFECTOR_CD8_TCELL_UP	-0.3991	-1.6041	0.0038	0.1461	0.57
GSE40493_BCL6_KO_VS_WT_TREG_UP	-0.5009	-1.6018	0.004	0.1467	0.576
GSE26290_CTRL_VS_AKT_INHIBITOR_TREATED_ANTI_CD3_AND_IL2_STIM_CD8_TCELL_UP	-0.3578	-1.6026	0.0021	0.1471	0.572
GSE3982_BASOPHIL_VS_TH1_DN	-0.4139	-1.6161	0.0041	0.1477	0.539
GSE11961_PLASMA_CELL_DAY7_VS_GERMINAL_CENTER_BCELL_DAY40_DN	-0.3724	-1.6148	0	0.1477	0.541
GSE31082_DN_VS_DP_THYMOCYTE_UP	-0.4151	-1.5705	0.0138	0.1494	0.684
GSE9650_NAIVE_VS_EXHAUSTED_CD8_TCELL_DN	-0.3492	-1.5672	0	0.15	0.694
GSE12845_PRE_GC_VS_DARKZONE_GC_TONSIL_BCELL_DN	-0.4625	-1.6162	0.0019	0.1501	0.539
GSE1460_NAIVE_CD4_TCELL_ADULT_BLOOD_VS_THYMIC_STROMAL_CELL_DN	-0.4341	-1.5566	0.0081	0.1504	0.728
GSE22886_UNSTIM_VS_IL15_STIM_NKCELL_DN	-0.4763	-1.5963	0.0039	0.1505	0.597
GSE13887_HEALTHY_VS_LUPUS_RESTING_CD4_TCELL_DN	-0.3874	-1.5706	0.0039	0.1506	0.684
GSE6674_ANTI_IGM_VS_PL2_3_STIM_BCELL_DN	-0.4453	-1.5675	0.0079	0.1507	0.694
GSE36888_UNTREATED_VS_IL2_TREATED_STAT5_AB_KNOCKIN_TCELL_6H_DN	-0.4292	-1.5598	0.0118	0.1508	0.719
GSE16385_UNTREATED_VS_12H_IFNG_TNF_TREATED_MACROPHAGE_DN	-0.3752	-1.5987	0.002	0.1511	0.589
GSE16385_MONOCYTE_VS_12H_ROSIGLITAZONE_IL4_TREATED_MACROPHAGE_UP	-0.4019	-1.5868	0	0.1511	0.619
GSE22432_MULTIPOTENT_VS_COMMON_DC_PROGENITOR_UP	-0.4212	-1.5603	0.0138	0.1511	0.718
GSE7218_UNSTIM_VS_ANTIGEN_STIM_THROUGH_IGG_BCELL_UP	-0.3978	-1.5589	0.004	0.1511	0.722
GSE26928_EFF_MEMORY_VS_CXCR5_POS_CD4_TCELL_DN	-0.4279	-1.5886	0	0.1512	0.617
GSE7460_CD8_TCELL_VS_TREG_ACT_DN	-0.4502	-1.5632	0.0123	0.1512	0.709
GSE3982_NEUTROPHIL_VS_TH1_DN	-0.4328	-1.5569	0.004	0.1512	0.728
GSE22886_DAY0_VS_DAY7_MONOCYTE_IN_CULTURE_DN	-0.4201	-1.5893	0.0078	0.1513	0.616
GSE17721_CTRL_VS_PAM3CSK4_6H_BMDC_DN	-0.4501	-1.5709	0.0099	0.1514	0.683
GSE7568_IL4_VS_IL4_AND_DEXAMETHASONE_TREATED_MACROPHAGE_UP	-0.4033	-1.5967	0.002	0.1515	0.597
GSE27241_WT_VS_RORGT_KO_TH17_POLARIZED_CD4_TCELL_DN	-0.4261	-1.5875	0.004	0.1515	0.617
GSE1925_3H_VS_24H_IFNG_STIM_IFNG_PRIMED_MACROPHAGE_UP	-0.4233	-1.5677	0.002	0.1515	0.694
GSE17721_POLYIC_VS_CPG_0.5H_BMDC_DN	-0.4255	-1.5536	0.0058	0.1515	0.736
GSE21927_SPLEEN_C57BL6_VS_EL4_TUMOR_BALBC_MONOCYTES_DN	-0.4527	-1.558	0.0194	0.1516	0.726
GSE37301_CD4_TCELL_VS_RAG2_KO_NK_CELL_UP	-0.3744	-1.5555	0.0097	0.1516	0.733
GSE22886_NAIVE_TCELL_VS_NEUTROPHIL_UP	-0.4636	-1.6166	0.0039	0.1519	0.538
GSE5589_LPS_VS_LPS_AND_IL10_STIM_IL10_KO_MACROPHAGE_45MIN_UP	-0.466	-1.5656	0.0209	0.1519	0.699
GSE37301_MULTIPOTENT_PROGENITOR_VS_CD4_TCELL_DN	-0.3894	-1.5643	0.002	0.152	0.704
GSE22589_HEALTHY_VS_HIV_AND_SIV_INFECTED_DC_UP	-0.4378	-1.5908	0.0019	0.1521	0.612
GSE7764_IL15_TREATED_VS_CTRL_NK_CELL_24H_UP	-0.4363	-1.5837	0.0118	0.1521	0.634
GSE3982_EFF_MEMORY_CD4_TCELL_VS_TH2_DN	-0.4188	-1.5742	0.002	0.1521	0.674
GSE22886_NAIVE_CD4_TCELL_VS_NEUTROPHIL_UP	-0.4196	-1.5604	0	0.1521	0.718
GSE6681_DELETED_FOXP3_VS_WT_TREG_DN	-0.4199	-1.5713	0.0059	0.1522	0.682
GSE1460_INTRATHYMIC_T_PROGENITOR_VS_THYMIC_STROMAL_CELL_DN	-0.4469	-1.5633	0.0122	0.1523	0.709
GSE17721_12H_VS_24H_CPG_BMDC_DN	-0.4244	-1.5619	0.0019	0.1523	0.713
GSE27670_CTRL_VS_BLIMP1_TRANSDUCED_GC_BCELL_DN	-0.4221	-1.5569	0.0041	0.1523	0.728
GSE22886_NAIVE_CD4_TCELL_VS_MEMORY_TCELL_DN	-0.4973	-1.6316	0.0078	0.1524	0.499
GSE5542_IFNG_VS_IFNA_TREATED_EPITHELIAL_CELLS_24H_UP	-0.4606	-1.5854	0.006	0.1524	0.628
GSE23568_CTRL_VS_ID3_TRANSDUCED_CD8_TCELL_DN	-0.346	-1.5648	0	0.1524	0.703
GSE41867_NAIVE_VS_EFFECTOR_CD8_TCELL_UP	-0.4279	-1.5537	0.0021	0.1525	0.736
GSE3982_BASOPHIL_VS_TH2_DN	-0.4099	-1.5944	0.0061	0.1526	0.602
GSE22935_WT_VS_MYD88_KO_MACROPHAGE_48H_MBOVIS_BCG_STIM_UP	-0.4076	-1.5678	0.004	0.1526	0.693
GSE37301_COMMON_LYMPHOID_PROGENITOR_VS_PRO_BCELL_UP	-0.3656	-1.5724	0.002	0.1527	0.68
GSE14415_NATURAL_TREG_VS_FOXP3_KO_NATURAL_TREG_DN	-0.4005	-1.5913	0	0.1529	0.612
GSE22886_UNSTIM_VS_STIM_MEMORY_TCELL_DN	-0.4771	-1.5823	0.006	0.153	0.64
GSE14000_TRANSLATED_RNA_VS_MRNA_DC_UP	-0.4896	-1.5613	0.0061	0.153	0.715
GSE22886_NEUTROPHIL_VS_MONOCYTE_DN	-0.4379	-1.5516	0.0151	0.153	0.741
GSE3982_MEMORY_CD4_TCELL_VS_TH2_DN	-0.4201	-1.5895	0.0059	0.1531	0.615
GSE2770_TGFB_AND_IL4_VS_IL4_TREATED_ACT_CD4_TCELL_2H_DN	-0.3622	-1.5541	0	0.1531	0.736
GSE13411_NAIVE_VS_MEMORY_BCELL_UP	-0.3238	-1.5606	0.0021	0.1532	0.718
GSE27786_LSK_VS_LIN_NEG_CELL_DN	-0.3778	-1.5522	0.004	0.1532	0.74
GSE45365_HEALTHY_VS_MCMV_INFECTION_CD11B_DC_IFNAR_KO_DN	-0.3368	-1.5968	0.002	0.1533	0.597
GSE22886_NAIVE_CD8_TCELL_VS_NEUTROPHIL_UP	-0.4511	-1.5743	0.0039	0.1533	0.673
GSE27859_DC_VS_CD11C_INT_F480_HI_MACROPHAGE_DN	-0.4258	-1.5714	0.0137	0.1533	0.682
GSE32533_WT_VS_MIR17_KO_ACT_CD4_TCELL_UP	-0.378	-1.5838	0.004	0.1537	0.633
GSE5503_PLN_DC_VS_SPLEEN_DC_ACTIVATED_ALLOGENIC_TCELL_UP	-0.3553	-1.5679	0	0.1539	0.693
GSE39820_TGFBETA1_VS_TGFBETA3_IN_IL6_TREATED_CD4_TCELL_UP	-0.4907	-1.6271	0.006	0.154	0.505
GSE5455_EX_VIVO_VS_POST_24H_INCUBATION_MONOCYTES_FROM_TUMOR_BEARING_MOUSE_UP	-0.4287	-1.5724	0.004	0.1542	0.68
GSE6875_TCONV_VS_FOXP3_KO_TREG_DN	-0.4659	-1.6168	0.002	0.1543	0.538
GSE45365_CD8A_DC_VS_CD11B_DC_DN	-0.4503	-1.6322	0.004	0.1547	0.498
GSE13547_2H_VS_12_H_ANTI_IGM_STIM_ZFX_KO_BCELL_DN	-0.3761	-1.5924	0.0041	0.1547	0.61
GSE2770_UNTREATED_VS_IL12_TREATED_ACT_CD4_TCELL_48H_DN	-0.4345	-1.5914	0.002	0.1547	0.612
GSE22103_LPS_VS_GMCSF_AND_IFNG_STIM_NEUTROPHIL_DN	-0.4574	-1.5754	0.002	0.1547	0.671
GSE17721_CTRL_VS_GARDIQUIMOD_24H_BMDC_DN	-0.4267	-1.5744	0.0038	0.1548	0.673
GSE411_100MIN_VS_400MIN_IL6_STIM_MACROPHAGE_DN	-0.4682	-1.6219	0.004	0.1549	0.521
GSE9006_HEALTHY_VS_TYPE_1_DIABETES_PBMC_AT_DX_UP	-0.4421	-1.5776	0.0098	0.1549	0.661
GSE16450_CTRL_VS_IFNA_12H_STIM_IMMATURE_NEURON_CELL_LINE_UP	-0.4985	-1.5782	0.0143	0.155	0.659
GSE5589_UNSTIM_VS_180MIN_LPS_STIM_MACROPHAGE_UP	-0.4404	-1.5804	0.0019	0.1551	0.651
GSE14000_4H_VS_16H_LPS_DC_TRANSLATED_RNA_DN	-0.426	-1.6244	0	0.1555	0.512
GSE3982_DC_VS_NEUTROPHIL_LPS_STIM_UP	-0.4272	-1.5377	0.0174	0.1555	0.775
GSE18893_CTRL_VS_TNF_TREATED_TREG_2H_UP	-0.4878	-1.62	0.0039	0.1556	0.526
GSE6674_UNSTIM_VS_ANTI_IGM_STIM_BCELL_UP	-0.4719	-1.6175	0	0.1556	0.534
GSE411_UNSTIM_VS_400MIN_IL6_STIM_SOCS3_KO_MACROPHAGE_DN	-0.4138	-1.5795	0.006	0.1557	0.654
GSE8685_IL2_ACT_IL2_STARVED_VS_IL15_ACT_IL2_STARVED_CD4_TCELL_DN	-0.3896	-1.5786	0	0.1557	0.659
GSE5679_CTRL_VS_PPARG_LIGAND_ROSIGLITAZONE_TREATED_DC_DN	-0.4214	-1.6278	0	0.1558	0.505
GSE17721_0.5H_VS_4H_GARDIQUIMOD_BMDC_DN	-0.4654	-1.6333	0	0.1559	0.497
GSE8685_IL2_STARVED_VS_IL21_ACT_IL2_STARVED_CD4_TCELL_UP	-0.4121	-1.5756	0	0.1559	0.67
GSE2770_TGFB_AND_IL4_VS_IL4_TREATED_ACT_CD4_TCELL_6H_DN	-0.4696	-1.5476	0.0202	0.156	0.753
GSE21546_SAP1A_KO_VS_SAP1A_KO_AND_ELK1_KO_ANTI_CD3_STIM_DP_THYMOCYTES_UP	-0.3807	-1.5378	0.002	0.1562	0.775
GSE45365_NK_CELL_VS_CD11B_DC_MCMV_INFECTION_UP	-0.3576	-1.5379	0.004	0.157	0.775
GSE18804_SPLEEN_MACROPHAGE_VS_COLON_TUMORAL_MACROPHAGE_DN	-0.3667	-1.5476	0.004	0.1571	0.753
GSE20500_CTRL_VS_RETINOIC_ACID_TREATED_CD4_TCELL_UP	-0.4079	-1.545	0.0138	0.1571	0.757
GSE22886_NAIVE_CD4_TCELL_VS_12H_ACT_TH1_DN	-0.4753	-1.6223	0.002	0.1572	0.519
GSE22886_NAIVE_CD4_TCELL_VS_48H_ACT_TH2_DN	-0.4579	-1.618	0.01	0.1572	0.532
GSE14308_TH2_VS_TH1_UP	-0.4334	-1.5756	0.006	0.1575	0.67
GSE1925_CTRL_VS_24H_IFNG_STIM_IFNG_PRIMED_MACROPHAGE_UP	-0.3754	-1.5452	0.0019	0.1577	0.756
GSE32423_MEMORY_VS_NAIVE_CD8_TCELL_DN	-0.484	-1.5415	0.0363	0.1578	0.769
GSE46606_IRF4HIGH_VS_WT_CD40L_IL2_IL5_DAY3_STIMULATED_BCELL_UP	-0.4333	-1.5403	0.0136	0.1578	0.769
GSE21927_SPLENIC_C26GM_TUMOROUS_VS_4T1_TUMOR_MONOCYTES_DN	-0.4493	-1.5381	0.0275	0.1578	0.775
GSE31082_DP_VS_CD4_SP_THYMOCYTE_UP	-0.4516	-1.6339	0	0.158	0.495
GSE28737_WT_VS_BCL6_KO_MARGINAL_ZONE_BCELL_DN	-0.4325	-1.5477	0.0098	0.1581	0.752
GSE29618_PRE_VS_DAY7_POST_TIV_FLU_VACCINE_BCELL_DN	-0.4216	-1.5456	0.0077	0.1581	0.756
GSE20366_CD103_POS_VS_CD103_KLRG1_DP_TREG_UP	-0.37	-1.5426	0	0.1581	0.762
GSE3982_NKCELL_VS_TH2_DN	-0.4166	-1.5406	0.0142	0.1582	0.769
GSE45365_CD8A_DC_VS_CD11B_DC_UP	-0.407	-1.543	0.002	0.1583	0.761
GSE27291_0H_VS_6H_STIM_GAMMADELTA_TCELL_DN	-0.3671	-1.5384	0.002	0.1583	0.775
GSE12366_GC_VS_MEMORY_BCELL_UP	-0.3743	-1.535	0.0041	0.1586	0.788
GSE3982_NEUTROPHIL_VS_BCELL_DN	-0.3866	-1.5458	0.0117	0.1587	0.756
GSE7852_LN_VS_THYMUS_TCONV_DN	-0.4038	-1.548	0.0039	0.1588	0.752
GSE39152_BRAIN_VS_SPLEEN_CD103_NEG_MEMORY_CD8_TCELL_UP	-0.4401	-1.5416	0.0098	0.1588	0.769
GSE3039_NKT_CELL_VS_ALPHABETA_CD8_TCELL_DN	-0.4195	-1.5328	0.0196	0.1588	0.796
GSE17721_POLYIC_VS_CPG_24H_BMDC_DN	-0.4258	-1.539	0.0079	0.1591	0.773
GSE25147_UNSTIM_VS_HELIOBACTER_PYLORI_LPS_STIM_MKN45_CELL_DN	-0.3331	-1.5386	0.002	0.1591	0.774
GSE21360_SECONDARY_VS_TERTIARY_MEMORY_CD8_TCELL_UP	-0.4152	-1.5431	0.0101	0.1592	0.76
GSE12366_GC_VS_NAIVE_BCELL_UP	-0.3979	-1.5351	0.0061	0.1594	0.786
GSE4984_UNTREATED_VS_LPS_TREATED_DC_UP	-0.3453	-1.5329	0.004	0.1595	0.796
GSE2770_TGFB_AND_IL4_VS_IL12_TREATED_ACT_CD4_TCELL_6H_DN	-0.4029	-1.5331	0.0061	0.1602	0.796
GSE22432_MULTIPOTENT_PROGENITOR_VS_CDC_DN	-0.4318	-1.5314	0.008	0.1604	0.803
GSE13547_CTRL_VS_ANTI_IGM_STIM_BCELL_12H_DN	-0.3885	-1.5251	0.0169	0.161	0.821
GSE42021_CD24HI_VS_CD24INT_TREG_THYMUS_UP	-0.4411	-1.6341	0.0099	0.1611	0.494
GSE17721_CTRL_VS_CPG_2H_BMDC_UP	-0.4084	-1.5332	0.0101	0.1611	0.796
GSE26488_HDAC7_KO_VS_VP16_TRANSGENIC_HDAC7_KO_DOUBLE_POSITIVE_THYMOCYTE_UP	-0.3703	-1.5304	0.0038	0.1614	0.806
GSE3982_CENT_MEMORY_CD4_TCELL_VS_TH2_DN	-0.3944	-1.5299	0.0019	0.1614	0.808
GSE12845_IGD_POS_BLOOD_VS_DARKZONE_GC_TONSIL_BCELL_DN	-0.4264	-1.5253	0.006	0.1616	0.821
GSE25123_ROSIGLITAZONE_VS_IL4_AND_ROSIGLITAZONE_STIM_MACROPHAGE_DAY10_UP	-0.3808	-1.5238	0.01	0.1617	0.823
GSE1460_NAIVE_CD4_TCELL_CORD_BLOOD_VS_THYMIC_STROMAL_CELL_UP	0.3679	1.6631	0	0.1617	0.413
GSE41867_DAY8_EFFECTOR_VS_DAY30_EXHAUSTED_CD8_TCELL_LCMV_CLONE13_UP	-0.4367	-1.6371	0	0.1618	0.484
GSE15330_LYMPHOID_MULTIPOTENT_VS_MEGAKARYOCYTE_ERYTHROID_PROGENITOR_UP	-0.3842	-1.5232	0.004	0.1619	0.824
GSE21927_SPLEEN_VS_TUMOR_MONOCYTE_BALBC_DN	-0.3875	-1.5228	0.008	0.1619	0.826
GSE31082_DN_VS_CD4_SP_THYMOCYTE_UP	-0.4297	-1.5265	0.0137	0.162	0.818
GSE9006_HEALTHY_VS_TYPE_1_DIABETES_PBMC_1MONTH_POST_DX_UP	-0.4765	-1.5255	0.0428	0.1621	0.821
GSE12963_UNINF_VS_ENV_AND_NEF_DEFICIENT_HIV1_INF_CD4_TCELL_DN	-0.3707	-1.5191	0.0082	0.1621	0.833
GSE22886_IL2_VS_IL15_STIM_NKCELL_DN	-0.356	-1.5198	0.0171	0.1622	0.833
GSE22886_NAIVE_CD4_TCELL_VS_48H_ACT_TH1_DN	-0.3946	-1.5239	0.006	0.1623	0.822
GSE15930_NAIVE_VS_72H_IN_VITRO_STIM_CD8_TCELL_DN	-0.3673	-1.5194	0.0039	0.1623	0.833
GSE43955_TH0_VS_TGFB_IL6_TH17_ACT_CD4_TCELL_60H_UP	-0.3382	-1.5185	0	0.1623	0.837
GSE7568_IL4_VS_IL4_AND_TGFB_TREATED_MACROPHAGE_24H_DN	-0.4563	-1.6352	0.0039	0.1624	0.491
GSE14308_TH17_VS_NATURAL_TREG_UP	-0.3616	-1.5257	0.0058	0.1626	0.821
GSE9960_HEALTHY_VS_GRAM_NEG_AND_POS_SEPSIS_PBMC_DN	-0.4807	-1.5267	0.0314	0.1627	0.817
GSE3039_NKT_CELL_VS_ALPHAALPHA_CD8_TCELL_DN	0.3695	1.6555	0.0043	0.1627	0.443
GSE20715_WT_VS_TLR4_KO_6H_OZONE_LUNG_UP	-0.3803	-1.5277	0	0.1628	0.813
GSE411_100MIN_VS_400MIN_IL6_STIM_SOCS3_KO_MACROPHAGE_UP	-0.3827	-1.5217	0.008	0.1628	0.828
GSE36476_CTRL_VS_TSST_ACT_72H_MEMORY_CD4_TCELL_YOUNG_DN	-0.357	-1.527	0	0.163	0.815
GSE12845_NAIVE_VS_PRE_GC_TONSIL_BCELL_DN	-0.4267	-1.5199	0.0305	0.163	0.833
GSE25502_WT_VS_KLF13_KO_THYMIC_MEMORY_LIKE_CD8_TCELL_UP	-0.3977	-1.5141	0.0102	0.1631	0.843
GSE4984_GALECTIN1_VS_VEHICLE_CTRL_TREATED_DC_DN	-0.4285	-1.5162	0.0124	0.1633	0.84
GSE40274_CTRL_VS_FOXP3_AND_PBX1_TRANSDUCED_ACTIVATED_CD4_TCELL_DN	-0.3522	-1.5152	0.0099	0.1634	0.843
GSE3982_DC_VS_NEUTROPHIL_UP	-0.3836	-1.5148	0.0118	0.1634	0.843
GSE37301_MULTIPOTENT_PROGENITOR_VS_PRO_BCELL_DN	-0.4294	-1.5143	0.0244	0.1635	0.843
GSE5142_HTERT_TRANSDUCED_VS_CTRL_CD8_TCELL_LATE_PASSAGE_CLONE_UP	-0.3896	-1.52	0.0099	0.1636	0.833
GSE37532_VISCERAL_ADIPOSE_TISSUE_VS_LN_DERIVED_PPARG_KO_TCONV_CD4_TCELL_UP	-0.4799	-1.5165	0.0364	0.1636	0.84
GSE23321_CENTRAL_VS_EFFECTOR_MEMORY_CD8_TCELL_DN	-0.3915	-1.5277	0.0117	0.1637	0.813
GSE20715_0H_VS_6H_OZONE_TLR4_KO_LUNG_DN	-0.3913	-1.5207	0.0117	0.1638	0.83
GSE18893_CTRL_VS_TNF_TREATED_TCONV_24H_UP	-0.3945	-1.5132	0	0.1638	0.844
GSE26351_UNSTIM_VS_BMP_PATHWAY_STIM_HEMATOPOIETIC_PROGENITORS_UP	-0.3544	-1.5127	0.002	0.1639	0.844
GSE42724_MEMORY_BCELL_VS_PLASMABLAST_DN	-0.4101	-1.5153	0.023	0.164	0.843
GSE37532_WT_VS_PPARG_KO_VISCERAL_ADIPOSE_TISSUE_TREG_DN	-0.4204	-1.5202	0.0178	0.1641	0.831
GSE21927_SPLEEN_VS_C26GM_TUMOR_MONOCYTE_BALBC_DN	-0.42	-1.5171	0.022	0.1643	0.839
GSE3982_MAC_VS_NEUTROPHIL_LPS_STIM_UP	-0.4405	-1.5165	0.0294	0.1644	0.84
GSE17721_0.5H_VS_24H_PAM3CSK4_BMDC_DN	-0.4431	-1.5118	0.0162	0.1644	0.844
GSE19888_ADENOSINE_A3R_ACT_VS_A3R_ACT_WITH_A3R_INH_PRETREATMENT_IN_MAST_CELL_UP	-0.3603	-1.5278	0.0124	0.1645	0.813
GSE36891_POLYIC_TLR3_VS_PAM_TLR2_STIM_PERITONEAL_MACROPHAGE_DN	-0.419	-1.5112	0.0139	0.1648	0.846
GSE16266_CTRL_VS_HEATSHOCK_AND_LPS_STIM_MEF_UP	-0.5054	-1.6371	0.0116	0.1658	0.484
GSE21927_UNTREATED_VS_GMCSF_IL6_TREATED_BONE_MARROW_DN	-0.3809	-1.5101	0.0078	0.1663	0.849
GSE17721_POLYIC_VS_CPG_8H_BMDC_DN	-0.4062	-1.5096	0.0083	0.1663	0.849
GSE6674_UNSTIM_VS_ANTI_IGM_AND_CPG_STIM_BCELL_DN	-0.4322	-1.5074	0.0266	0.1665	0.851
GSE27786_CD4_TCELL_VS_MONO_MAC_UP	-0.4062	-1.5078	0.0081	0.1666	0.851
GSE23321_CD8_STEM_CELL_MEMORY_VS_EFFECTOR_MEMORY_CD8_TCELL_DN	-0.4255	-1.5069	0.03	0.1667	0.853
GSE8921_UNSTIM_0H_VS_TLR1_2_STIM_MONOCYTE_24H_UP	-0.3436	-1.6512	0	0.1671	0.441
GSE7509_FCGRIIB_VS_TNFA_IL1B_IL6_PGE_STIM_DC_UP	-0.467	-1.6386	0.0019	0.1671	0.48
GSE5679_PPARG_LIGAND_ROSIGLITAZONE_VS_RARA_AGONIST_AM580_TREATED_DC_UP	-0.3907	-1.5079	0.018	0.1672	0.851
GSE41867_LCMV_ARMSTRONG_VS_CLONE13_DAY8_EFFECTOR_CD8_TCELL_DN	-0.3731	-1.5058	0.0059	0.1673	0.855
GSE25088_CTRL_VS_IL4_AND_ROSIGLITAZONE_STIM_STAT6_KO_MACROPHAGE_UP	-0.4185	-1.5085	0.0315	0.1677	0.85
GSE32423_MEMORY_VS_NAIVE_CD8_TCELL_IL7_IL4_DN	-0.4722	-1.5079	0.0324	0.1679	0.851
GSE37605_TREG_VS_TCONV_NOD_FOXP3_FUSION_GFP_DN	-0.4296	-1.5058	0.0182	0.168	0.855
GSE3982_EOSINOPHIL_VS_MAC_DN	-0.4297	-1.6433	0	0.1695	0.467
GSE22886_NEUTROPHIL_VS_DC_DN	-0.4819	-1.6393	0.0039	0.1702	0.479
GSE40274_CTRL_VS_LEF1_TRANSDUCED_ACTIVATED_CD4_TCELL_DN	-0.4193	-1.6521	0	0.1703	0.439
GSE1460_DP_THYMOCYTE_VS_THYMIC_STROMAL_CELL_DN	-0.4938	-1.6477	0.006	0.1703	0.453
GSE7400_CTRL_VS_CSF3_IN_VIVO_TREATED_PBMC_UP	-0.4814	-1.6532	0	0.1725	0.435
GSE10240_IL22_VS_IL17_STIM_PRIMARY_BRONCHIAL_EPITHELIAL_CELLS_UP	-0.4962	-1.644	0	0.1731	0.465
GSE1460_CD4_THYMOCYTE_VS_NAIVE_CD4_TCELL_CORD_BLOOD_UP	-0.4618	-1.5023	0.0179	0.1734	0.862
GSE5589_LPS_AND_IL10_VS_LPS_AND_IL6_STIM_IL10_KO_MACROPHAGE_45MIN_DN	-0.3905	-1.6551	0	0.1738	0.428
GSE3982_MAC_VS_NEUTROPHIL_UP	-0.4848	-1.6397	0.002	0.1739	0.476
GSE32533_WT_VS_MIR17_OVEREXPRESS_ACT_CD4_TCELL_DN	-0.452	-1.816	0	0.176	0.091
GSE369_SOCS3_KO_VS_WT_LIVER_UP	-0.465	-1.6593	0.0019	0.1762	0.419
GSE3982_EOSINOPHIL_VS_NEUTROPHIL_UP	-0.457	-1.6563	0.0058	0.1763	0.423
GSE40274_FOXP3_VS_FOXP3_AND_EOS_TRANSDUCED_ACTIVATED_CD4_TCELL_DN	-0.3366	-1.5003	0.002	0.1765	0.867
GSE27786_LIN_NEG_VS_NKTCELL_UP	-0.3599	-1.491	0.006	0.1765	0.886
GSE21546_UNSTIM_VS_ANTI_CD3_STIM_SAP1A_KO_DP_THYMOCYTES_UP	-0.4231	-1.4993	0.0357	0.1768	0.868
GSE24634_TEFF_VS_TCONV_DAY3_IN_CULTURE_UP	-0.3947	-1.4916	0.0142	0.1768	0.886
GSE37534_GW1929_VS_ROSIGLITAZONE_TREATED_CD4_TCELL_PPARG1_FOXP3_TRANSDUCED_UP	-0.3595	-1.4996	0	0.177	0.867
GSE16385_UNTREATED_VS_12H_IL4_TREATED_MACROPHAGE_DN	-0.3679	-1.4921	0.0121	0.177	0.884
GSE3982_MAST_CELL_VS_EFF_MEMORY_CD4_TCELL_UP	-0.3976	-1.4965	0.0118	0.1771	0.873
GSE7218_IGM_VS_IGG_SIGNAL_THGOUGH_ANTIGEN_BCELL_UP	-0.3712	-1.4917	0.0096	0.1771	0.885
GSE18791_CTRL_VS_NEWCASTLE_VIRUS_DC_12H_UP	-0.4373	-1.4975	0.0138	0.1772	0.87
GSE2405_0H_VS_24H_A_PHAGOCYTOPHILUM_STIM_NEUTROPHIL_DN	-0.3432	-1.4971	0.0153	0.1772	0.872
GSE22432_MULTIPOTENT_VS_COMMON_DC_PROGENITOR_UNTREATED_UP	-0.4351	-1.491	0.0267	0.1772	0.886
GSE10325_CD4_TCELL_VS_MYELOID_UP	-0.3664	-1.4986	0.0021	0.1774	0.868
GSE41867_DAY8_EFFECTOR_VS_DAY30_MEMORY_CD8_TCELL_LCMV_ARMSTRONG_UP	-0.4159	-1.4934	0.0294	0.1776	0.881
GSE5679_CTRL_VS_RARA_AGONIST_AM580_TREATED_DC_DN	-0.3907	-1.4941	0.012	0.1777	0.876
GSE2770_UNTREATED_VS_ACT_CD4_TCELL_2H_DN	-0.3859	-1.4937	0.0201	0.1777	0.878
GSE2405_0H_VS_9H_A_PHAGOCYTOPHILUM_STIM_NEUTROPHIL_UP	-0.3664	-1.4922	0.002	0.1777	0.884
GSE29618_MONOCYTE_VS_PDC_DAY7_FLU_VACCINE_DN	-0.3836	-1.498	0.0117	0.1778	0.87
GSE10239_MEMORY_VS_KLRG1HIGH_EFF_CD8_TCELL_DN	-0.462	-1.4945	0.0593	0.1778	0.876
GSE1448_CTRL_VS_ANTI_VBETA5_DP_THYMOCYTE_UP	-0.3739	-1.4929	0.0081	0.1778	0.882
GSE6092_CTRL_VS_BORRELIA_BIRGDOFERI_INF_ENDOTHELIAL_CELL_UP	-0.3848	-1.4975	0.0195	0.1779	0.87
GSE2770_TGFB_AND_IL4_VS_TGFB_AND_IL12_TREATED_ACT_CD4_TCELL_2H_DN	-0.4522	-1.4965	0.0402	0.1779	0.873
GSE3982_EOSINOPHIL_VS_TH2_DN	-0.4127	-1.4957	0.0273	0.1779	0.876
GSE14308_TH2_VS_NAIVE_CD4_TCELL_UP	-0.38	-1.4892	0.0061	0.1782	0.893
GSE18281_CORTICAL_THYMOCYTE_VS_WHOLE_CORTEX_THYMUS_DN	-0.4099	-1.4923	0.0156	0.1783	0.884
GSE41867_NAIVE_VS_EFFECTOR_CD8_TCELL_DN	-0.3885	-1.4946	0.008	0.1784	0.876
GSE43863_NAIVE_VS_LY6C_INT_CXCR5POS_CD4_EFF_TCELL_D6_LCMV_UP	-0.4439	-1.4896	0.0446	0.1786	0.89
GSE37534_PIOGLITAZONE_VS_ROSIGLITAZONE_TREATED_CD4_TCELL_PPARG1_FOXP3_TRANSDUCED_DN	-0.374	-1.4892	0.02	0.1787	0.893
GSE2770_IL12_ACT_VS_ACT_CD4_TCELL_2H_DN	-0.4452	-1.4948	0.0296	0.1789	0.876
GSE13229_MATURE_VS_INTMATURE_NKCELL_DN	-0.3912	-1.4749	0.0115	0.1789	0.918
GSE3203_INFLUENZA_INF_VS_IFNB_TREATED_LN_BCELL_UP	-0.3269	-1.4767	0.0078	0.1792	0.914
GSE3982_MAST_CELL_VS_NEUTROPHIL_UP	-0.4435	-1.4881	0.0285	0.1794	0.896
GSE16451_CTRL_VS_WEST_EQUINE_ENC_VIRUS_IMMATURE_NEURON_CELL_LINE_DN	-0.3632	-1.4749	0.0138	0.1794	0.918
GSE14415_ACT_VS_CTRL_NATURAL_TREG_UP	-0.3637	-1.4769	0.006	0.1795	0.914
GSE17721_0.5H_VS_12H_PAM3CSK4_BMDC_DN	-0.4318	-1.4876	0.0311	0.1796	0.898
GSE19888_CTRL_VS_A3R_INHIBITOR_TREATED_MAST_CELL_UP	-0.352	-1.4761	0.0117	0.1796	0.915
GSE29615_DAY3_VS_DAY7_LAIV_FLU_VACCINE_PBMC_DN	-0.3737	-1.4741	0.0244	0.1796	0.918
GSE36392_EOSINOPHIL_VS_MAC_IL25_TREATED_LUNG_DN	-0.3804	-1.4771	0.021	0.1797	0.914
GSE27786_BCELL_VS_NKCELL_UP	-0.3865	-1.4774	0.0214	0.1798	0.914
GSE43863_NAIVE_VS_MEMORY_LY6C_INT_CXCR5POS_CD4_TCELL_D150_LCMV_DN	-0.4135	-1.4756	0.0239	0.18	0.915
GSE24671_BAKIMULC_VS_SENDAI_VIRUS_INFECTED_MOUSE_SPLENOCYTES_UP	-0.3108	-1.475	0.0093	0.18	0.918
GSE2770_TGFB_AND_IL4_VS_IL4_TREATED_ACT_CD4_TCELL_48H_UP	-0.4542	-1.4752	0.0552	0.1802	0.917
GSE3982_EOSINOPHIL_VS_TH1_DN	-0.362	-1.4775	0	0.1803	0.914
GSE21774_CD56_BRIGHT_VS_DIM_CD62L_POSITIVE_NK_CELL_UP	-0.4097	-1.4778	0.0341	0.1804	0.914
GSE24142_DN2_VS_DN3_THYMOCYTE_ADULT_DN	-0.3982	-1.4779	0.0172	0.1807	0.914
GSE20366_TREG_VS_NAIVE_CD4_TCELL_UP	-0.4296	-1.4732	0.0287	0.1808	0.92
GSE3720_VD1_VS_VD2_GAMMADELTA_TCELL_WITH_PMA_STIM_UP	-0.3938	-1.478	0.014	0.1811	0.913
GSE5589_IL6_KO_VS_IL10_KO_LPS_AND_IL10_STIM_MACROPHAGE_180MIN_DN	-0.3708	-1.4725	0.01	0.1816	0.921
GSE10500_ARTHRITIC_SYNOVIAL_FLUID_VS_HEALTHY_MACROPHAGE_UP	-0.3785	-1.6597	0	0.1818	0.419
GSE22886_DC_VS_MONOCYTE_UP	-0.3499	-1.478	0.008	0.1818	0.913
GSE15330_WT_VS_IKAROS_KO_MEGAKARYOCYTE_ERYTHROID_PROGENITOR_UP	-0.3926	-1.4862	0.01	0.1819	0.899
GSE26928_NAIVE_VS_CXCR5_POS_CD4_TCELL_DN	-0.3775	-1.4845	0.004	0.1824	0.9
GSE7509_UNSTIM_VS_IFNA_STIM_IMMATURE_DC_UP	-0.3329	-1.478	0.012	0.1824	0.913
GSE3982_MAST_CELL_VS_NKCELL_UP	-0.4238	-1.4718	0.0422	0.1824	0.923
GSE27786_LIN_NEG_VS_CD4_TCELL_UP	-0.3616	-1.4823	0.0189	0.1826	0.909
GSE24574_NAIVE_VS_TCONV_CD4_TCELL_DN	-0.4408	-1.4711	0.0309	0.1826	0.923
GSE16450_CTRL_VS_IFNA_6H_STIM_IMMATURE_NEURON_CELL_LINE_UP	-0.4019	-1.4854	0.0222	0.1827	0.9
GSE24142_ADULT_VS_FETAL_EARLY_THYMIC_PROGENITOR_DN	-0.3762	-1.4847	0.0079	0.1828	0.9
GSE45365_HEALTHY_VS_MCMV_INFECTION_BCELL_IFNAR_KO_UP	-0.4113	-1.4803	0.0221	0.1828	0.91
GSE6269_E_COLI_VS_STREP_PNEUMO_INF_PBMC_UP	-0.3417	-1.4789	0.0061	0.1828	0.912
GSE14415_TCONV_VS_FOXP3_KO_INDUCED_TREG_DN	-0.3749	-1.4791	0.0241	0.1829	0.912
GSE1460_CD4_THYMOCYTE_VS_THYMIC_STROMAL_CELL_DN	-0.4196	-1.4781	0.022	0.1829	0.913
GSE22045_TREG_VS_TCONV_DN	-0.3817	-1.4805	0.0162	0.183	0.91
GSE411_WT_VS_SOCS3_KO_MACROPHAGE_UP	-0.3664	-1.4795	0.0119	0.183	0.911
GSE33425_CD161_INT_VS_NEG_CD8_TCELL_UP	-0.4463	-1.4849	0.0566	0.1831	0.9
GSE27786_LSK_VS_MONO_MAC_UP	-0.4039	-1.4712	0.0298	0.1831	0.923
GSE27786_LIN_NEG_VS_NEUTROPHIL_UP	-0.3786	-1.4824	0.0099	0.1833	0.908
GSE37532_WT_VS_PPARG_KO_VISCERAL_ADIPOSE_TISSUE_TREG_UP	-0.3649	-1.4797	0.0116	0.1833	0.91
GSE36078_UNTREATED_VS_AD5_T425A_HEXON_INF_IL1R_KO_MOUSE_LUNG_DC_DN	-0.3136	-1.4806	0	0.1834	0.91
GSE45365_CD8A_DC_VS_CD11B_DC_IFNAR_KO_DN	-0.3853	-1.4782	0.0102	0.1834	0.913
GSE7568_IL4_TGFB_DEXAMETHASONE_VS_IL4_TGFB_TREATED_MACROPHAGE_UP	-0.4498	-1.4816	0.0267	0.1836	0.909
GSE15324_NAIVE_VS_ACTIVATED_ELF4_KO_CD8_TCELL_DN	-0.3884	-1.4825	0.01	0.1837	0.908
GSE22886_NAIVE_BCELL_VS_BLOOD_PLASMA_CELL_DN	-0.4045	-1.4828	0.0161	0.1839	0.908
GSE39820_CTRL_VS_TGFBETA3_IL6_CD4_TCELL_DN	-0.3814	-1.481	0.0163	0.184	0.909
GSE9650_GP33_VS_GP276_LCMV_SPECIFIC_EXHAUSTED_CD8_TCELL_DN	-0.4361	-1.4807	0.0426	0.184	0.91
GSE42021_TREG_VS_TCONV_PLN_DN	-0.4335	-1.6637	0	0.1841	0.407
GSE9960_GRAM_NEG_VS_GRAM_NEG_AND_POS_SEPSIS_PBMC_DN	-0.3949	-1.4697	0.012	0.1841	0.923
GSE22443_NAIVE_VS_ACT_AND_IL12_TREATED_CD8_TCELL_DN	-0.3493	-1.4693	0.004	0.1841	0.923
GSE16451_IMMATURE_VS_MATURE_NEURON_CELL_LINE_WEST_EQUINE_ENC_VIRUS_UP	-0.3832	-1.4832	0.0101	0.1844	0.907
GSE24210_RESTING_TREG_VS_TCONV_DN	-0.4193	-1.4828	0.018	0.1846	0.908
GSE45365_NK_CELL_VS_CD8_TCELL_UP	-0.3798	-1.4697	0.018	0.1847	0.923
GSE21546_WT_VS_SAP1A_KO_AND_ELK1_KO_ANTI_CD3_STIM_DP_THYMOCYTES_UP	-0.4065	-1.468	0.0414	0.1855	0.924
GSE19772_HCMV_INFL_VS_HCMV_INF_MONOCYTES_AND_PI3K_INHIBITION_DN	-0.4329	-1.4674	0.0599	0.1855	0.925
GSE1460_DP_THYMOCYTE_VS_NAIVE_CD4_TCELL_ADULT_BLOOD_UP	-0.3949	-1.4681	0.0121	0.1858	0.924
GSE3982_EOSINOPHIL_VS_MAST_CELL_DN	-0.3801	-1.4675	0.0297	0.1858	0.925
GSE31622_WT_VS_KLF3_KO_BCELL_UP	-0.3397	-1.4667	0.0202	0.1862	0.927
GSE16385_MONOCYTE_VS_12H_ROSIGLITAZONE_TREATED_MACROPHAGE_DN	-0.4603	-1.465	0.0388	0.1862	0.93
GSE22432_MULTIPOTENT_VS_COMMON_DC_PROGENITOR_UNTREATED_DN	-0.3845	-1.4651	0.0079	0.1866	0.93
GSE6090_UNSTIM_VS_DC_SIGN_STIM_DC_UP	-0.4325	-1.4653	0.0259	0.1869	0.93
GSE1460_INTRATHYMIC_T_PROGENITOR_VS_NAIVE_CD4_TCELL_CORD_BLOOD_UP	-0.4999	-1.6712	0	0.1873	0.385
GSE5099_UNSTIM_VS_MCSF_TREATED_MONOCYTE_DAY7_UP	-0.4493	-1.4658	0.072	0.1873	0.928
GSE22886_NAIVE_CD4_TCELL_VS_12H_ACT_TH2_DN	-0.4215	-1.4654	0.0279	0.1874	0.93
GSE1460_INTRATHYMIC_T_PROGENITOR_VS_NAIVE_CD4_TCELL_ADULT_BLOOD_UP	-0.4567	-1.6815	0	0.1878	0.359
GSE20727_CTRL_VS_ROS_INH_AND_DNFB_ALLERGEN_TREATED_DC_DN	-0.4535	-1.6599	0	0.188	0.419
GSE3039_NKT_CELL_VS_B1_BCELL_DN	-0.4576	-1.6649	0	0.1884	0.4
GSE37336_LY6C_POS_VS_NEG_NAIVE_CD4_TCELL_UP	-0.4523	-1.6845	0	0.1885	0.349
GSE34156_UNTREATED_VS_6H_NOD2_AND_TLR1_TLR2_LIGAND_TREATED_MONOCYTE_UP	-0.3413	-1.4632	0.0211	0.1885	0.931
GSE13493_DP_VS_CD4INTCD8POS_THYMOCYTE_DN	-0.3615	-1.4629	0.018	0.1885	0.931
GSE18804_SPLEEN_MACROPHAGE_VS_TUMORAL_MACROPHAGE_DN	-0.3807	-1.4626	0.0289	0.1885	0.931
GSE27786_BCELL_VS_MONO_MAC_UP	-0.3777	-1.4587	0.0139	0.1885	0.936
GSE5589_WT_VS_IL6_KO_LPS_AND_IL10_STIM_MACROPHAGE_45MIN_DN	-0.3664	-1.4634	0.004	0.1887	0.931
GSE15330_HSC_VS_MEGAKARYOCYTE_ERYTHROID_PROGENITOR_IKAROS_KO_DN	-0.3176	-1.4577	0.004	0.1887	0.936
GSE17721_LPS_VS_CPG_1H_BMDC_UP	-0.3804	-1.4621	0.0151	0.1889	0.931
GSE24634_NAIVE_CD4_TCELL_VS_DAY5_IL4_CONV_TREG_DN	-0.4334	-1.4588	0.0379	0.1889	0.936
GSE22886_TH1_VS_TH2_12H_ACT_UP	-0.3163	-1.4573	0.006	0.1889	0.937
GSE1112_OT1_CD8AB_VS_HY_CD8AA_THYMOCYTE_RTOC_CULTURE_DN	-0.3705	-1.4596	0.0219	0.189	0.934
GSE19888_CTRL_VS_T_CELL_MEMBRANES_ACT_MAST_CELL_UP	-0.4186	-1.4602	0.0294	0.1891	0.934
GSE29164_UNTREATED_VS_CD8_TCELL_TREATED_MELANOMA_DAY3_UP	-0.4017	-1.4593	0.0339	0.1891	0.934
GSE17974_CTRL_VS_ACT_IL4_AND_ANTI_IL12_72H_CD4_TCELL_DN	-0.3812	-1.4578	0.0176	0.1891	0.936
GSE7219_WT_VS_NIK_NFKB2_KO_LPS_AND_ANTI_CD40_STIM_DC_UP	-0.3958	-1.6674	0	0.1892	0.394
GSE15930_STIM_VS_STIM_AND_IFNAB_72H_CD8_T_CELL_DN	-0.3879	-1.461	0.0098	0.1893	0.933
GSE17721_POLYIC_VS_CPG_16H_BMDC_DN	-0.3681	-1.4604	0.0119	0.1893	0.933
GSE2770_UNTREATED_VS_IL4_TREATED_ACT_CD4_TCELL_2H_DN	-0.3722	-1.4544	0.0271	0.1893	0.941
GSE32164_RESTING_DIFFERENTIATED_VS_ALTERNATIVELY_ACT_M2_MACROPHAGE_UP	-0.3275	-1.4616	0.0182	0.1894	0.932
GSE7852_LN_VS_THYMUS_TREG_DN	-0.4034	-1.4588	0.0443	0.1894	0.935
GSE17721_POLYIC_VS_GARDIQUIMOD_8H_BMDC_DN	-0.3982	-1.458	0.0372	0.1894	0.936
GSE32901_NAIVE_VS_TH17_ENRICHED_CD4_TCELL_DN	-0.4013	-1.4597	0.0242	0.1895	0.934
GSE37533_PPARG2_FOXP3_VS_FOXP3_TRANSDUCED_CD4_TCELL_UP	-0.3947	-1.4612	0.0191	0.1896	0.932
GSE339_CD4POS_VS_CD8POS_DC_IN_CULTURE_DN	-0.3225	-1.4549	0.0116	0.1896	0.941
GSE29614_CTRL_VS_DAY7_TIV_FLU_VACCINE_PBMC_DN	-0.3551	-1.4546	0.0266	0.1896	0.941
GSE557_WT_VS_I_AB_KO_DC_DN	-0.4146	-1.4604	0.0138	0.1899	0.933
GSE20366_TREG_VS_NAIVE_CD4_TCELL_HOMEOSTATIC_CONVERSION_UP	-0.332	-1.4559	0.0119	0.1899	0.94
GSE20715_WT_VS_TLR4_KO_48H_OZONE_LUNG_DN	-0.3558	-1.4549	0.0141	0.1901	0.941
GSE15750_DAY6_VS_DAY10_TRAF6KO_EFF_CD8_TCELL_UP	-0.3129	-1.4561	0.0136	0.1902	0.938
GSE3982_NEUTROPHIL_VS_TH2_DN	-0.4077	-1.4552	0.0201	0.1902	0.941
GSE3039_NKT_CELL_VS_ALPHABETA_CD8_TCELL_UP	-0.3728	-1.4534	0.0219	0.1903	0.944
GSE22589_HEALTHY_VS_HIV_INFECTED_DC_UP	-0.4061	-1.4531	0.0413	0.1903	0.945
GSE8515_CTRL_VS_IL1_4H_STIM_MAC_UP	-0.3299	-1.4563	0.022	0.1904	0.938
GSE18804_SPLEEN_MACROPHAGE_VS_BRAIN_TUMORAL_MACROPHAGE_UP	-0.3725	-1.4553	0.0222	0.1905	0.941
GSE36009_WT_VS_NLRP10_KO_DC_LPS_STIM_DN	-0.4153	-1.4534	0.0306	0.1908	0.944
GSE11924_TFH_VS_TH1_CD4_TCELL_DN	-0.3396	-1.4494	0.0132	0.1915	0.947
GSE17721_CTRL_VS_PAM3CSK4_24H_BMDC_DN	-0.3483	-1.4496	0.0039	0.1918	0.947
GSE12845_IGD_NEG_BLOOD_VS_PRE_GC_TONSIL_BCELL_DN	-0.3815	-1.449	0.0159	0.1918	0.947
GSE23568_ID3_KO_VS_WT_CD8_TCELL_UP	-0.3353	-1.451	0.008	0.1919	0.945
GSE6674_ANTI_IGM_VS_ANTI_IGM_AND_CPG_STIM_BCELL_DN	-0.3951	-1.4519	0.0416	0.1921	0.945
GSE22432_PDC_VS_TGFB1_TREATEDCOMMON_DC_PROGENITOR_UP	-0.4005	-1.4512	0.0431	0.1921	0.945
GSE39820_CTRL_VS_IL1B_IL6_IL23A_CD4_TCELL_DN	-0.3649	-1.4497	0.0199	0.1921	0.947
GSE7460_CTRL_VS_TGFB_TREATED_ACT_FOXP3_HET_TCONV_UP	-0.4061	-1.4515	0.043	0.1922	0.945
GSE557_CIITA_KO_VS_I_AB_KO_DC_DN	-0.3846	-1.4498	0.016	0.1926	0.947
GSE13547_WT_VS_ZFX_KO_BCELL_ANTI_IGM_STIM_2H_UP	-0.4818	-1.6868	0	0.193	0.341
GSE2405_HEAT_KILLED_LYSATE_VS_LIVE_A_PHAGOCYTOPHILUM_STIM_NEUTROPHIL_24H_DN	-0.3353	-1.4498	0.0147	0.1931	0.947
GSE22919_RESTING_VS_IL2_IL12_IL15_STIM_NK_CELL_UP	-0.4235	-1.45	0.0359	0.1933	0.947
GSE45365_HEALTHY_VS_MCMV_INFECTION_BCELL_IFNAR_KO_DN	-0.4745	-1.6722	0.002	0.1935	0.381
GSE26030_TH1_VS_TH17_RESTIMULATED_DAY5_POST_POLARIZATION_DN	-0.3602	-1.4471	0.006	0.1936	0.95
GSE17974_0.5H_VS_72H_IL4_AND_ANTI_IL12_ACT_CD4_TCELL_DN	-0.3538	-1.4474	0.0079	0.194	0.95
GSE21927_UNTREATED_VS_GMCSF_GCSF_TREATED_BONE_MARROW_DN	-0.3628	-1.4477	0.0178	0.1941	0.95
GSE15930_NAIVE_VS_48H_IN_VITRO_STIM_IL12_CD8_TCELL_DN	-0.4143	-1.4471	0.0594	0.1941	0.95
GSE22432_MULTIPOTENT_PROGENITOR_VS_PDC_DN	-0.4071	-1.4419	0.0455	0.1941	0.954
GSE37301_RAG2_KO_VS_RAG2_AND_ETS1_KO_NK_CELL_DN	-0.3496	-1.4419	0.0101	0.1946	0.954
GSE16385_MONOCYTE_VS_12H_ROSIGLITAZONE_TREATED_MACROPHAGE_UP	-0.3128	-1.4404	0.0125	0.1947	0.956
GSE17721_0.5H_VS_8H_PAM3CSK4_BMDC_DN	-0.3935	-1.4421	0.0279	0.1948	0.954
GSE20198_IL12_IL18_VS_IFNA_TREATED_ACT_CD4_TCELL_DN	-0.3982	-1.441	0.0307	0.1948	0.956
GSE22103_UNSTIM_VS_GMCSF_AND_IFNG_STIM_NEUTROPHIL_UP	-0.4011	-1.4461	0.029	0.195	0.951
GSE5542_UNTREATED_VS_IFNA_TREATED_EPITHELIAL_CELLS_6H_DN	-0.3808	-1.4407	0.0325	0.195	0.956
GSE22935_WT_VS_MYD88_KO_MACROPHAGE_DN	-0.3318	-1.4405	0.0283	0.195	0.956
GSE22886_IGM_MEMORY_BCELL_VS_BLOOD_PLASMA_CELL_DN	-0.4173	-1.4389	0.032	0.195	0.957
GSE21670_UNTREATED_VS_TGFB_IL6_TREATED_CD4_TCELL_UP	-0.3267	-1.4422	0.0119	0.1952	0.953
GSE17721_LPS_VS_CPG_16H_BMDC_DN	-0.3323	-1.441	0.0282	0.1953	0.956
GSE3982_EOSINOPHIL_VS_EFF_MEMORY_CD4_TCELL_DN	-0.3461	-1.439	0.0161	0.1953	0.957
GSE20715_WT_VS_TLR4_KO_LUNG_UP	-0.4091	-1.4457	0.0455	0.1954	0.952
GSE17721_LPS_VS_GARDIQUIMOD_1H_BMDC_DN	-0.4153	-1.4451	0.0673	0.1956	0.952
GSE10147_IL3_VS_IL3_AND_HIVP17_STIM_PDC_UP	-0.4166	-1.4425	0.0542	0.1956	0.952
GSE9316_CD4_TCELL_BALBC_VS_TH17_ENRI_CD4_TCELL_SKG_PMA_IONO_STIM_FR4NEG_DN	-0.3893	-1.4422	0.0559	0.1956	0.953
GSE10240_IL22_VS_IL17_STIM_PRIMARY_BRONCHIAL_EPITHELIAL_CELLS_DN	-0.3562	-1.4394	0.0138	0.1956	0.957
GSE17721_0.5H_VS_4H_PAM3CSK4_BMDC_DN	-0.3888	-1.4348	0.0462	0.1956	0.962
GSE29164_CD8_TCELL_VS_CD8_TCELL_AND_IL12_TREATED_MELANOMA_DAY7_DN	-0.346	-1.4447	0.0243	0.1957	0.952
GSE41176_UNSTIM_VS_ANTI_IGM_STIM_TAK1_KO_BCELL_1H_DN	-0.3187	-1.4391	0.0195	0.1957	0.957
GSE14000_TRANSLATED_RNA_VS_MRNA_4H_LPS_DC_UP	-0.4432	-1.4427	0.0632	0.1958	0.952
GSE28726_ACT_CD4_TCELL_VS_ACT_VA24NEG_NKTCELL_UP	-0.4377	-1.4395	0.0423	0.1958	0.956
GSE17721_ALL_VS_24H_PAM3CSK4_BMDC_DN	-0.3469	-1.435	0.0217	0.1958	0.962
GSE5589_IL6_KO_VS_IL10_KO_LPS_STIM_MACROPHAGE_45MIN_DN	-0.3507	-1.4452	0.0145	0.1959	0.952
GSE13484_12H_UNSTIM_VS_YF17D_VACCINE_STIM_PBMC_UP	-0.4003	-1.4444	0.046	0.1959	0.952
GSE24574_BCL6_LOW_TFH_VS_TCONV_CD4_TCELL_DN	-0.3587	-1.4429	0.0205	0.196	0.952
GSE28726_ACT_CD4_TCELL_VS_ACT_NKTCELL_UP	-0.4359	-1.436	0.0593	0.196	0.962
GSE23984_CTRL_VS_HYPOCALEMIC_VITAMIND_ANALOG_TCELL_DN	-0.3896	-1.4351	0.0316	0.196	0.962
GSE26912_TUMORICIDAL_VS_CTRL_MACROPHAGE_UP	-0.354	-1.4439	0.0097	0.1962	0.952
GSE11961_MEMORY_BCELL_DAY7_VS_PLASMA_CELL_DAY7_UP	-0.3296	-1.436	0.006	0.1963	0.962
GSE36891_UNSTIM_VS_PAM_TLR2_STIM_PERITONEAL_MACROPHAGE_UP	-0.4031	-1.443	0.0183	0.1964	0.952
GSE37532_WT_VS_PPARG_KO_VISCERAL_ADIPOSE_TISSUE_TCONV_DN	-0.4243	-1.4352	0.0496	0.1964	0.962
GSE15930_NAIVE_VS_48H_IN_VITRO_STIM_IFNAB_CD8_TCELL_DN	-0.425	-1.4432	0.0583	0.1965	0.952
GSE15930_NAIVE_VS_72H_IN_VITRO_STIM_IL12_CD8_TCELL_DN	-0.3669	-1.4341	0.0342	0.1966	0.962
GSE27786_NKCELL_VS_ERYTHROBLAST_UP	-0.4063	-1.4339	0.0339	0.1966	0.963
GSE2770_IL12_VS_IL4_TREATED_ACT_CD4_TCELL_6H_DN	-0.3979	-1.4433	0.0158	0.1968	0.952
GSE37533_UNTREATED_VS_PIOGLIZATONE_TREATED_CD4_TCELL_FOXP3_TRASDUCED_CD4_TCELL_UP	-0.3506	-1.4353	0.0192	0.1968	0.962
GSE42021_TREG_PLN_VS_TREG_PRECURSORS_THYMUS_UP	-0.3341	-1.436	0.0211	0.1969	0.962
GSE4748_CYANOBACTERIUM_LPSLIKE_VS_LPS_AND_CYANOBACTERIUM_LPSLIKE_STIM_DC_3H_UP	-0.3164	-1.43	0.0134	0.197	0.968
GSE21927_SPLEEN_VS_4T1_TUMOR_MONOCYTE_BALBC_DN	-0.3674	-1.4373	0.022	0.1972	0.959
GSE16522_MEMORY_VS_NAIVE_CD8_TCELL_UP	-0.3853	-1.4361	0.042	0.1972	0.962
GSE32986_UNSTIM_VS_GMCSF_AND_CURDLAN_LOWDOSE_STIM_DC_UP	-0.3893	-1.4294	0.0488	0.1973	0.968
GSE7852_LN_VS_FAT_TREG_DN	-0.3643	-1.437	0.0295	0.1974	0.959
GSE12839_CTRL_VS_IL12_TREATED_PBMC_UP	-0.3634	-1.4375	0.0287	0.1975	0.959
GSE10239_NAIVE_VS_DAY4.5_EFF_CD8_TCELL_DN	-0.3637	-1.4367	0.0215	0.1975	0.961
GSE41867_NAIVE_VS_DAY15_LCMV_EFFECTOR_CD8_TCELL_UP	-0.3775	-1.4365	0.0333	0.1975	0.961
GSE29164_UNTREATED_VS_CD8_TCELL_AND_IL12_TREATED_MELANOMA_DAY3_DN	-0.4131	-1.43	0.0754	0.1975	0.968
GSE17721_LPS_VS_GARDIQUIMOD_16H_BMDC_DN	-0.3743	-1.4296	0.0242	0.1975	0.968
GSE39820_CTRL_VS_TGFBETA3_IL6_IL23A_CD4_TCELL_UP	-0.4357	-1.4362	0.0537	0.1976	0.962
GSE36392_EOSINOPHIL_VS_NEUTROPHIL_IL25_TREATED_LUNG_DN	-0.3701	-1.4287	0.0489	0.1976	0.968
GSE11818_WT_VS_DICER_KO_TREG_DN	-0.3795	-1.4328	0.0219	0.1977	0.965
GSE26928_EFF_MEM_VS_CENTR_MEM_CD4_TCELL_DN	-0.3694	-1.4323	0.0234	0.1978	0.967
GSE40274_CTRL_VS_FOXP3_TRANSDUCED_ACTIVATED_CD4_TCELL_UP	-0.3304	-1.4301	0.0178	0.1978	0.968
GSE5099_MONOCYTE_VS_ALTERNATIVE_M2_MACROPHAGE_DN	-0.3549	-1.4267	0.0272	0.1978	0.969
GSE17721_LPS_VS_PAM3CSK4_1H_BMDC_UP	-0.3649	-1.4329	0.0239	0.1979	0.965
GSE25088_ROSIGLITAZONE_VS_IL4_AND_ROSIGLITAZONE_STIM_MACROPHAGE_DAY10_UP	-0.3488	-1.4324	0.017	0.1981	0.966
GSE8515_CTRL_VS_IL6_4H_STIM_MAC_UP	-0.3914	-1.4287	0.0437	0.1981	0.968
GSE16385_IL4_VS_ROSIGLITAZONE_STIM_MACROPHAGE_UP	-0.4804	-1.6933	0	0.1983	0.322
GSE17974_0H_VS_48H_IN_VITRO_ACT_CD4_TCELL_DN	-0.3741	-1.4301	0.0179	0.1983	0.968
GSE19825_CD24LOW_VS_IL2RA_HIGH_DAY3_EFF_CD8_TCELL_DN	-0.4247	-1.4267	0.0717	0.1983	0.969
GSE37533_PPARG2_FOXP3_VS_FOXP3_TRANSDUCED_CD4_TCELL_PIOGLITAZONE_TREATED_UP	-0.3185	-1.4262	0.0058	0.1983	0.97
GSE7460_CD8_TCELL_VS_CD4_TCELL_ACT_DN	-0.3872	-1.4272	0.0539	0.1984	0.969
GSE12001_MIR223_KO_VS_WT_NEUTROPHIL_UP	-0.3676	-1.4303	0.0246	0.1985	0.968
GSE3203_INFLUENZA_INF_VS_IFNB_TREATED_LN_BCELL_DN	-0.3412	-1.4252	0.0173	0.1985	0.97
GSE13173_UNTREATED_VS_IL12_TREATED_ACT_CD8_TCELL_DN	-0.4359	-1.4307	0.0645	0.1986	0.968
GSE36476_CTRL_VS_TSST_ACT_40H_MEMORY_CD4_TCELL_YOUNG_DN	-0.3229	-1.4305	0.0061	0.1986	0.968
GSE42088_UNINF_VS_LEISHMANIA_INF_DC_24H_DN	-0.3719	-1.4268	0.04	0.1986	0.969
GSE13493_CD4INTCD8POS_VS_CD8POS_THYMOCYTE_UP	-0.3736	-1.428	0.0236	0.1987	0.969
GSE13485_CTRL_VS_DAY1_YF17D_VACCINE_PBMC_UP	-0.4748	-1.4275	0.0861	0.1987	0.969
GSE23321_CD8_STEM_CELL_MEMORY_VS_NAIVE_CD8_TCELL_UP	-0.4035	-1.4272	0.0507	0.1987	0.969
GSE34006_UNTREATED_VS_A2AR_AGONIST_TREATED_TREG_UP	-0.4199	-1.4316	0.0538	0.1988	0.967
GSE1432_6H_VS_24H_IFNG_MICROGLIA_UP	-0.3963	-1.4248	0.0489	0.1988	0.97
GSE13306_LAMINA_PROPRIA_VS_SPLEEN_TREG_UP	-0.3931	-1.4311	0.0397	0.1989	0.967
GSE28237_FOLLICULAR_VS_EARLY_GC_BCELL_DN	-0.3463	-1.4252	0.0158	0.1989	0.97
GSE40274_CTRL_VS_FOXP3_AND_HELIOS_TRANSDUCED_ACTIVATED_CD4_TCELL_DN	-0.3695	-1.4308	0.0394	0.199	0.968
GSE25088_CTRL_VS_ROSIGLITAZONE_STIM_MACROPHAGE_UP	-0.3596	-1.4275	0.0246	0.1991	0.969
GSE17721_PAM3CSK4_VS_GADIQUIMOD_8H_BMDC_UP	-0.3619	-1.4256	0.0274	0.1992	0.97
GSE21380_NON_TFH_VS_GERMINAL_CENTER_TFH_CD4_TCELL_DN	-0.4377	-1.4252	0.0817	0.1993	0.97
GSE18791_CTRL_VS_NEWCASTLE_VIRUS_DC_8H_UP	-0.4061	-1.4311	0.0316	0.1994	0.967
GSE21379_TFH_VS_NON_TFH_SAP_KO_CD4_TCELL_UP	-0.3407	-1.4242	0.0079	0.1995	0.97
GSE15624_CTRL_VS_6H_HALOFUGINONE_TREATED_CD4_TCELL_DN	-0.4697	-1.6732	0.0019	0.2005	0.378
GSE17974_CTRL_VS_ACT_IL4_AND_ANTI_IL12_4H_CD4_TCELL_DN	-0.4298	-1.4221	0.0505	0.2014	0.972
GSE22886_NAIVE_VS_MEMORY_TCELL_DN	-0.3878	-1.4222	0.0439	0.2015	0.972
GSE21670_UNTREATED_VS_TGFB_IL6_TREATED_STAT3_KO_CD4_TCELL_UP	-0.3673	-1.4213	0.0223	0.2016	0.972
GSE39820_CTRL_VS_TGFBETA1_IL6_CD4_TCELL_DN	-0.4006	-1.4226	0.045	0.2018	0.971
GSE30962_PRIMARY_VS_SECONDARY_CHRONIC_LCMV_INF_CD8_TCELL_UP	-0.3723	-1.4223	0.0237	0.2018	0.972
GSE11961_FOLLICULAR_BCELL_VS_MEMORY_BCELL_DAY40_DN	-0.4131	-1.697	0	0.2019	0.316
GSE24972_WT_VS_IRF8_KO_SPLEEN_FOLLICULAR_BCELL_UP	-0.2976	-1.4227	0.0058	0.2019	0.971
GSE40274_CTRL_VS_FOXP3_AND_SATB1_TRANSDUCED_ACTIVATED_CD4_TCELL_UP	-0.399	-1.4213	0.0437	0.2019	0.972
GSE6259_FLT3L_INDUCED_33D1_POS_DC_VS_BCELL_UP	-0.3893	-1.4204	0.0325	0.2019	0.974
GSE27786_BCELL_VS_NEUTROPHIL_UP	-0.4163	-1.4215	0.0611	0.202	0.972
GSE37605_FOXP3_FUSION_GFP_VS_IRES_GFP_TREG_C57BL6_DN	-0.3953	-1.4208	0.0586	0.2021	0.973
GSE36888_UNTREATED_VS_IL2_TREATED_TCELL_6H_DN	-0.4121	-1.4204	0.0699	0.2023	0.974
GSE12845_IGD_POS_BLOOD_VS_PRE_GC_TONSIL_BCELL_DN	-0.3784	-1.4198	0.0442	0.2027	0.976
GSE1448_ANTI_VALPHA2_VS_VBETA5_DP_THYMOCYTE_UP	-0.4327	-1.6871	0	0.2035	0.34
GSE7852_THYMUS_VS_FAT_TCONV_UP	-0.4044	-1.4184	0.0558	0.2035	0.976
GSE32423_CTRL_VS_IL7_IL4_MEMORY_CD8_TCELL_UP	-0.382	-1.419	0.0602	0.2037	0.976
GSE17721_LPS_VS_GARDIQUIMOD_0.5H_BMDC_DN	-0.3248	-1.4185	0.0174	0.2037	0.976
GSE1460_DP_THYMOCYTE_VS_NAIVE_CD4_TCELL_CORD_BLOOD_UP	-0.3976	-1.4186	0.0373	0.2039	0.976
GSE25123_WT_VS_PPARG_KO_MACROPHAGE_ROSIGLITAZONE_STIM_UP	-0.3669	-1.4171	0.0417	0.2055	0.977
GSE9006_TYPE_1_VS_TYPE_2_DIABETES_PBMC_AT_DX_DN	-0.4481	-1.4169	0.0877	0.2056	0.977
GSE21927_GMCSF_IL6_VS_GMCSF_GCSF_TREATED_BONE_MARROW_DN	-0.3997	-1.4155	0.0522	0.2065	0.978
GSE3982_MAC_VS_EFF_MEMORY_CD4_TCELL_UP	-0.364	-1.4153	0.0237	0.2065	0.978
GSE41867_DAY8_VS_DAY15_LCMV_CLONE13_EFFECTOR_CD8_TCELL_DN	-0.3698	-1.4155	0.0391	0.2069	0.978
GSE41867_DAY6_VS_DAY8_LCMV_CLONE13_EFFECTOR_CD8_TCELL_DN	-0.4262	-1.4143	0.0375	0.2069	0.979
GSE22886_TCELL_VS_BCELL_NAIVE_DN	-0.3105	-1.4158	0.0084	0.2072	0.978
GSE27786_LIN_NEG_VS_MONO_MAC_DN	-0.3369	-1.4155	0.0205	0.2073	0.978
GSE7460_WT_VS_FOXP3_HET_ACT_TCONV_DN	-0.393	-1.4144	0.0385	0.2073	0.979
GSE12484_HEALTHY_VS_PERIDONTITIS_NEUTROPHILS_DN	-0.341	-1.4138	0.0251	0.2074	0.98
GSE23114_WT_VS_SLE2C1_MOUSE_SPLEEN_B1A_BCELL_UP	-0.4622	-1.4145	0.0988	0.2075	0.979
GSE37301_PRO_BCELL_VS_GRANULOCYTE_MONOCYTE_PROGENITOR_DN	-0.3802	-1.4135	0.0422	0.2076	0.98
GSE21670_STAT3_KO_VS_WT_CD4_TCELL_TGFB_TREATED_UP	-0.3754	-1.413	0.0404	0.2076	0.981
GSE31082_DP_VS_CD8_SP_THYMOCYTE_UP	-0.3949	-1.4132	0.0509	0.2077	0.981
GSE369_SOCS3_KO_VS_WT_LIVER_POST_IL6_INJECTION_UP	-0.3296	-1.4126	0.0102	0.208	0.982
GSE25088_CTRL_VS_IL4_AND_ROSIGLITAZONE_STIM_MACROPHAGE_DN	-0.3623	-1.4121	0.0367	0.2084	0.982
GSE14308_NAIVE_CD4_TCELL_VS_INDUCED_TREG_DN	-0.37	-1.4115	0.0262	0.2088	0.982
GSE28726_NAIVE_VS_ACTIVATED_VA24NEG_NKTCELL_UP	-0.401	-1.4108	0.0624	0.2089	0.982
GSE27241_WT_VS_RORGT_KO_TH17_POLARIZED_CD4_TCELL_UP	-0.2978	-1.411	0.0154	0.209	0.982
GSE4984_UNTREATED_VS_VEHICLE_CTRL_TREATED_DC_DN	-0.3482	-1.4112	0.0199	0.2091	0.982
GSE45365_WT_VS_IFNAR_KO_BCELL_MCMV_INFECTION_UP	-0.3547	-1.4116	0.0394	0.2092	0.982
GSE24142_EARLY_THYMIC_PROGENITOR_VS_DN3_THYMOCYTE_ADULT_DN	-0.3198	-1.4104	0.0098	0.2092	0.983
GSE14908_RESTING_VS_HDM_STIM_CD4_TCELL_ATOPIC_PATIENT_UP	-0.3961	-1.4092	0.0496	0.21	0.983
GSE28726_NAIVE_CD4_TCELL_VS_NAIVE_NKTCELL_UP	-0.4193	-1.4093	0.0763	0.2103	0.983
GSE45739_NRAS_KO_VS_WT_ACD3_ACD28_STIM_CD4_TCELL_UP	-0.4382	-1.4094	0.0828	0.2106	0.983
GSE37301_LYMPHOID_PRIMED_MPP_VS_COMMON_LYMPHOID_PROGENITOR_UP	-0.3116	-1.4094	0.0078	0.211	0.983
GSE37532_TREG_VS_TCONV_CD4_TCELL_FROM_VISCERAL_ADIPOSE_TISSUE_DN	-0.412	-1.4069	0.0747	0.2111	0.984
GSE10239_NAIVE_VS_MEMORY_CD8_TCELL_DN	0.3245	1.5744	0	0.2111	0.685
GSE13522_CTRL_VS_T_CRUZI_BRAZIL_STRAIN_INF_SKIN_UP	-0.336	-1.4082	0.0235	0.2112	0.984
GSE40666_UNTREATED_VS_IFNA_STIM_STAT4_KO_EFFECTOR_CD8_TCELL_90MIN_DN	-0.3878	-1.4079	0.0382	0.2113	0.984
GSE37534_GW1929_VS_PIOGLITAZONE_TREATED_CD4_TCELL_PPARG1_FOXP3_TRANSDUCED_DN	-0.4114	-1.407	0.0526	0.2113	0.984
GSE27786_NKTCELL_VS_MONO_MAC_UP	-0.3875	-1.4083	0.0492	0.2115	0.984
GSE11924_TFH_VS_TH17_CD4_TCELL_DN	-0.3459	-1.4075	0.0293	0.2116	0.984
GSE32164_ALTERNATIVELY_ACT_M2_VS_CMYC_INHIBITED_MACROPHAGE_DN	-0.3419	-1.4073	0.0179	0.2116	0.984
GSE10273_HIGH_IL7_VS_HIGH_IL7_AND_IRF4_IN_IRF4_8_NULL_PRE_BCELL_UP	-0.3278	-1.4071	0.0289	0.2116	0.984
GSE22886_NAIVE_CD4_TCELL_VS_NKCELL_DN	-0.435	-1.4062	0.0882	0.2119	0.986
GSE17974_CTRL_VS_ACT_IL4_AND_ANTI_IL12_2H_CD4_TCELL_DN	-0.4363	-1.4057	0.0778	0.2126	0.986
GSE4748_CYANOBACTERIUM_LPSLIKE_VS_LPS_AND_CYANOBACTERIUM_LPSLIKE_STIM_DC_3H_DN	0.3711	1.5768	0.0098	0.2136	0.679
GSE12198_CTRL_VS_LOW_IL2_STIM_NK_CELL_DN	-0.357	-1.4028	0.0222	0.2148	0.986
GSE23505_UNTREATED_VS_4DAY_IL6_IL1_TGFB_TREATED_CD4_TCELL_DN	-0.3702	-1.4031	0.0335	0.215	0.986
GSE9037_CTRL_VS_LPS_4H_STIM_BMDM_UP	-0.3794	-1.4029	0.0541	0.2151	0.986
GSE1925_CTRL_VS_3H_IFNG_STIM_IFNG_PRIMED_MACROPHAGE_DN	-0.3158	-1.4024	0.0177	0.2152	0.986
GSE9601_UNTREATED_VS_NFKB_INHIBITOR_TREATED_HCMV_INF_MONOCYTE_DN	-0.4239	-1.4022	0.0746	0.2152	0.986
GSE17721_0.5H_VS_12H_LPS_BMDC_DN	-0.3806	-1.4019	0.0562	0.2153	0.986
GSE17721_CTRL_VS_CPG_12H_BMDC_UP	-0.3803	-1.4031	0.0519	0.2154	0.986
GSE7568_CTRL_VS_3H_TGFB_TREATED_MACROPHAGES_WITH_IL4_AND_DEXAMETHASONE_DN	-0.429	-1.4041	0.0833	0.2156	0.986
GSE22886_UNSTIM_VS_IL2_STIM_NKCELL_DN	-0.3998	-1.4032	0.0697	0.2156	0.986
GSE14308_TH17_VS_INDUCED_TREG_UP	-0.3894	-1.4034	0.0675	0.2157	0.986
GSE4142_NAIVE_VS_GC_BCELL_UP	-0.3335	-1.4006	0.0275	0.2159	0.986
GSE12198_CTRL_VS_LOW_IL2_STIM_NK_CELL_UP	-0.3353	-1.4034	0.0162	0.2161	0.986
GSE21927_BALBC_VS_C57BL6_MONOCYTE_TUMOR_DN	-0.367	-1.4006	0.0466	0.2163	0.986
GSE6875_WT_VS_FOXP3_KO_TREG_DN	-0.2983	-1.4003	0.0096	0.2163	0.987
GSE17721_CTRL_VS_PAM3CSK4_0.5H_BMDC_UP	-0.3792	-1.3998	0.0477	0.2163	0.987
GSE37532_VISCERAL_ADIPOSE_TISSUE_VS_LN_DERIVED_PPARG_KO_TREG_CD4_TCELL_UP	-0.4214	-1.397	0.0732	0.2163	0.99
GSE35685_CD34POS_CD38NEG_VS_CD34POS_CD10NEG_CD62LPOS_BONE_MARROW_UP	-0.4887	-1.6973	0	0.2164	0.315
GSE3982_BCELL_VS_TH2_DN	-0.337	-1.4034	0.038	0.2164	0.986
GSE360_DC_VS_MAC_L_MAJOR_UP	-0.2998	-1.4007	0.0192	0.2165	0.986
GSE36888_STAT5_AB_KNOCKIN_VS_WT_TCELL_IL2_TREATED_6H_DN	-0.3754	-1.3984	0.0592	0.2165	0.987
GSE18893_TCONV_VS_TREG_2H_CULTURE_UP	-0.3376	-1.3979	0.0307	0.2165	0.988
GSE27786_LIN_NEG_VS_CD8_TCELL_UP	-0.3569	-1.3977	0.0257	0.2166	0.989
GSE21927_BALBC_VS_C57BL6_MONOCYTE_TUMOR_UP	-0.377	-1.3966	0.0485	0.2166	0.99
GSE27786_CD8_TCELL_VS_MONO_MAC_UP	-0.3955	-1.3998	0.042	0.2167	0.987
GSE4142_GC_BCELL_VS_MEMORY_BCELL_DN	-0.3301	-1.3971	0.0181	0.2167	0.99
GSE29164_UNTREATED_VS_CD8_TCELL_AND_IL12_TREATED_MELANOMA_DAY7_UP	-0.4281	-1.3985	0.0856	0.2168	0.987
GSE18804_BRAIN_VS_COLON_TUMORAL_MACROPHAGE_DN	-0.3513	-1.4008	0.0506	0.2169	0.986
GSE27786_LSK_VS_ERYTHROBLAST_UP	-0.3742	-1.3972	0.0351	0.2169	0.99
GSE46606_IRF4HIGH_VS_WT_CD40L_IL2_IL5_DAY3_STIMULATED_BCELL_DN	0.3598	1.5788	0.0061	0.2169	0.672
GSE11864_CSF1_PAM3CYS_VS_CSF1_IFNG_PAM3CYS_IN_MAC_UP	-0.3939	-1.4009	0.0552	0.217	0.986
GSE20727_CTRL_VS_DNFB_ALLERGEN_TREATED_DC_DN	-0.3101	-1.398	0.0234	0.217	0.988
GSE29618_PRE_VS_DAY7_POST_LAIV_FLU_VACCINE_MDC_UP	-0.3012	-1.3974	0.0081	0.217	0.99
GSE11961_MEMORY_BCELL_DAY7_VS_MEMORY_BCELL_DAY40_DN	-0.3218	-1.3963	0.0075	0.217	0.991
GSE27670_BLIMP1_VS_LMP1_TRANSDUCED_GC_BCELL_DN	-0.3778	-1.3943	0.0432	0.2171	0.992
GSE24142_ADULT_VS_FETAL_DN2_THYMOCYTE_DN	-0.3345	-1.3987	0.0188	0.2172	0.987
GSE18791_CTRL_VS_NEWCASTLE_VIRUS_DC_6H_UP	-0.3592	-1.3985	0.0348	0.2172	0.987
GSE21927_UNTREATED_VS_GMCSF_IL6_TREATED_BONE_MARROW_UP	-0.3184	-1.396	0.0077	0.2172	0.991
GSE21546_UNSTIM_VS_ANTI_CD3_STIM_DP_THYMOCYTES_UP	-0.388	-1.3947	0.0667	0.2172	0.992
GSE37605_C57BL6_VS_NOD_FOXP3_FUSION_GFP_TCONV_DN	-0.396	-1.393	0.0787	0.2172	0.992
GSE3982_NEUTROPHIL_VS_NKCELL_DN	-0.3495	-1.3932	0.0392	0.2173	0.992
GSE44649_NAIVE_VS_ACTIVATED_CD8_TCELL_MIR155_KO_DN	-0.4308	-1.3948	0.1006	0.2174	0.992
GSE6259_33D1_POS_DC_VS_BCELL_DN	-0.3312	-1.3988	0.0294	0.2175	0.987
GSE5589_WT_VS_IL6_KO_LPS_AND_IL6_STIM_MACROPHAGE_45MIN_DN	-0.3645	-1.3956	0.0284	0.2175	0.992
GSE15750_WT_VS_TRAF6KO_DAY10_EFF_CD8_TCELL_UP	-0.3415	-1.3944	0.0291	0.2175	0.992
GSE4748_CTRL_VS_LPS_AND_CYANOBACTERIUM_LPSLIKE_STIM_DC_3H_UP	-0.414	-1.3989	0.0896	0.2176	0.987
GSE27786_NKTCELL_VS_NEUTROPHIL_UP	-0.4136	-1.3953	0.0896	0.2176	0.992
GSE20198_UNTREATED_VS_IL12_TREATED_ACT_CD4_TCELL_UP	-0.4028	-1.3949	0.0858	0.2176	0.992
GSE360_HIGH_VS_LOW_DOSE_B_MALAYI_DC_UP	-0.3386	-1.3932	0.0346	0.2176	0.992
GSE11961_UNSTIM_VS_ANTI_IGM_AND_CD40_STIM_6H_FOLLICULAR_BCELL_UP	-0.3123	-1.3925	0.0181	0.2178	0.992
GSE5503_LIVER_DC_VS_PLN_DC_ACTIVATED_ALLOGENIC_TCELL_DN	-0.4027	-1.3949	0.0653	0.2179	0.992
GSE15733_BM_VS_SPLEEN_MEMORY_CD4_TCELL_DN	-0.3473	-1.3937	0.0363	0.2179	0.992
GSE27786_LIN_NEG_VS_MONO_MAC_UP	-0.3699	-1.3933	0.0558	0.2179	0.992
GSE3982_NKCELL_VS_TH1_DN	-0.3532	-1.3933	0.0347	0.2183	0.992
GSE37301_HEMATOPOIETIC_STEM_CELL_VS_LYMPHOID_PRIMED_MPP_DN	-0.3784	-1.3916	0.0621	0.2193	0.992
GSE10239_MEMORY_VS_DAY4.5_EFF_CD8_TCELL_DN	-0.4452	-1.3913	0.125	0.2195	0.992
GSE12845_NAIVE_VS_DARKZONE_GC_TONSIL_BCELL_DN	-0.377	-1.3884	0.0474	0.2198	0.993
GSE39820_TGFBETA3_IL6_VS_TGFBETA3_IL6_IL23A_TREATED_CD4_TCELL_UP	-0.395	-1.3885	0.0876	0.2202	0.993
GSE4748_CTRL_VS_LPS_STIM_DC_3H_UP	-0.3936	-1.3885	0.0851	0.2204	0.993
GSE3982_NEUTROPHIL_VS_BCELL_UP	0.3814	1.5923	0.0041	0.2204	0.639
GSE14000_UNSTIM_VS_4H_LPS_DC_TRANSLATED_RNA_UP	-0.4096	-1.3879	0.0671	0.2205	0.993
GSE6092_UNSTIM_VS_IFNG_STIM_ENDOTHELIAL_CELL_UP	-0.3714	-1.3886	0.0511	0.2208	0.993
GSE41978_ID2_KO_VS_BIM_KO_KLRG1_LOW_EFFECTOR_CD8_TCELL_DN	-0.3193	-1.3893	0.0255	0.2209	0.993
GSE11924_TFH_VS_TH2_CD4_TCELL_DN	-0.3541	-1.3887	0.0456	0.2209	0.993
GSE12507_PDC_CELL_LINE_VS_IMMATUE_T_CELL_LINE_UP	-0.3745	-1.3898	0.0669	0.221	0.993
GSE17721_LPS_VS_GARDIQUIMOD_4H_BMDC_DN	-0.3578	-1.3894	0.0547	0.2211	0.993
GSE26030_UNSTIM_VS_RESTIM_TH17_DAY15_POST_POLARIZATION_UP	-0.3398	-1.3888	0.0374	0.2211	0.993
GSE19923_WT_VS_HEB_KO_DP_THYMOCYTE_DN	-0.3745	-1.3895	0.0556	0.2213	0.993
GSE15735_CTRL_VS_HDAC_INHIBITOR_TREATED_CD4_TCELL_12H_UP	-0.3304	-1.3898	0.0182	0.2214	0.993
GSE24210_CTRL_VS_IL35_TREATED_TCONV_CD4_TCELL_DN	-0.3669	-1.3888	0.06	0.2214	0.993
GSE18791_CTRL_VS_NEWCASTLE_VIRUS_DC_4H_UP	-0.3852	-1.3873	0.053	0.2214	0.993
GSE31082_DN_VS_CD8_SP_THYMOCYTE_UP	-0.3756	-1.3898	0.0395	0.2218	0.993
GSE13946_CTRL_VS_DSS_COLITIS_GD_TCELL_FROM_COLON_DN	-0.3597	-1.39	0.0467	0.2219	0.993
GSE2770_IL12_AND_TGFB_ACT_VS_ACT_CD4_TCELL_48H_DN	-0.4027	-1.3867	0.065	0.222	0.993
GSE17721_CTRL_VS_POLYIC_24H_BMDC_UP	-0.3501	-1.3863	0.0403	0.2224	0.993
GSE10147_IL3_AND_HIVP17_VS_IL3_AND_CPG_STIM_PDC_DN	-0.3381	-1.3861	0.02	0.2224	0.993
GSE32986_GMCSF_VS_GMCSF_AND_CURDLAN_LOWDOSE_STIM_DC_UP	-0.3725	-1.3856	0.072	0.2231	0.993
GSE9960_GRAM_NEG_VS_GRAM_NEG_AND_POS_SEPSIS_PBMC_UP	0.3641	1.6272	0	0.2232	0.527
GSE13522_CTRL_VS_T_CRUZI_Y_STRAIN_INF_SKIN_IFNG_KO_UP	-0.3278	-1.3847	0.0474	0.2244	0.993
GSE15930_NAIVE_VS_24H_IN_VITRO_STIM_IL12_CD8_TCELL_DN	-0.3661	-1.3843	0.0322	0.2249	0.993
GSE19888_ADENOSINE_A3R_INH_PRETREAT_AND_ACT_BY_A3R_VS_TCELL_MEMBRANES_ACT_MAST_CELL_UP	0.4761	1.5794	0.0375	0.225	0.67
GSE19888_CTRL_VS_TCELL_MEMBRANES_ACT_MAST_CELL_PRETREAT_A3R_INH_DN	0.4089	1.595	0.0236	0.225	0.631
GSE22886_NAIVE_CD8_TCELL_VS_MEMORY_TCELL_DN	-0.367	-1.3834	0.0703	0.2251	0.993
GSE19941_UNSTIM_VS_LPS_AND_IL10_STIM_IL10_KO_MACROPHAGE_DN	-0.3333	-1.3811	0.0206	0.2251	0.996
GSE40493_BCL6_KO_VS_WT_TREG_DN	0.4332	1.5865	0.002	0.2251	0.649
GSE19923_WT_VS_HEB_AND_E2A_KO_DP_THYMOCYTE_UP	-0.3536	-1.3812	0.0373	0.2253	0.996
GSE12366_GC_BCELL_VS_PLASMA_CELL_UP	-0.3768	-1.3839	0.0669	0.2254	0.993
GSE27786_LIN_NEG_VS_ERYTHROBLAST_UP	-0.3733	-1.3835	0.0501	0.2254	0.993
GSE15930_NAIVE_VS_24H_IN_VITRO_STIM_CD8_TCELL_DN	-0.3772	-1.3836	0.0458	0.2256	0.993
GSE29617_CTRL_VS_DAY3_TIV_FLU_VACCINE_PBMC_2008_DN	-0.3731	-1.3817	0.061	0.2256	0.996
GSE37301_LYMPHOID_PRIMED_MPP_VS_RAG2_KO_NK_CELL_UP	-0.3872	-1.3813	0.0761	0.2256	0.996
GSE42021_TCONV_PLN_VS_CD24INT_TCONV_THYMUS_UP	-0.3316	-1.3829	0.0255	0.2258	0.995
GSE22432_CONVENTIONAL_CDC_VS_PLASMACYTOID_PDC_UP	-0.3758	-1.3818	0.0417	0.2258	0.996
GSE17974_CTRL_VS_ACT_IL4_AND_ANTI_IL12_24H_CD4_TCELL_DN	-0.3484	-1.3813	0.0435	0.2259	0.996
GSE18804_SPLEEN_MACROPHAGE_VS_TUMORAL_MACROPHAGE_UP	-0.3829	-1.3825	0.0804	0.226	0.996
GSE360_L_MAJOR_VS_M_TUBERCULOSIS_MAC_DN	-0.3073	-1.3819	0.0094	0.2261	0.996
GSE1112_OT1_VS_HY_CD8AB_THYMOCYTE_RTOC_CULTURE_DN	-0.3904	-1.3819	0.0421	0.2265	0.996
GSE4748_CTRL_VS_CYANOBACTERIUM_LPSLIKE_STIM_DC_1H_UP	-0.3614	-1.3802	0.0717	0.2266	0.996
GSE15624_CTRL_VS_3H_HALOFUGINONE_TREATED_CD4_TCELL_DN	-0.3166	-1.3801	0.0207	0.2266	0.996
GSE1740_MCSF_VS_MCSF_AND_IFNG_DAY2_DERIVED_MACROPHAGE_WITH_IFNA_STIM_UP	-0.4129	-1.3798	0.0909	0.2267	0.996
GSE9988_ANTI_TREM1_VS_VEHICLE_TREATED_MONOCYTES_UP	-0.412	-1.3819	0.0926	0.2268	0.996
GSE17721_PAM3CSK4_VS_GADIQUIMOD_2H_BMDC_DN	-0.3749	-1.3772	0.0604	0.2275	0.997
GSE3039_ALPHABETA_CD8_TCELL_VS_B2_BCELL_DN	-0.3513	-1.3786	0.0292	0.2276	0.997
GSE17721_0.5H_VS_8H_POLYIC_BMDC_UP	-0.3373	-1.3774	0.0398	0.2276	0.997
GSE17721_LPS_VS_POLYIC_4H_BMDC_UP	-0.3556	-1.3792	0.0594	0.2277	0.997
GSE22342_CD11C_HIGH_VS_LOW_DECIDUAL_MACROPHAGES_UP	-0.3315	-1.3777	0.0399	0.2277	0.997
GSE12392_WT_VS_IFNB_KO_CD8A_NEG_SPLEEN_DC_UP	-0.3663	-1.3769	0.0475	0.2278	0.997
GSE37301_LYMPHOID_PRIMED_MPP_VS_GRAN_MONO_PROGENITOR_UP	-0.4014	-1.3787	0.0943	0.2279	0.997
GSE20366_EX_VIVO_VS_HOMEOSTATIC_CONVERSION_TREG_DN	-0.2979	-1.3774	0.0199	0.2279	0.997
GSE43863_TH1_VS_LY6C_INT_CXCR5POS_EFFECTOR_CD4_TCELL_UP	-0.3435	-1.3778	0.0412	0.228	0.997
GSE5099_UNSTIM_VS_MCSF_TREATED_MONOCYTE_DAY3_UP	-0.3403	-1.3788	0.0285	0.2282	0.997
GSE42088_UNINF_VS_LEISHMANIA_INF_DC_2H_UP	-0.3549	-1.378	0.065	0.2283	0.997
GSE10463_CD40L_AND_VA347_VS_CD40L_IN_DC_UP	-0.3388	-1.3778	0.0417	0.2283	0.997
GSE18281_SUBCAPSULAR_VS_PERIMEDULLARY_CORTICAL_REGION_OF_THYMUS_DN	-0.3345	-1.3781	0.0488	0.2284	0.997
GSE22886_DAY1_VS_DAY7_MONOCYTE_IN_CULTURE_DN	-0.4848	-1.6992	0.0079	0.2287	0.311
GSE29618_MONOCYTE_VS_PDC_DN	-0.3337	-1.3758	0.0231	0.2296	0.997
GSE30153_LUPUS_VS_HEALTHY_DONOR_BCELL_UP	-0.3397	-1.3751	0.046	0.2303	0.997
GSE11961_MEMORY_BCELL_DAY40_VS_GERMINAL_CENTER_BCELL_DAY40_DN	-0.3184	-1.3753	0.0266	0.2304	0.997
GSE42021_TREG_PLN_VS_CD24LO_TREG_THYMUS_UP	-0.3553	-1.3748	0.0467	0.2305	0.997
GSE19888_NO_PRETREAT_VS_ADENOSINE_A3R_INHIBITOR_PRETREATED_MAST_CELL_TCELL_MEMBRANES_ACT_UP	-0.314	-1.3743	0.0391	0.2308	0.997
GSE12198_NK_VS_NK_ACT_EXPANSION_SYSTEM_DERIVED_NK_CELL_UP	-0.3692	-1.3744	0.0549	0.231	0.997
GSE17721_PAM3CSK4_VS_CPG_1H_BMDC_UP	-0.3153	-1.3735	0.0424	0.2316	0.998
GSE39820_TGFBETA1_VS_TGFBETA3_IN_IL6_IL23A_TREATED_CD4_TCELL_UP	-0.3184	-1.3731	0.0263	0.2317	0.998
GSE339_CD4POS_VS_CD4CD8DN_DC_DN	-0.3434	-1.3736	0.0425	0.2318	0.998
GSE37301_HEMATOPOIETIC_STEM_CELL_VS_MULTIPOTENT_PROGENITOR_UP	-0.2963	-1.3732	0.0359	0.2318	0.998
GSE22886_NAIVE_BCELL_VS_NEUTROPHIL_DN	0.541	1.597	0.0618	0.2319	0.62
GSE13738_RESTING_VS_TCR_ACTIVATED_CD4_TCELL_DN	-0.3863	-1.3697	0.0891	0.232	0.998
GSE26669_CD4_VS_CD8_TCELL_IN_MLR_COSTIM_BLOCK_UP	-0.3498	-1.3725	0.0448	0.2321	0.998
GSE2770_UNTREATED_VS_TGFB_AND_IL12_TREATED_ACT_CD4_TCELL_48H_UP	-0.3118	-1.3706	0.0267	0.2321	0.998
GSE15624_3H_VS_6H_HALOFUGINONE_TREATED_CD4_TCELL_DN	-0.3892	-1.3727	0.0639	0.2322	0.998
GSE17721_POLYIC_VS_PAM3CSK4_24H_BMDC_DN	-0.3699	-1.3717	0.0591	0.2322	0.998
GSE29618_PRE_VS_DAY7_POST_LAIV_FLU_VACCINE_PDC_DN	-0.4249	-1.3709	0.121	0.2322	0.998
GSE557_WT_VS_CIITA_KO_DC_UP	-0.3327	-1.3708	0.0421	0.2322	0.998
GSE22611_UNSTIM_VS_2H_MDP_STIM_MUTANT_NOD2_TRANSDUCED_HEK293T_CELL_UP	-0.3422	-1.3704	0.042	0.2322	0.998
GSE17721_POLYIC_VS_PAM3CSK4_8H_BMDC_DN	-0.3609	-1.3713	0.0752	0.2323	0.998
GSE21774_CD62L_POS_CD56_BRIGHT_VS_CD62L_NEG_CD56_DIM_NK_CELL_DN	-0.3832	-1.3697	0.0803	0.2323	0.998
GSE17721_CTRL_VS_CPG_6H_BMDC_UP	-0.3419	-1.372	0.0565	0.2324	0.998
GSE21927_SPLENIC_C26GM_TUMOROUS_VS_BONE_MARROW_MONOCYTES_UP	-0.2851	-1.3718	0.0207	0.2324	0.998
GSE19941_LPS_VS_LPS_AND_IL10_STIM_IL10_KO_NFKBP50_KO_MACROPHAGE_DN	-0.3163	-1.3714	0.0265	0.2324	0.998
GSE42724_MEMORY_VS_B1_BCELL_UP	-0.3399	-1.3721	0.0419	0.2325	0.998
GSE7460_TCONV_VS_TREG_LN_UP	-0.3	-1.371	0.0302	0.2325	0.998
GSE29618_LAIV_VS_TIV_FLU_VACCINE_DAY7_BCELL_DN	-0.3523	-1.3698	0.048	0.2326	0.998
GSE2770_IL12_VS_TGFB_AND_IL12_TREATED_ACT_CD4_TCELL_48H_DN	-0.3233	-1.3685	0.0386	0.2327	0.998
GSE22935_UNSTIM_VS_24H_MBOVIS_BCG_STIM_MYD88_KO_MACROPHAGE_UP	-0.4091	-1.3698	0.0852	0.2329	0.998
GSE39022_LN_VS_SPLEEN_DC_DN	-0.3752	-1.3688	0.0635	0.2329	0.998
GSE1925_3H_VS_24H_IFNG_STIM_IFNG_PRIMED_MACROPHAGE_DN	-0.3443	-1.3691	0.0386	0.233	0.998
GSE46606_UNSTIM_VS_CD40L_IL2_IL5_3DAY_STIMULATED_IRF4_KO_BCELL_DN	-0.3849	-1.3685	0.0794	0.233	0.998
GSE40274_XBP1_VS_FOXP3_AND_XBP1_TRANSDUCED_ACTIVATED_CD4_TCELL_DN	-0.3604	-1.3688	0.0513	0.2332	0.998
GSE9601_NFKB_INHIBITOR_VS_PI3K_INHIBITOR_TREATED_HCMV_INF_MONOCYTE_UP	-0.3734	-1.3678	0.0909	0.2337	0.998
GSE17721_0.5H_VS_8H_GARDIQUIMOD_BMDC_DN	-0.3973	-1.3664	0.105	0.234	0.998
GSE27786_NKCELL_VS_NKTCELL_UP	-0.3727	-1.366	0.0703	0.234	0.998
KAECH_NAIVE_VS_MEMORY_CD8_TCELL_UP	-0.3696	-1.3658	0.0707	0.234	0.998
GSE41867_NAIVE_VS_DAY6_LCMV_ARMSTRONG_EFFECTOR_CD8_TCELL_UP	-0.3656	-1.3666	0.0588	0.2341	0.998
GSE42088_UNINF_VS_LEISHMANIA_INF_DC_4H_UP	-0.3661	-1.3661	0.0682	0.2341	0.998
GSE32533_WT_VS_MIR17_OVEREXPRESS_ACT_CD4_TCELL_UP	-0.3955	-1.3666	0.084	0.2342	0.998
GSE3982_BASOPHIL_VS_CENT_MEMORY_CD4_TCELL_DN	-0.3	-1.3662	0.0216	0.2342	0.998
GSE27786_LSK_VS_NEUTROPHIL_UP	-0.3413	-1.3672	0.0384	0.2343	0.998
GSE7348_LPS_VS_TOLERIZED_AND_LPS_STIM_MACROPHAGE_UP	-0.3972	-1.3654	0.0962	0.2343	0.998
GSE360_CTRL_VS_L_MAJOR_MAC_DN	-0.308	-1.3673	0.0277	0.2345	0.998
GSE18281_CORTEX_VS_MEDULLA_THYMUS_UP	-0.3515	-1.3667	0.0864	0.2345	0.998
GSE24634_TREG_VS_TCONV_POST_DAY5_IL4_CONVERSION_UP	-0.3762	-1.3668	0.0477	0.2347	0.998
GSE29618_PRE_VS_DAY7_FLU_VACCINE_BCELL_DN	-0.353	-1.3649	0.0372	0.2349	0.998
GSE37534_GW1929_VS_ROSIGLITAZONE_TREATED_CD4_TCELL_PPARG1_FOXP3_TRANSDUCED_DN	-0.409	-1.3635	0.083	0.2354	0.998
GSE37301_HEMATOPOIETIC_STEM_CELL_VS_GRAN_MONO_PROGENITOR_DN	-0.3578	-1.3636	0.0854	0.2356	0.998
GSE32986_UNSTIM_VS_CURDLAN_LOWDOSE_STIM_DC_UP	-0.405	-1.3638	0.0867	0.2357	0.998
GSE7460_CTRL_VS_TGFB_TREATED_ACT_TREG_UP	-0.3718	-1.3639	0.0744	0.2358	0.998
GSE8835_HEALTHY_VS_CLL_CD8_TCELL_UP	-0.3316	-1.3641	0.0363	0.236	0.998
GSE21546_WT_VS_SAP1A_KO_AND_ELK1_KO_DP_THYMOCYTES_DN	-0.3761	-1.3639	0.0674	0.2361	0.998
GSE14415_TCONV_VS_FOXP3_KO_INDUCED_TREG_UP	-0.3659	-1.363	0.0745	0.2362	0.998
GSE34205_RSV_VS_FLU_INF_INFANT_PBMC_DN	0.3846	1.5794	0.0194	0.2363	0.67
GSE23321_EFFECTOR_MEMORY_VS_NAIVE_CD8_TCELL_DN	-0.4402	-1.3621	0.1245	0.2366	0.998
GSE15930_NAIVE_VS_72H_IN_VITRO_STIM_CD8_TCELL_UP	-0.3096	-1.3621	0.0269	0.2368	0.998
GSE26351_WNT_VS_BMP_PATHWAY_STIM_HEMATOPOIETIC_PROGENITORS_DN	-0.3939	-1.3624	0.0847	0.237	0.998
GSE17721_PAM3CSK4_VS_GADIQUIMOD_12H_BMDC_UP	-0.3279	-1.3622	0.0457	0.237	0.998
GSE17721_POLYIC_VS_PAM3CSK4_16H_BMDC_DN	-0.3634	-1.3613	0.0608	0.2378	0.998
GSE6259_FLT3L_INDUCED_DEC205_POS_DC_VS_CD4_TCELL_UP	-0.4092	-1.353	0.1016	0.2378	0.998
GSE24026_PD1_LIGATION_VS_CTRL_IN_ACT_TCELL_LINE_DN	-0.369	-1.3535	0.0812	0.2379	0.998
GSE2770_IL12_VS_IL4_TREATED_ACT_CD4_TCELL_48H_UP	-0.3297	-1.3603	0.0259	0.2381	0.998
GSE22601_IMMATURE_CD4_SINGLE_POSITIVE_VS_CD4_SINGLE_POSITIVE_THYMOCYTE_DN	-0.3177	-1.3546	0.0226	0.2381	0.998
GSE42021_CD24HI_VS_CD24LOW_TCONV_THYMUS_UP	-0.3343	-1.3532	0.0589	0.2381	0.998
GSE21033_CTRL_VS_POLYIC_STIM_DC_12H_DN	-0.3814	-1.3531	0.0738	0.2381	0.998
GSE22589_HEALTHY_VS_HIV_AND_SIV_INFECTED_DC_DN	-0.4042	-1.3528	0.1089	0.2381	0.998
GSE9006_TYPE_1_DIABETES_AT_DX_VS_1MONTH_POST_DX_PBMC_DN	-0.3167	-1.361	0.0304	0.2382	0.998
GSE45365_CTRL_VS_MCMV_INFECTION_NK_CELL_DN	-0.3764	-1.3608	0.0706	0.2382	0.998
GSE3691_IFN_PRODUCING_KILLER_DC_VS_PLASMACYTOID_DC_SPLEEN_DN	-0.3128	-1.3535	0.0451	0.2382	0.998
GSE5589_UNSTIM_VS_45MIN_LPS_AND_IL10_STIM_MACROPHAGE_DN	-0.3352	-1.3604	0.0581	0.2383	0.998
GSE3982_EFF_MEMORY_CD4_TCELL_VS_TH1_DN	-0.3618	-1.3574	0.0454	0.2383	0.998
GSE8621_UNSTIM_VS_LPS_STIM_MACROPHAGE_UP	-0.2973	-1.3563	0.0155	0.2383	0.998
GSE41867_NAIVE_VS_DAY30_LCMV_ARMSTRONG_MEMORY_CD8_TCELL_DN	-0.382	-1.3546	0.0927	0.2384	0.998
GSE15930_NAIVE_VS_72H_IN_VITRO_STIM_TRICHOSTATINA_CD8_TCELL_DN	-0.3447	-1.3541	0.0493	0.2384	0.998
GSE17974_2.5H_VS_72H_IL4_AND_ANTI_IL12_ACT_CD4_TCELL_UP	-0.4383	-1.3565	0.1303	0.2385	0.998
GSE5679_CTRL_VS_PPARG_LIGAND_ROSIGLITAZONE_AND_RARA_AGONIST_AM580_TREATED_DC_DN	-0.3188	-1.3542	0.048	0.2385	0.998
GSE11057_EFF_MEM_VS_CENT_MEM_CD4_TCELL_UP	-0.3343	-1.3537	0.0565	0.2385	0.998
GSE27786_LIN_NEG_VS_NKCELL_UP	-0.3106	-1.3536	0.0359	0.2385	0.998
GSE17721_POLYIC_VS_GARDIQUIMOD_16H_BMDC_DN	-0.3786	-1.3604	0.0896	0.2386	0.998
GSE12392_CD8A_POS_VS_NEG_SPLEEN_DC_UP	-0.3543	-1.3576	0.0692	0.2386	0.998
GSE26156_DOUBLE_POSITIVE_VS_CD4_SINGLE_POSITIVE_THYMOCYTE_DN	-0.3426	-1.3575	0.0391	0.2386	0.998
GSE40068_CXCR5POS_BCL6POS_TFH_VS_CXCR5NEG_BCL6NEG_CD4_TCELL_DN	-0.3812	-1.3563	0.062	0.2386	0.998
GSE27786_NKCELL_VS_MONO_MAC_UP	-0.3661	-1.3548	0.0717	0.2386	0.998
GSE23114_PERITONEAL_CAVITY_B1A_BCELL_VS_SPLEEN_BCELL_DN	-0.4053	-1.3523	0.106	0.2386	0.998
GSE5589_UNSTIM_VS_180MIN_LPS_AND_IL10_STIM_MACROPHAGE_UP	-0.3817	-1.3587	0.0884	0.2387	0.998
GSE17721_4_VS_24H_CPG_BMDC_UP	-0.3014	-1.356	0.0154	0.2387	0.998
GSE13547_2H_VS_12_H_ANTI_IGM_STIM_BCELL_DN	-0.3418	-1.3546	0.0884	0.2387	0.998
GSE17721_CPG_VS_GARDIQUIMOD_8H_BMDC_UP	-0.335	-1.3598	0.0486	0.2388	0.998
GSE9650_EXHAUSTED_VS_MEMORY_CD8_TCELL_UP	-0.2825	-1.3591	0.0257	0.2388	0.998
GSE5589_LPS_VS_LPS_AND_IL6_STIM_IL10_KO_MACROPHAGE_45MIN_DN	-0.3661	-1.3588	0.0515	0.2388	0.998
GSE3982_CENT_MEMORY_CD4_TCELL_VS_TH1_DN	-0.3504	-1.3565	0.0478	0.2388	0.998
GSE20152_SPHK1_KO_VS_HTNFA_OVEREXPRESS_ANKLE_DN	-0.3513	-1.3537	0.0486	0.2388	0.998
GSE21927_BALBC_VS_C57BL6_MONOCYTE_SPLEEN_DN	-0.3165	-1.3577	0.0218	0.2389	0.998
GSE2405_HEAT_KILLED_VS_LIVE_A_PHAGOCYTOPHILUM_STIM_NEUTROPHIL_9H_DN	-0.3588	-1.3568	0.0602	0.2389	0.998
GSE18804_BRAIN_VS_COLON_TUMORAL_MACROPHAGE_UP	-0.3101	-1.3567	0.0264	0.2389	0.998
GSE6259_DEC205_POS_DC_VS_CD4_TCELL_DN	-0.3176	-1.3549	0.0293	0.2389	0.998
GSE17721_POLYIC_VS_PAM3CSK4_6H_BMDC_DN	-0.3481	-1.3589	0.0397	0.239	0.998
GSE11924_TH2_VS_TH17_CD4_TCELL_DN	-0.3356	-1.3578	0.035	0.239	0.998
GSE40685_NAIVE_CD4_TCELL_VS_TREG_UP	-0.3236	-1.3569	0.0299	0.239	0.998
GSE16451_IMMATURE_VS_MATURE_NEURON_CELL_LINE_WEST_EQUINE_ENC_VIRUS_DN	-0.3622	-1.3592	0.0684	0.2391	0.998
GSE339_CD4POS_VS_CD8POS_DC_IN_CULTURE_UP	-0.3529	-1.3595	0.0741	0.2392	0.998
GSE37301_MULTIPOTENT_PROGENITOR_VS_LYMPHOID_PRIMED_MPP_DN	-0.3613	-1.3582	0.098	0.2393	0.998
GSE27241_WT_CTRL_VS_DIGOXIN_TREATED_RORGT_KO_CD4_TCELL_IN_TH17_POLARIZING_CONDITIONS_DN	-0.3452	-1.3578	0.051	0.2393	0.998
GSE3400_UNTREATED_VS_IFNB_TREATED_MEF_UP	-0.4394	-1.3549	0.1223	0.2393	0.998
GSE20198_IL12_VS_IL12_IL18_TREATED_ACT_CD4_TCELL_DN	-0.3596	-1.3592	0.0548	0.2394	0.998
GSE37301_HEMATOPOIETIC_STEM_CELL_VS_COMMON_LYMPHOID_PROGENITOR_DN	-0.3234	-1.3553	0.0234	0.2394	0.998
GSE8621_UNSTIM_VS_LPS_PRIMED_UNSTIM_MACROPHAGE_UP	-0.3283	-1.358	0.0414	0.2395	0.998
GSE37301_HEMATOPOIETIC_STEM_CELL_VS_PRO_BCELL_DN	-0.3536	-1.3554	0.0636	0.2395	0.998
GSE37605_FOXP3_FUSION_GFP_VS_IRES_GFP_TREG_NOD_UP	-0.344	-1.3549	0.0488	0.2395	0.998
GSE3982_EOSINOPHIL_VS_DC_DN	-0.3642	-1.3517	0.0776	0.2396	0.998
GSE17721_CTRL_VS_PAM3CSK4_2H_BMDC_UP	-0.3415	-1.355	0.0535	0.2397	0.998
GSE14769_UNSTIM_VS_360MIN_LPS_BMDM_UP	-0.4613	-1.7077	0	0.2401	0.288
GSE360_L_DONOVANI_VS_L_MAJOR_DC_UP	-0.2926	-1.3505	0.0187	0.2402	0.998
GSE32533_MIR17_KO_VS_MIR17_OVEREXPRESS_ACT_CD4_TCELL_UP	0.3727	1.6042	0.0184	0.2402	0.594
GSE5142_HTERT_TRANSDUCED_VS_CTRL_CD8_TCELL_LATE_PASSAGE_CLONE_DN	-0.3757	-1.3505	0.0757	0.2405	0.998
GSE15930_NAIVE_VS_24H_IN_VITRO_STIM_INFAB_CD8_TCELL_DN	-0.3691	-1.3502	0.0601	0.2405	0.998
GSE26727_WT_VS_KLF2_KO_LPS_STIM_MACROPHAGE_DN	-0.4	-1.351	0.11	0.2407	0.998
GSE40274_CTRL_VS_SATB1_TRANSDUCED_ACTIVATED_CD4_TCELL_DN	-0.3512	-1.3509	0.0726	0.2407	0.998
GSE21670_STAT3_KO_VS_WT_CD4_TCELL_TGFB_IL6_TREATED_UP	-0.334	-1.3505	0.0573	0.2408	0.998
GSE17974_0.5H_VS_72H_UNTREATED_IN_VITRO_CD4_TCELL_DN	-0.3466	-1.3507	0.048	0.2409	0.998
GSE19401_PAM2CSK4_VS_RETINOIC_ACID_STIM_FOLLICULAR_DC_UP	-0.3755	-1.3476	0.0869	0.2409	0.998
GSE22886_NAIVE_TCELL_VS_MONOCYTE_UP	-0.3198	-1.3498	0.037	0.241	0.998
GSE2405_0H_VS_12H_A_PHAGOCYTOPHILUM_STIM_NEUTROPHIL_DN	-0.2932	-1.3484	0.0267	0.241	0.998
GSE4590_SMALL_VS_VPREB_POS_LARGE_PRE_BCELL_UP	-0.3957	-1.3478	0.1242	0.241	0.998
GSE9316_CD4_TCELL_BALBC_VS_TH17_ENRI_CD4_TCELL_SKG_PMA_IONO_STIM_FR4NEG_UP	-0.2868	-1.3478	0.0376	0.2412	0.998
GSE29617_CTRL_VS_TIV_FLU_VACCINE_PBMC_2008_DN	-0.3508	-1.3495	0.0812	0.2413	0.998
GSE17721_POLYIC_VS_CPG_1H_BMDC_UP	-0.3266	-1.3484	0.0314	0.2414	0.998
GSE4984_UNTREATED_VS_LPS_TREATED_DC_DN	-0.3777	-1.3479	0.0881	0.2414	0.998
GSE22935_UNSTIM_VS_12H_MBOVIS_BCG_STIM_MACROPHAGE_DN	-0.3713	-1.3469	0.0804	0.2415	0.998
GSE5503_PLN_DC_VS_SPLEEN_DC_ACTIVATED_ALLOGENIC_TCELL_DN	-0.3683	-1.3488	0.1008	0.2416	0.998
GSE20727_DNFB_ALLERGEN_VS_ROS_INH_AND_DNFB_ALLERGEN_TREATED_DC_DN	-0.3267	-1.3469	0.068	0.2416	0.998
GSE12845_IGD_NEG_BLOOD_VS_DARKZONE_GC_TONSIL_BCELL_DN	-0.3919	-1.3491	0.0863	0.2417	0.998
GSE29618_LAIV_VS_TIV_FLU_VACCINE_DAY7_PDC_DN	-0.2917	-1.3489	0.0346	0.2417	0.998
GSE360_T_GONDII_VS_B_MALAYI_LOW_DOSE_MAC_UP	-0.3108	-1.3484	0.0158	0.2417	0.998
GSE17721_LPS_VS_POLYIC_6H_BMDC_UP	-0.3556	-1.3479	0.0739	0.2417	0.998
GSE6259_FLT3L_INDUCED_DEC205_POS_DC_VS_BCELL_UP	-0.3237	-1.347	0.04	0.2418	0.998
GSE21546_UNSTIM_VS_ANTI_CD3_STIM_SAP1A_KO_AND_ELK1_KO_DP_THYMOCYTES_DN	0.4002	1.5987	0.0099	0.2418	0.615
GSE11864_UNTREATED_VS_CSF1_PAM3CYS_IN_MAC_DN	-0.3647	-1.3485	0.0707	0.2419	0.998
GSE40666_WT_VS_STAT4_KO_CD8_TCELL_UP	0.4042	1.6147	0	0.2424	0.557
GSE2770_UNTREATED_VS_IL4_TREATED_ACT_CD4_TCELL_48H_DN	-0.332	-1.346	0.0631	0.2426	0.998
GSE5542_IFNG_VS_IFNA_AND_IFNG_TREATED_EPITHELIAL_CELLS_6H_DN	-0.3293	-1.346	0.0709	0.2428	0.998
GSE33425_CD161_HIGH_VS_NEG_CD8_TCELL_DN	-0.3617	-1.3457	0.084	0.2429	0.998
GSE2405_HEAT_KILLED_VS_LIVE_A_PHAGOCYTOPHILUM_STIM_NEUTROPHIL_9H_UP	-0.3456	-1.3444	0.0876	0.2432	0.998
GSE17721_CPG_VS_GARDIQUIMOD_24H_BMDC_DN	-0.3296	-1.3454	0.0497	0.2433	0.998
GSE27896_HDAC6_KO_VS_WT_TREG_DN	-0.3536	-1.3452	0.0683	0.2433	0.998
GSE36826_WT_VS_IL1R_KO_SKIN_STAPH_AUREUS_INF_UP	-0.3317	-1.3446	0.0673	0.2435	0.998
GSE16385_ROSIGLITAZONE_IFNG_TNF_VS_IL4_STIM_MACROPHAGE_DN	-0.3701	-1.3444	0.0802	0.2435	0.998
GSE37301_GRANULOCYTE_MONOCYTE_PROGENITOR_VS_RAG2_KO_NK_CELL_DN	-0.3439	-1.3448	0.0971	0.2437	0.998
GSE17721_CTRL_VS_PAM3CSK4_1H_BMDC_UP	-0.3657	-1.3447	0.0887	0.2437	0.998
GSE2770_UNTREATED_VS_IL12_TREATED_ACT_CD4_TCELL_2H_DN	-0.3601	-1.344	0.0744	0.2437	0.998
GSE7764_IL15_NK_CELL_24H_VS_SPLENOCYTE_UP	-0.4299	-1.7227	0	0.2439	0.248
GSE41867_DAY6_EFFECTOR_VS_DAY30_EXHAUSTED_CD8_TCELL_LCMV_CLONE13_DN	-0.4182	-1.3426	0.1178	0.2439	0.998
GSE16385_IFNG_TNF_VS_IL4_STIM_MACROPHAGE_ROSIGLITAZONE_TREATED_UP	-0.303	-1.3426	0.0334	0.2442	0.998
GSE14000_TRANSLATED_RNA_VS_MRNA_16H_LPS_DC_DN	-0.3244	-1.3435	0.0592	0.2443	0.998
GSE7768_OVA_ALONE_VS_OVA_WITH_MPL_IMMUNIZED_MOUSE_WHOLE_SPLEEN_6H_UP	-0.3431	-1.3433	0.0692	0.2443	0.998
GSE7852_TREG_VS_TCONV_UP	-0.3536	-1.3427	0.0733	0.2443	0.998
GSE24972_MARGINAL_ZONE_BCELL_VS_FOLLICULAR_BCELL_UP	-0.3056	-1.3431	0.022	0.2444	0.998
GSE45739_NRAS_KO_VS_WT_ACD3_ACD28_STIM_CD4_TCELL_DN	-0.3724	-1.3419	0.1004	0.2444	0.998
GSE32255_WT_UNSTIM_VS_JMJD2D_KNOCKDOWN_4H_LPS_STIM_DC_DN	-0.3773	-1.3428	0.105	0.2445	0.998
GSE37532_TREG_VS_TCONV_PPARG_KO_CD4_TCELL_FROM_LN_UP	-0.3834	-1.3419	0.0742	0.2445	0.998
GSE25890_CTRL_VS_IL33_IL7_TREATED_NUOCYTES_DN	-0.4039	-1.3428	0.1186	0.2447	0.998
GSE16451_CTRL_VS_WEST_EQUINE_ENC_VIRUS_MATURE_NEURON_CELL_LINE_UP	-0.3217	-1.342	0.0141	0.2448	0.998
GSE15139_GMCSF_TREATED_VS_UNTREATED_NEUTROPHILS_DN	-0.3793	-1.3416	0.1105	0.2448	0.998
GSE411_UNSTIM_VS_400MIN_IL6_STIM_MACROPHAGE_DN	-0.351	-1.3411	0.0522	0.2454	0.998
GSE15324_ELF4_KO_VS_WT_ACTIVATED_CD8_TCELL_UP	-0.3668	-1.3409	0.0832	0.2454	0.998
GSE1460_INTRATHYMIC_T_PROGENITOR_VS_DP_THYMOCYTE_UP	-0.3337	-1.338	0.0559	0.2455	0.998
GSE34006_A2AR_KO_VS_A2AR_AGONIST_TREATED_TREG_DN	-0.4009	-1.3378	0.1373	0.2457	0.998
GSE8621_LPS_PRIMED_UNSTIM_VS_LPS_PRIMED_AND_LPS_STIM_MACROPHAGE_DN	-0.3757	-1.3385	0.0976	0.2458	0.998
GSE40273_GATA1_KO_VS_WT_TREG_UP	-0.3481	-1.3382	0.0673	0.2458	0.998
GSE25088_WT_VS_STAT6_KO_MACROPHAGE_ROSIGLITAZONE_STIM_UP	-0.3997	-1.338	0.1431	0.2458	0.998
GSE7460_FOXP3_MUT_VS_HET_ACT_TCONV_DN	-0.2912	-1.3375	0.0311	0.2458	0.998
GSE2770_IL12_AND_TGFB_VS_IL4_TREATED_ACT_CD4_TCELL_2H_DN	-0.4136	-1.3399	0.1085	0.2459	0.998
GSE37301_PRO_BCELL_VS_CD4_TCELL_UP	-0.3532	-1.3386	0.0677	0.2459	0.998
GSE19941_IL10_KO_VS_IL10_KO_AND_NFKBP50_KO_LPS_AND_IL10_STIM_MACROPHAGE_DN	-0.3799	-1.3383	0.1098	0.2459	0.998
GSE24210_TCONV_VS_TREG_DN	-0.3408	-1.34	0.0745	0.246	0.998
GSE24671_BAKIMULC_VS_SENDAI_VIRUS_INFECTED_MOUSE_SPLENOCYTES_DN	-0.3421	-1.3397	0.0707	0.246	0.998
GSE22886_NAIVE_BCELL_VS_MONOCYTE_UP	-0.2895	-1.3387	0.0348	0.2461	0.998
GSE36476_CTRL_VS_TSST_ACT_72H_MEMORY_CD4_TCELL_OLD_DN	-0.3277	-1.34	0.0661	0.2462	0.998
GSE18893_TCONV_VS_TREG_24H_TNF_STIM_UP	-0.4093	-1.6999	0	0.2463	0.307
GSE2128_C57BL6_VS_NOD_THYMOCYTE_UP	-0.3402	-1.339	0.063	0.2463	0.998
GSE46606_IRF4HIGH_VS_WT_CD40L_IL2_IL5_DAY1_STIMULATED_BCELL_UP	-0.3486	-1.3387	0.0571	0.2463	0.998
GSE17721_CTRL_VS_POLYIC_4H_BMDC_UP	-0.3466	-1.3403	0.0499	0.2464	0.998
GSE22589_HIV_VS_HIV_AND_SIV_INFECTED_DC_DN	-0.335	-1.3393	0.0548	0.2464	0.998
GSE18893_CTRL_VS_TNF_TREATED_TCONV_2H_DN	-0.3711	-1.3401	0.0745	0.2465	0.998
GSE35685_CD34POS_CD10NEG_CD62LPOS_VS_CD34POS_CD10POS_BONE_MARROW_UP	-0.3498	-1.339	0.0774	0.2466	0.998
GSE2585_CTEC_VS_THYMIC_MACROPHAGE_DN	-0.3179	-1.3388	0.0375	0.2466	0.998
GSE14415_ACT_VS_CTRL_NATURAL_TREG_DN	-0.3573	-1.3365	0.0829	0.2466	0.998
GSE26488_CTRL_VS_PEPTIDE_INJECTION_HDAC7_DELTAP_TG_OT2_THYMOCYTE_DN	-0.3093	-1.3369	0.052	0.2468	0.998
GSE17721_LPS_VS_GARDIQUIMOD_12H_BMDC_DN	-0.3573	-1.3366	0.076	0.2468	0.998
GSE17186_NAIVE_VS_CD21HIGH_TRANSITIONAL_BCELL_CORD_BLOOD_UP	-0.351	-1.3367	0.0853	0.2469	0.998
GSE37605_TREG_VS_TCONV_C57BL6_FOXP3_FUSION_GFP_DN	-0.3315	-1.3359	0.0642	0.2469	0.998
GSE37301_COMMON_LYMPHOID_PROGENITOR_VS_CD4_TCELL_UP	-0.3614	-1.3357	0.0909	0.247	0.998
GSE18791_CTRL_VS_NEWCASTLE_VIRUS_DC_18H_UP	-0.3723	-1.336	0.1014	0.2471	0.998
GSE1791_CTRL_VS_NEUROMEDINU_IN_T_CELL_LINE_6H_DN	-0.4446	-1.3361	0.1443	0.2473	0.998
GSE6269_E_COLI_VS_STAPH_AUREUS_INF_PBMC_UP	-0.3444	-1.3351	0.0735	0.2477	0.998
GSE19941_IL10_KO_VS_IL10_KO_AND_NFKBP50_KO_LPS_STIM_MACROPHAGE_DN	-0.3493	-1.3351	0.0579	0.2479	0.998
GSE36476_CTRL_VS_TSST_ACT_16H_MEMORY_CD4_TCELL_OLD_DN	-0.3675	-1.3342	0.1085	0.2484	0.998
GSE22432_CDC_VS_COMMON_DC_PROGENITOR_DN	-0.3522	-1.3342	0.0553	0.2487	0.998
GSE3203_UNTREATED_VS_IFNB_TREATED_LN_BCELL_DN	-0.2779	-1.3343	0.0568	0.2488	0.998
GSE24574_BCL6_HIGH_TFH_VS_NAIVE_CD4_TCELL_DN	-0.4022	-1.3333	0.1423	0.249	0.998
GSE15750_DAY6_VS_DAY10_EFF_CD8_TCELL_UP	-0.2949	-1.3334	0.0344	0.2491	0.998
GSE17974_0H_VS_12H_IN_VITRO_ACT_CD4_TCELL_DN	-0.3671	-1.3331	0.1055	0.2491	0.998
GSE22103_LPS_VS_GMCSF_AND_IFNG_STIM_NEUTROPHIL_UP	-0.3857	-1.3329	0.106	0.2491	0.998
GSE23925_LIGHT_ZONE_VS_NAIVE_BCELL_DN	-0.3634	-1.3336	0.0902	0.2492	0.998
GSE3982_MAST_CELL_VS_BASOPHIL_UP	-0.3242	-1.3334	0.0639	0.2493	0.998
GSE15330_LYMPHOID_MULTIPOTENT_VS_MEGAKARYOCYTE_ERYTHROID_PROGENITOR_DN	-0.2942	-1.3325	0.0321	0.2496	0.998
GSE22886_DAY0_VS_DAY7_MONOCYTE_IN_CULTURE_UP	0.4724	1.6065	0.0343	0.2498	0.584

## Sheet: p＜0.05&FDR＜0.25
Term	ES	NES	pvalue	FDR	FWER
GSE7218_UNSTIM_VS_ANTIGEN_STIM_THROUGH_IGG_BCELL_DN	0.5112	1.8385	0.012	0.0614	0.069
GSE21546_UNSTIM_VS_ANTI_CD3_STIM_ELK1_KO_DP_THYMOCYTES_UP	0.4548	1.8814	0	0.0639	0.04
GSE12505_WT_VS_E2_2_HET_PDC_UP	0.396	1.7285	0	0.082	0.219
GSE7509_UNSTIM_VS_IFNA_STIM_IMMATURE_DC_DN	0.4769	1.7376	0.012	0.0842	0.203
GSE29615_CTRL_VS_DAY7_LAIV_FLU_VACCINE_PBMC_UP	0.4105	1.7457	0	0.0909	0.185
GSE17974_IL4_AND_ANTI_IL12_VS_UNTREATED_24H_ACT_CD4_TCELL_DN	0.4054	1.7593	0.0019	0.0933	0.158
GSE37534_GW1929_VS_PIOGLITAZONE_TREATED_CD4_TCELL_PPARG1_FOXP3_TRANSDUCED_UP	0.4046	1.775	0.0021	0.0979	0.133
GSE43863_NAIVE_VS_MEMORY_TH1_CD4_TCELL_D150_LCMV_UP	0.3754	1.6863	0.002	0.1333	0.348
GSE24634_TEFF_VS_TCONV_DAY5_IN_CULTURE_UP	-0.4359	-1.6136	0.002	0.1383	0.544
GSE17721_LPS_VS_POLYIC_8H_BMDC_UP	-0.4173	-1.6118	0	0.1392	0.546
GSE37301_GRANULOCYTE_MONOCYTE_PROGENITOR_VS_RAG2_KO_NK_CELL_UP	-0.4488	-1.6081	0.0057	0.1401	0.56
GSE13485_DAY1_VS_DAY21_YF17D_VACCINE_PBMC_DN	-0.4983	-1.6136	0.0039	0.1404	0.544
GSE3982_NEUTROPHIL_VS_BASOPHIL_DN	-0.4657	-1.609	0.0038	0.1406	0.556
GSE44649_NAIVE_VS_ACTIVATED_CD8_TCELL_DN	-0.4636	-1.6096	0.002	0.1416	0.554
GSE8921_UNSTIM_0H_VS_TLR1_2_STIM_MONOCYTE_12H_UP	-0.3944	-1.6138	0	0.1422	0.543
GSE45365_WT_VS_IFNAR_KO_CD11B_DC_DN	-0.4527	-1.6146	0.002	0.1433	0.541
GSE19888_CTRL_VS_TCELL_MEMBRANES_ACT_MAST_CELL_PRETREAT_A3R_INH_UP	-0.4146	-1.6148	0.0058	0.1453	0.541
GSE41867_LCMV_ARMSTRONG_VS_CLONE13_DAY6_EFFECTOR_CD8_TCELL_UP	-0.3991	-1.6041	0.0038	0.1461	0.57
GSE40493_BCL6_KO_VS_WT_TREG_UP	-0.5009	-1.6018	0.004	0.1467	0.576
GSE26290_CTRL_VS_AKT_INHIBITOR_TREATED_ANTI_CD3_AND_IL2_STIM_CD8_TCELL_UP	-0.3578	-1.6026	0.0021	0.1471	0.572
GSE3982_BASOPHIL_VS_TH1_DN	-0.4139	-1.6161	0.0041	0.1477	0.539
GSE11961_PLASMA_CELL_DAY7_VS_GERMINAL_CENTER_BCELL_DAY40_DN	-0.3724	-1.6148	0	0.1477	0.541
GSE31082_DN_VS_DP_THYMOCYTE_UP	-0.4151	-1.5705	0.0138	0.1494	0.684
GSE9650_NAIVE_VS_EXHAUSTED_CD8_TCELL_DN	-0.3492	-1.5672	0	0.15	0.694
GSE12845_PRE_GC_VS_DARKZONE_GC_TONSIL_BCELL_DN	-0.4625	-1.6162	0.0019	0.1501	0.539
GSE1460_NAIVE_CD4_TCELL_ADULT_BLOOD_VS_THYMIC_STROMAL_CELL_DN	-0.4341	-1.5566	0.0081	0.1504	0.728
GSE22886_UNSTIM_VS_IL15_STIM_NKCELL_DN	-0.4763	-1.5963	0.0039	0.1505	0.597
GSE13887_HEALTHY_VS_LUPUS_RESTING_CD4_TCELL_DN	-0.3874	-1.5706	0.0039	0.1506	0.684
GSE6674_ANTI_IGM_VS_PL2_3_STIM_BCELL_DN	-0.4453	-1.5675	0.0079	0.1507	0.694
GSE36888_UNTREATED_VS_IL2_TREATED_STAT5_AB_KNOCKIN_TCELL_6H_DN	-0.4292	-1.5598	0.0118	0.1508	0.719
GSE16385_UNTREATED_VS_12H_IFNG_TNF_TREATED_MACROPHAGE_DN	-0.3752	-1.5987	0.002	0.1511	0.589
GSE16385_MONOCYTE_VS_12H_ROSIGLITAZONE_IL4_TREATED_MACROPHAGE_UP	-0.4019	-1.5868	0	0.1511	0.619
GSE22432_MULTIPOTENT_VS_COMMON_DC_PROGENITOR_UP	-0.4212	-1.5603	0.0138	0.1511	0.718
GSE7218_UNSTIM_VS_ANTIGEN_STIM_THROUGH_IGG_BCELL_UP	-0.3978	-1.5589	0.004	0.1511	0.722
GSE26928_EFF_MEMORY_VS_CXCR5_POS_CD4_TCELL_DN	-0.4279	-1.5886	0	0.1512	0.617
GSE7460_CD8_TCELL_VS_TREG_ACT_DN	-0.4502	-1.5632	0.0123	0.1512	0.709
GSE3982_NEUTROPHIL_VS_TH1_DN	-0.4328	-1.5569	0.004	0.1512	0.728
GSE22886_DAY0_VS_DAY7_MONOCYTE_IN_CULTURE_DN	-0.4201	-1.5893	0.0078	0.1513	0.616
GSE17721_CTRL_VS_PAM3CSK4_6H_BMDC_DN	-0.4501	-1.5709	0.0099	0.1514	0.683
GSE7568_IL4_VS_IL4_AND_DEXAMETHASONE_TREATED_MACROPHAGE_UP	-0.4033	-1.5967	0.002	0.1515	0.597
GSE27241_WT_VS_RORGT_KO_TH17_POLARIZED_CD4_TCELL_DN	-0.4261	-1.5875	0.004	0.1515	0.617
GSE1925_3H_VS_24H_IFNG_STIM_IFNG_PRIMED_MACROPHAGE_UP	-0.4233	-1.5677	0.002	0.1515	0.694
GSE17721_POLYIC_VS_CPG_0.5H_BMDC_DN	-0.4255	-1.5536	0.0058	0.1515	0.736
GSE21927_SPLEEN_C57BL6_VS_EL4_TUMOR_BALBC_MONOCYTES_DN	-0.4527	-1.558	0.0194	0.1516	0.726
GSE37301_CD4_TCELL_VS_RAG2_KO_NK_CELL_UP	-0.3744	-1.5555	0.0097	0.1516	0.733
GSE22886_NAIVE_TCELL_VS_NEUTROPHIL_UP	-0.4636	-1.6166	0.0039	0.1519	0.538
GSE5589_LPS_VS_LPS_AND_IL10_STIM_IL10_KO_MACROPHAGE_45MIN_UP	-0.466	-1.5656	0.0209	0.1519	0.699
GSE37301_MULTIPOTENT_PROGENITOR_VS_CD4_TCELL_DN	-0.3894	-1.5643	0.002	0.152	0.704
GSE22589_HEALTHY_VS_HIV_AND_SIV_INFECTED_DC_UP	-0.4378	-1.5908	0.0019	0.1521	0.612
GSE7764_IL15_TREATED_VS_CTRL_NK_CELL_24H_UP	-0.4363	-1.5837	0.0118	0.1521	0.634
GSE3982_EFF_MEMORY_CD4_TCELL_VS_TH2_DN	-0.4188	-1.5742	0.002	0.1521	0.674
GSE22886_NAIVE_CD4_TCELL_VS_NEUTROPHIL_UP	-0.4196	-1.5604	0	0.1521	0.718
GSE6681_DELETED_FOXP3_VS_WT_TREG_DN	-0.4199	-1.5713	0.0059	0.1522	0.682
GSE1460_INTRATHYMIC_T_PROGENITOR_VS_THYMIC_STROMAL_CELL_DN	-0.4469	-1.5633	0.0122	0.1523	0.709
GSE17721_12H_VS_24H_CPG_BMDC_DN	-0.4244	-1.5619	0.0019	0.1523	0.713
GSE27670_CTRL_VS_BLIMP1_TRANSDUCED_GC_BCELL_DN	-0.4221	-1.5569	0.0041	0.1523	0.728
GSE22886_NAIVE_CD4_TCELL_VS_MEMORY_TCELL_DN	-0.4973	-1.6316	0.0078	0.1524	0.499
GSE5542_IFNG_VS_IFNA_TREATED_EPITHELIAL_CELLS_24H_UP	-0.4606	-1.5854	0.006	0.1524	0.628
GSE23568_CTRL_VS_ID3_TRANSDUCED_CD8_TCELL_DN	-0.346	-1.5648	0	0.1524	0.703
GSE41867_NAIVE_VS_EFFECTOR_CD8_TCELL_UP	-0.4279	-1.5537	0.0021	0.1525	0.736
GSE3982_BASOPHIL_VS_TH2_DN	-0.4099	-1.5944	0.0061	0.1526	0.602
GSE22935_WT_VS_MYD88_KO_MACROPHAGE_48H_MBOVIS_BCG_STIM_UP	-0.4076	-1.5678	0.004	0.1526	0.693
GSE37301_COMMON_LYMPHOID_PROGENITOR_VS_PRO_BCELL_UP	-0.3656	-1.5724	0.002	0.1527	0.68
GSE14415_NATURAL_TREG_VS_FOXP3_KO_NATURAL_TREG_DN	-0.4005	-1.5913	0	0.1529	0.612
GSE22886_UNSTIM_VS_STIM_MEMORY_TCELL_DN	-0.4771	-1.5823	0.006	0.153	0.64
GSE14000_TRANSLATED_RNA_VS_MRNA_DC_UP	-0.4896	-1.5613	0.0061	0.153	0.715
GSE22886_NEUTROPHIL_VS_MONOCYTE_DN	-0.4379	-1.5516	0.0151	0.153	0.741
GSE3982_MEMORY_CD4_TCELL_VS_TH2_DN	-0.4201	-1.5895	0.0059	0.1531	0.615
GSE2770_TGFB_AND_IL4_VS_IL4_TREATED_ACT_CD4_TCELL_2H_DN	-0.3622	-1.5541	0	0.1531	0.736
GSE13411_NAIVE_VS_MEMORY_BCELL_UP	-0.3238	-1.5606	0.0021	0.1532	0.718
GSE27786_LSK_VS_LIN_NEG_CELL_DN	-0.3778	-1.5522	0.004	0.1532	0.74
GSE45365_HEALTHY_VS_MCMV_INFECTION_CD11B_DC_IFNAR_KO_DN	-0.3368	-1.5968	0.002	0.1533	0.597
GSE22886_NAIVE_CD8_TCELL_VS_NEUTROPHIL_UP	-0.4511	-1.5743	0.0039	0.1533	0.673
GSE27859_DC_VS_CD11C_INT_F480_HI_MACROPHAGE_DN	-0.4258	-1.5714	0.0137	0.1533	0.682
GSE32533_WT_VS_MIR17_KO_ACT_CD4_TCELL_UP	-0.378	-1.5838	0.004	0.1537	0.633
GSE5503_PLN_DC_VS_SPLEEN_DC_ACTIVATED_ALLOGENIC_TCELL_UP	-0.3553	-1.5679	0	0.1539	0.693
GSE39820_TGFBETA1_VS_TGFBETA3_IN_IL6_TREATED_CD4_TCELL_UP	-0.4907	-1.6271	0.006	0.154	0.505
GSE5455_EX_VIVO_VS_POST_24H_INCUBATION_MONOCYTES_FROM_TUMOR_BEARING_MOUSE_UP	-0.4287	-1.5724	0.004	0.1542	0.68
GSE6875_TCONV_VS_FOXP3_KO_TREG_DN	-0.4659	-1.6168	0.002	0.1543	0.538
GSE45365_CD8A_DC_VS_CD11B_DC_DN	-0.4503	-1.6322	0.004	0.1547	0.498
GSE13547_2H_VS_12_H_ANTI_IGM_STIM_ZFX_KO_BCELL_DN	-0.3761	-1.5924	0.0041	0.1547	0.61
GSE2770_UNTREATED_VS_IL12_TREATED_ACT_CD4_TCELL_48H_DN	-0.4345	-1.5914	0.002	0.1547	0.612
GSE22103_LPS_VS_GMCSF_AND_IFNG_STIM_NEUTROPHIL_DN	-0.4574	-1.5754	0.002	0.1547	0.671
GSE17721_CTRL_VS_GARDIQUIMOD_24H_BMDC_DN	-0.4267	-1.5744	0.0038	0.1548	0.673
GSE411_100MIN_VS_400MIN_IL6_STIM_MACROPHAGE_DN	-0.4682	-1.6219	0.004	0.1549	0.521
GSE9006_HEALTHY_VS_TYPE_1_DIABETES_PBMC_AT_DX_UP	-0.4421	-1.5776	0.0098	0.1549	0.661
GSE16450_CTRL_VS_IFNA_12H_STIM_IMMATURE_NEURON_CELL_LINE_UP	-0.4985	-1.5782	0.0143	0.155	0.659
GSE5589_UNSTIM_VS_180MIN_LPS_STIM_MACROPHAGE_UP	-0.4404	-1.5804	0.0019	0.1551	0.651
GSE14000_4H_VS_16H_LPS_DC_TRANSLATED_RNA_DN	-0.426	-1.6244	0	0.1555	0.512
GSE3982_DC_VS_NEUTROPHIL_LPS_STIM_UP	-0.4272	-1.5377	0.0174	0.1555	0.775
GSE18893_CTRL_VS_TNF_TREATED_TREG_2H_UP	-0.4878	-1.62	0.0039	0.1556	0.526
GSE6674_UNSTIM_VS_ANTI_IGM_STIM_BCELL_UP	-0.4719	-1.6175	0	0.1556	0.534
GSE411_UNSTIM_VS_400MIN_IL6_STIM_SOCS3_KO_MACROPHAGE_DN	-0.4138	-1.5795	0.006	0.1557	0.654
GSE8685_IL2_ACT_IL2_STARVED_VS_IL15_ACT_IL2_STARVED_CD4_TCELL_DN	-0.3896	-1.5786	0	0.1557	0.659
GSE5679_CTRL_VS_PPARG_LIGAND_ROSIGLITAZONE_TREATED_DC_DN	-0.4214	-1.6278	0	0.1558	0.505
GSE17721_0.5H_VS_4H_GARDIQUIMOD_BMDC_DN	-0.4654	-1.6333	0	0.1559	0.497
GSE8685_IL2_STARVED_VS_IL21_ACT_IL2_STARVED_CD4_TCELL_UP	-0.4121	-1.5756	0	0.1559	0.67
GSE2770_TGFB_AND_IL4_VS_IL4_TREATED_ACT_CD4_TCELL_6H_DN	-0.4696	-1.5476	0.0202	0.156	0.753
GSE21546_SAP1A_KO_VS_SAP1A_KO_AND_ELK1_KO_ANTI_CD3_STIM_DP_THYMOCYTES_UP	-0.3807	-1.5378	0.002	0.1562	0.775
GSE45365_NK_CELL_VS_CD11B_DC_MCMV_INFECTION_UP	-0.3576	-1.5379	0.004	0.157	0.775
GSE18804_SPLEEN_MACROPHAGE_VS_COLON_TUMORAL_MACROPHAGE_DN	-0.3667	-1.5476	0.004	0.1571	0.753
GSE20500_CTRL_VS_RETINOIC_ACID_TREATED_CD4_TCELL_UP	-0.4079	-1.545	0.0138	0.1571	0.757
GSE22886_NAIVE_CD4_TCELL_VS_12H_ACT_TH1_DN	-0.4753	-1.6223	0.002	0.1572	0.519
GSE22886_NAIVE_CD4_TCELL_VS_48H_ACT_TH2_DN	-0.4579	-1.618	0.01	0.1572	0.532
GSE14308_TH2_VS_TH1_UP	-0.4334	-1.5756	0.006	0.1575	0.67
GSE1925_CTRL_VS_24H_IFNG_STIM_IFNG_PRIMED_MACROPHAGE_UP	-0.3754	-1.5452	0.0019	0.1577	0.756
GSE32423_MEMORY_VS_NAIVE_CD8_TCELL_DN	-0.484	-1.5415	0.0363	0.1578	0.769
GSE46606_IRF4HIGH_VS_WT_CD40L_IL2_IL5_DAY3_STIMULATED_BCELL_UP	-0.4333	-1.5403	0.0136	0.1578	0.769
GSE21927_SPLENIC_C26GM_TUMOROUS_VS_4T1_TUMOR_MONOCYTES_DN	-0.4493	-1.5381	0.0275	0.1578	0.775
GSE31082_DP_VS_CD4_SP_THYMOCYTE_UP	-0.4516	-1.6339	0	0.158	0.495
GSE28737_WT_VS_BCL6_KO_MARGINAL_ZONE_BCELL_DN	-0.4325	-1.5477	0.0098	0.1581	0.752
GSE29618_PRE_VS_DAY7_POST_TIV_FLU_VACCINE_BCELL_DN	-0.4216	-1.5456	0.0077	0.1581	0.756
GSE20366_CD103_POS_VS_CD103_KLRG1_DP_TREG_UP	-0.37	-1.5426	0	0.1581	0.762
GSE3982_NKCELL_VS_TH2_DN	-0.4166	-1.5406	0.0142	0.1582	0.769
GSE45365_CD8A_DC_VS_CD11B_DC_UP	-0.407	-1.543	0.002	0.1583	0.761
GSE27291_0H_VS_6H_STIM_GAMMADELTA_TCELL_DN	-0.3671	-1.5384	0.002	0.1583	0.775
GSE12366_GC_VS_MEMORY_BCELL_UP	-0.3743	-1.535	0.0041	0.1586	0.788
GSE3982_NEUTROPHIL_VS_BCELL_DN	-0.3866	-1.5458	0.0117	0.1587	0.756
GSE7852_LN_VS_THYMUS_TCONV_DN	-0.4038	-1.548	0.0039	0.1588	0.752
GSE39152_BRAIN_VS_SPLEEN_CD103_NEG_MEMORY_CD8_TCELL_UP	-0.4401	-1.5416	0.0098	0.1588	0.769
GSE3039_NKT_CELL_VS_ALPHABETA_CD8_TCELL_DN	-0.4195	-1.5328	0.0196	0.1588	0.796
GSE17721_POLYIC_VS_CPG_24H_BMDC_DN	-0.4258	-1.539	0.0079	0.1591	0.773
GSE25147_UNSTIM_VS_HELIOBACTER_PYLORI_LPS_STIM_MKN45_CELL_DN	-0.3331	-1.5386	0.002	0.1591	0.774
GSE21360_SECONDARY_VS_TERTIARY_MEMORY_CD8_TCELL_UP	-0.4152	-1.5431	0.0101	0.1592	0.76
GSE12366_GC_VS_NAIVE_BCELL_UP	-0.3979	-1.5351	0.0061	0.1594	0.786
GSE4984_UNTREATED_VS_LPS_TREATED_DC_UP	-0.3453	-1.5329	0.004	0.1595	0.796
GSE2770_TGFB_AND_IL4_VS_IL12_TREATED_ACT_CD4_TCELL_6H_DN	-0.4029	-1.5331	0.0061	0.1602	0.796
GSE22432_MULTIPOTENT_PROGENITOR_VS_CDC_DN	-0.4318	-1.5314	0.008	0.1604	0.803
GSE13547_CTRL_VS_ANTI_IGM_STIM_BCELL_12H_DN	-0.3885	-1.5251	0.0169	0.161	0.821
GSE42021_CD24HI_VS_CD24INT_TREG_THYMUS_UP	-0.4411	-1.6341	0.0099	0.1611	0.494
GSE17721_CTRL_VS_CPG_2H_BMDC_UP	-0.4084	-1.5332	0.0101	0.1611	0.796
GSE26488_HDAC7_KO_VS_VP16_TRANSGENIC_HDAC7_KO_DOUBLE_POSITIVE_THYMOCYTE_UP	-0.3703	-1.5304	0.0038	0.1614	0.806
GSE3982_CENT_MEMORY_CD4_TCELL_VS_TH2_DN	-0.3944	-1.5299	0.0019	0.1614	0.808
GSE12845_IGD_POS_BLOOD_VS_DARKZONE_GC_TONSIL_BCELL_DN	-0.4264	-1.5253	0.006	0.1616	0.821
GSE25123_ROSIGLITAZONE_VS_IL4_AND_ROSIGLITAZONE_STIM_MACROPHAGE_DAY10_UP	-0.3808	-1.5238	0.01	0.1617	0.823
GSE1460_NAIVE_CD4_TCELL_CORD_BLOOD_VS_THYMIC_STROMAL_CELL_UP	0.3679	1.6631	0	0.1617	0.413
GSE41867_DAY8_EFFECTOR_VS_DAY30_EXHAUSTED_CD8_TCELL_LCMV_CLONE13_UP	-0.4367	-1.6371	0	0.1618	0.484
GSE15330_LYMPHOID_MULTIPOTENT_VS_MEGAKARYOCYTE_ERYTHROID_PROGENITOR_UP	-0.3842	-1.5232	0.004	0.1619	0.824
GSE21927_SPLEEN_VS_TUMOR_MONOCYTE_BALBC_DN	-0.3875	-1.5228	0.008	0.1619	0.826
GSE31082_DN_VS_CD4_SP_THYMOCYTE_UP	-0.4297	-1.5265	0.0137	0.162	0.818
GSE9006_HEALTHY_VS_TYPE_1_DIABETES_PBMC_1MONTH_POST_DX_UP	-0.4765	-1.5255	0.0428	0.1621	0.821
GSE12963_UNINF_VS_ENV_AND_NEF_DEFICIENT_HIV1_INF_CD4_TCELL_DN	-0.3707	-1.5191	0.0082	0.1621	0.833
GSE22886_IL2_VS_IL15_STIM_NKCELL_DN	-0.356	-1.5198	0.0171	0.1622	0.833
GSE22886_NAIVE_CD4_TCELL_VS_48H_ACT_TH1_DN	-0.3946	-1.5239	0.006	0.1623	0.822
GSE15930_NAIVE_VS_72H_IN_VITRO_STIM_CD8_TCELL_DN	-0.3673	-1.5194	0.0039	0.1623	0.833
GSE43955_TH0_VS_TGFB_IL6_TH17_ACT_CD4_TCELL_60H_UP	-0.3382	-1.5185	0	0.1623	0.837
GSE7568_IL4_VS_IL4_AND_TGFB_TREATED_MACROPHAGE_24H_DN	-0.4563	-1.6352	0.0039	0.1624	0.491
GSE14308_TH17_VS_NATURAL_TREG_UP	-0.3616	-1.5257	0.0058	0.1626	0.821
GSE9960_HEALTHY_VS_GRAM_NEG_AND_POS_SEPSIS_PBMC_DN	-0.4807	-1.5267	0.0314	0.1627	0.817
GSE3039_NKT_CELL_VS_ALPHAALPHA_CD8_TCELL_DN	0.3695	1.6555	0.0043	0.1627	0.443
GSE20715_WT_VS_TLR4_KO_6H_OZONE_LUNG_UP	-0.3803	-1.5277	0	0.1628	0.813
GSE411_100MIN_VS_400MIN_IL6_STIM_SOCS3_KO_MACROPHAGE_UP	-0.3827	-1.5217	0.008	0.1628	0.828
GSE36476_CTRL_VS_TSST_ACT_72H_MEMORY_CD4_TCELL_YOUNG_DN	-0.357	-1.527	0	0.163	0.815
GSE12845_NAIVE_VS_PRE_GC_TONSIL_BCELL_DN	-0.4267	-1.5199	0.0305	0.163	0.833
GSE25502_WT_VS_KLF13_KO_THYMIC_MEMORY_LIKE_CD8_TCELL_UP	-0.3977	-1.5141	0.0102	0.1631	0.843
GSE4984_GALECTIN1_VS_VEHICLE_CTRL_TREATED_DC_DN	-0.4285	-1.5162	0.0124	0.1633	0.84
GSE40274_CTRL_VS_FOXP3_AND_PBX1_TRANSDUCED_ACTIVATED_CD4_TCELL_DN	-0.3522	-1.5152	0.0099	0.1634	0.843
GSE3982_DC_VS_NEUTROPHIL_UP	-0.3836	-1.5148	0.0118	0.1634	0.843
GSE37301_MULTIPOTENT_PROGENITOR_VS_PRO_BCELL_DN	-0.4294	-1.5143	0.0244	0.1635	0.843
GSE5142_HTERT_TRANSDUCED_VS_CTRL_CD8_TCELL_LATE_PASSAGE_CLONE_UP	-0.3896	-1.52	0.0099	0.1636	0.833
GSE37532_VISCERAL_ADIPOSE_TISSUE_VS_LN_DERIVED_PPARG_KO_TCONV_CD4_TCELL_UP	-0.4799	-1.5165	0.0364	0.1636	0.84
GSE23321_CENTRAL_VS_EFFECTOR_MEMORY_CD8_TCELL_DN	-0.3915	-1.5277	0.0117	0.1637	0.813
GSE20715_0H_VS_6H_OZONE_TLR4_KO_LUNG_DN	-0.3913	-1.5207	0.0117	0.1638	0.83
GSE18893_CTRL_VS_TNF_TREATED_TCONV_24H_UP	-0.3945	-1.5132	0	0.1638	0.844
GSE26351_UNSTIM_VS_BMP_PATHWAY_STIM_HEMATOPOIETIC_PROGENITORS_UP	-0.3544	-1.5127	0.002	0.1639	0.844
GSE42724_MEMORY_BCELL_VS_PLASMABLAST_DN	-0.4101	-1.5153	0.023	0.164	0.843
GSE37532_WT_VS_PPARG_KO_VISCERAL_ADIPOSE_TISSUE_TREG_DN	-0.4204	-1.5202	0.0178	0.1641	0.831
GSE21927_SPLEEN_VS_C26GM_TUMOR_MONOCYTE_BALBC_DN	-0.42	-1.5171	0.022	0.1643	0.839
GSE3982_MAC_VS_NEUTROPHIL_LPS_STIM_UP	-0.4405	-1.5165	0.0294	0.1644	0.84
GSE17721_0.5H_VS_24H_PAM3CSK4_BMDC_DN	-0.4431	-1.5118	0.0162	0.1644	0.844
GSE19888_ADENOSINE_A3R_ACT_VS_A3R_ACT_WITH_A3R_INH_PRETREATMENT_IN_MAST_CELL_UP	-0.3603	-1.5278	0.0124	0.1645	0.813
GSE36891_POLYIC_TLR3_VS_PAM_TLR2_STIM_PERITONEAL_MACROPHAGE_DN	-0.419	-1.5112	0.0139	0.1648	0.846
GSE16266_CTRL_VS_HEATSHOCK_AND_LPS_STIM_MEF_UP	-0.5054	-1.6371	0.0116	0.1658	0.484
GSE21927_UNTREATED_VS_GMCSF_IL6_TREATED_BONE_MARROW_DN	-0.3809	-1.5101	0.0078	0.1663	0.849
GSE17721_POLYIC_VS_CPG_8H_BMDC_DN	-0.4062	-1.5096	0.0083	0.1663	0.849
GSE6674_UNSTIM_VS_ANTI_IGM_AND_CPG_STIM_BCELL_DN	-0.4322	-1.5074	0.0266	0.1665	0.851
GSE27786_CD4_TCELL_VS_MONO_MAC_UP	-0.4062	-1.5078	0.0081	0.1666	0.851
GSE23321_CD8_STEM_CELL_MEMORY_VS_EFFECTOR_MEMORY_CD8_TCELL_DN	-0.4255	-1.5069	0.03	0.1667	0.853
GSE8921_UNSTIM_0H_VS_TLR1_2_STIM_MONOCYTE_24H_UP	-0.3436	-1.6512	0	0.1671	0.441
GSE7509_FCGRIIB_VS_TNFA_IL1B_IL6_PGE_STIM_DC_UP	-0.467	-1.6386	0.0019	0.1671	0.48
GSE5679_PPARG_LIGAND_ROSIGLITAZONE_VS_RARA_AGONIST_AM580_TREATED_DC_UP	-0.3907	-1.5079	0.018	0.1672	0.851
GSE41867_LCMV_ARMSTRONG_VS_CLONE13_DAY8_EFFECTOR_CD8_TCELL_DN	-0.3731	-1.5058	0.0059	0.1673	0.855
GSE25088_CTRL_VS_IL4_AND_ROSIGLITAZONE_STIM_STAT6_KO_MACROPHAGE_UP	-0.4185	-1.5085	0.0315	0.1677	0.85
GSE32423_MEMORY_VS_NAIVE_CD8_TCELL_IL7_IL4_DN	-0.4722	-1.5079	0.0324	0.1679	0.851
GSE37605_TREG_VS_TCONV_NOD_FOXP3_FUSION_GFP_DN	-0.4296	-1.5058	0.0182	0.168	0.855
GSE3982_EOSINOPHIL_VS_MAC_DN	-0.4297	-1.6433	0	0.1695	0.467
GSE22886_NEUTROPHIL_VS_DC_DN	-0.4819	-1.6393	0.0039	0.1702	0.479
GSE40274_CTRL_VS_LEF1_TRANSDUCED_ACTIVATED_CD4_TCELL_DN	-0.4193	-1.6521	0	0.1703	0.439
GSE1460_DP_THYMOCYTE_VS_THYMIC_STROMAL_CELL_DN	-0.4938	-1.6477	0.006	0.1703	0.453
GSE7400_CTRL_VS_CSF3_IN_VIVO_TREATED_PBMC_UP	-0.4814	-1.6532	0	0.1725	0.435
GSE10240_IL22_VS_IL17_STIM_PRIMARY_BRONCHIAL_EPITHELIAL_CELLS_UP	-0.4962	-1.644	0	0.1731	0.465
GSE1460_CD4_THYMOCYTE_VS_NAIVE_CD4_TCELL_CORD_BLOOD_UP	-0.4618	-1.5023	0.0179	0.1734	0.862
GSE5589_LPS_AND_IL10_VS_LPS_AND_IL6_STIM_IL10_KO_MACROPHAGE_45MIN_DN	-0.3905	-1.6551	0	0.1738	0.428
GSE3982_MAC_VS_NEUTROPHIL_UP	-0.4848	-1.6397	0.002	0.1739	0.476
GSE32533_WT_VS_MIR17_OVEREXPRESS_ACT_CD4_TCELL_DN	-0.452	-1.816	0	0.176	0.091
GSE369_SOCS3_KO_VS_WT_LIVER_UP	-0.465	-1.6593	0.0019	0.1762	0.419
GSE3982_EOSINOPHIL_VS_NEUTROPHIL_UP	-0.457	-1.6563	0.0058	0.1763	0.423
GSE40274_FOXP3_VS_FOXP3_AND_EOS_TRANSDUCED_ACTIVATED_CD4_TCELL_DN	-0.3366	-1.5003	0.002	0.1765	0.867
GSE27786_LIN_NEG_VS_NKTCELL_UP	-0.3599	-1.491	0.006	0.1765	0.886
GSE21546_UNSTIM_VS_ANTI_CD3_STIM_SAP1A_KO_DP_THYMOCYTES_UP	-0.4231	-1.4993	0.0357	0.1768	0.868
GSE24634_TEFF_VS_TCONV_DAY3_IN_CULTURE_UP	-0.3947	-1.4916	0.0142	0.1768	0.886
GSE37534_GW1929_VS_ROSIGLITAZONE_TREATED_CD4_TCELL_PPARG1_FOXP3_TRANSDUCED_UP	-0.3595	-1.4996	0	0.177	0.867
GSE16385_UNTREATED_VS_12H_IL4_TREATED_MACROPHAGE_DN	-0.3679	-1.4921	0.0121	0.177	0.884
GSE3982_MAST_CELL_VS_EFF_MEMORY_CD4_TCELL_UP	-0.3976	-1.4965	0.0118	0.1771	0.873
GSE7218_IGM_VS_IGG_SIGNAL_THGOUGH_ANTIGEN_BCELL_UP	-0.3712	-1.4917	0.0096	0.1771	0.885
GSE18791_CTRL_VS_NEWCASTLE_VIRUS_DC_12H_UP	-0.4373	-1.4975	0.0138	0.1772	0.87
GSE2405_0H_VS_24H_A_PHAGOCYTOPHILUM_STIM_NEUTROPHIL_DN	-0.3432	-1.4971	0.0153	0.1772	0.872
GSE22432_MULTIPOTENT_VS_COMMON_DC_PROGENITOR_UNTREATED_UP	-0.4351	-1.491	0.0267	0.1772	0.886
GSE10325_CD4_TCELL_VS_MYELOID_UP	-0.3664	-1.4986	0.0021	0.1774	0.868
GSE41867_DAY8_EFFECTOR_VS_DAY30_MEMORY_CD8_TCELL_LCMV_ARMSTRONG_UP	-0.4159	-1.4934	0.0294	0.1776	0.881
GSE5679_CTRL_VS_RARA_AGONIST_AM580_TREATED_DC_DN	-0.3907	-1.4941	0.012	0.1777	0.876
GSE2770_UNTREATED_VS_ACT_CD4_TCELL_2H_DN	-0.3859	-1.4937	0.0201	0.1777	0.878
GSE2405_0H_VS_9H_A_PHAGOCYTOPHILUM_STIM_NEUTROPHIL_UP	-0.3664	-1.4922	0.002	0.1777	0.884
GSE29618_MONOCYTE_VS_PDC_DAY7_FLU_VACCINE_DN	-0.3836	-1.498	0.0117	0.1778	0.87
GSE1448_CTRL_VS_ANTI_VBETA5_DP_THYMOCYTE_UP	-0.3739	-1.4929	0.0081	0.1778	0.882
GSE6092_CTRL_VS_BORRELIA_BIRGDOFERI_INF_ENDOTHELIAL_CELL_UP	-0.3848	-1.4975	0.0195	0.1779	0.87
GSE2770_TGFB_AND_IL4_VS_TGFB_AND_IL12_TREATED_ACT_CD4_TCELL_2H_DN	-0.4522	-1.4965	0.0402	0.1779	0.873
GSE3982_EOSINOPHIL_VS_TH2_DN	-0.4127	-1.4957	0.0273	0.1779	0.876
GSE14308_TH2_VS_NAIVE_CD4_TCELL_UP	-0.38	-1.4892	0.0061	0.1782	0.893
GSE18281_CORTICAL_THYMOCYTE_VS_WHOLE_CORTEX_THYMUS_DN	-0.4099	-1.4923	0.0156	0.1783	0.884
GSE41867_NAIVE_VS_EFFECTOR_CD8_TCELL_DN	-0.3885	-1.4946	0.008	0.1784	0.876
GSE43863_NAIVE_VS_LY6C_INT_CXCR5POS_CD4_EFF_TCELL_D6_LCMV_UP	-0.4439	-1.4896	0.0446	0.1786	0.89
GSE37534_PIOGLITAZONE_VS_ROSIGLITAZONE_TREATED_CD4_TCELL_PPARG1_FOXP3_TRANSDUCED_DN	-0.374	-1.4892	0.02	0.1787	0.893
GSE2770_IL12_ACT_VS_ACT_CD4_TCELL_2H_DN	-0.4452	-1.4948	0.0296	0.1789	0.876
GSE13229_MATURE_VS_INTMATURE_NKCELL_DN	-0.3912	-1.4749	0.0115	0.1789	0.918
GSE3203_INFLUENZA_INF_VS_IFNB_TREATED_LN_BCELL_UP	-0.3269	-1.4767	0.0078	0.1792	0.914
GSE3982_MAST_CELL_VS_NEUTROPHIL_UP	-0.4435	-1.4881	0.0285	0.1794	0.896
GSE16451_CTRL_VS_WEST_EQUINE_ENC_VIRUS_IMMATURE_NEURON_CELL_LINE_DN	-0.3632	-1.4749	0.0138	0.1794	0.918
GSE14415_ACT_VS_CTRL_NATURAL_TREG_UP	-0.3637	-1.4769	0.006	0.1795	0.914
GSE17721_0.5H_VS_12H_PAM3CSK4_BMDC_DN	-0.4318	-1.4876	0.0311	0.1796	0.898
GSE19888_CTRL_VS_A3R_INHIBITOR_TREATED_MAST_CELL_UP	-0.352	-1.4761	0.0117	0.1796	0.915
GSE29615_DAY3_VS_DAY7_LAIV_FLU_VACCINE_PBMC_DN	-0.3737	-1.4741	0.0244	0.1796	0.918
GSE36392_EOSINOPHIL_VS_MAC_IL25_TREATED_LUNG_DN	-0.3804	-1.4771	0.021	0.1797	0.914
GSE27786_BCELL_VS_NKCELL_UP	-0.3865	-1.4774	0.0214	0.1798	0.914
GSE43863_NAIVE_VS_MEMORY_LY6C_INT_CXCR5POS_CD4_TCELL_D150_LCMV_DN	-0.4135	-1.4756	0.0239	0.18	0.915
GSE24671_BAKIMULC_VS_SENDAI_VIRUS_INFECTED_MOUSE_SPLENOCYTES_UP	-0.3108	-1.475	0.0093	0.18	0.918
GSE3982_EOSINOPHIL_VS_TH1_DN	-0.362	-1.4775	0	0.1803	0.914
GSE21774_CD56_BRIGHT_VS_DIM_CD62L_POSITIVE_NK_CELL_UP	-0.4097	-1.4778	0.0341	0.1804	0.914
GSE24142_DN2_VS_DN3_THYMOCYTE_ADULT_DN	-0.3982	-1.4779	0.0172	0.1807	0.914
GSE20366_TREG_VS_NAIVE_CD4_TCELL_UP	-0.4296	-1.4732	0.0287	0.1808	0.92
GSE3720_VD1_VS_VD2_GAMMADELTA_TCELL_WITH_PMA_STIM_UP	-0.3938	-1.478	0.014	0.1811	0.913
GSE5589_IL6_KO_VS_IL10_KO_LPS_AND_IL10_STIM_MACROPHAGE_180MIN_DN	-0.3708	-1.4725	0.01	0.1816	0.921
GSE10500_ARTHRITIC_SYNOVIAL_FLUID_VS_HEALTHY_MACROPHAGE_UP	-0.3785	-1.6597	0	0.1818	0.419
GSE22886_DC_VS_MONOCYTE_UP	-0.3499	-1.478	0.008	0.1818	0.913
GSE15330_WT_VS_IKAROS_KO_MEGAKARYOCYTE_ERYTHROID_PROGENITOR_UP	-0.3926	-1.4862	0.01	0.1819	0.899
GSE26928_NAIVE_VS_CXCR5_POS_CD4_TCELL_DN	-0.3775	-1.4845	0.004	0.1824	0.9
GSE7509_UNSTIM_VS_IFNA_STIM_IMMATURE_DC_UP	-0.3329	-1.478	0.012	0.1824	0.913
GSE3982_MAST_CELL_VS_NKCELL_UP	-0.4238	-1.4718	0.0422	0.1824	0.923
GSE27786_LIN_NEG_VS_CD4_TCELL_UP	-0.3616	-1.4823	0.0189	0.1826	0.909
GSE24574_NAIVE_VS_TCONV_CD4_TCELL_DN	-0.4408	-1.4711	0.0309	0.1826	0.923
GSE16450_CTRL_VS_IFNA_6H_STIM_IMMATURE_NEURON_CELL_LINE_UP	-0.4019	-1.4854	0.0222	0.1827	0.9
GSE24142_ADULT_VS_FETAL_EARLY_THYMIC_PROGENITOR_DN	-0.3762	-1.4847	0.0079	0.1828	0.9
GSE45365_HEALTHY_VS_MCMV_INFECTION_BCELL_IFNAR_KO_UP	-0.4113	-1.4803	0.0221	0.1828	0.91
GSE6269_E_COLI_VS_STREP_PNEUMO_INF_PBMC_UP	-0.3417	-1.4789	0.0061	0.1828	0.912
GSE14415_TCONV_VS_FOXP3_KO_INDUCED_TREG_DN	-0.3749	-1.4791	0.0241	0.1829	0.912
GSE1460_CD4_THYMOCYTE_VS_THYMIC_STROMAL_CELL_DN	-0.4196	-1.4781	0.022	0.1829	0.913
GSE22045_TREG_VS_TCONV_DN	-0.3817	-1.4805	0.0162	0.183	0.91
GSE411_WT_VS_SOCS3_KO_MACROPHAGE_UP	-0.3664	-1.4795	0.0119	0.183	0.911
GSE27786_LSK_VS_MONO_MAC_UP	-0.4039	-1.4712	0.0298	0.1831	0.923
GSE27786_LIN_NEG_VS_NEUTROPHIL_UP	-0.3786	-1.4824	0.0099	0.1833	0.908
GSE37532_WT_VS_PPARG_KO_VISCERAL_ADIPOSE_TISSUE_TREG_UP	-0.3649	-1.4797	0.0116	0.1833	0.91
GSE36078_UNTREATED_VS_AD5_T425A_HEXON_INF_IL1R_KO_MOUSE_LUNG_DC_DN	-0.3136	-1.4806	0	0.1834	0.91
GSE45365_CD8A_DC_VS_CD11B_DC_IFNAR_KO_DN	-0.3853	-1.4782	0.0102	0.1834	0.913
GSE7568_IL4_TGFB_DEXAMETHASONE_VS_IL4_TGFB_TREATED_MACROPHAGE_UP	-0.4498	-1.4816	0.0267	0.1836	0.909
GSE15324_NAIVE_VS_ACTIVATED_ELF4_KO_CD8_TCELL_DN	-0.3884	-1.4825	0.01	0.1837	0.908
GSE22886_NAIVE_BCELL_VS_BLOOD_PLASMA_CELL_DN	-0.4045	-1.4828	0.0161	0.1839	0.908
GSE39820_CTRL_VS_TGFBETA3_IL6_CD4_TCELL_DN	-0.3814	-1.481	0.0163	0.184	0.909
GSE9650_GP33_VS_GP276_LCMV_SPECIFIC_EXHAUSTED_CD8_TCELL_DN	-0.4361	-1.4807	0.0426	0.184	0.91
GSE42021_TREG_VS_TCONV_PLN_DN	-0.4335	-1.6637	0	0.1841	0.407
GSE9960_GRAM_NEG_VS_GRAM_NEG_AND_POS_SEPSIS_PBMC_DN	-0.3949	-1.4697	0.012	0.1841	0.923
GSE22443_NAIVE_VS_ACT_AND_IL12_TREATED_CD8_TCELL_DN	-0.3493	-1.4693	0.004	0.1841	0.923
GSE16451_IMMATURE_VS_MATURE_NEURON_CELL_LINE_WEST_EQUINE_ENC_VIRUS_UP	-0.3832	-1.4832	0.0101	0.1844	0.907
GSE24210_RESTING_TREG_VS_TCONV_DN	-0.4193	-1.4828	0.018	0.1846	0.908
GSE45365_NK_CELL_VS_CD8_TCELL_UP	-0.3798	-1.4697	0.018	0.1847	0.923
GSE21546_WT_VS_SAP1A_KO_AND_ELK1_KO_ANTI_CD3_STIM_DP_THYMOCYTES_UP	-0.4065	-1.468	0.0414	0.1855	0.924
GSE1460_DP_THYMOCYTE_VS_NAIVE_CD4_TCELL_ADULT_BLOOD_UP	-0.3949	-1.4681	0.0121	0.1858	0.924
GSE3982_EOSINOPHIL_VS_MAST_CELL_DN	-0.3801	-1.4675	0.0297	0.1858	0.925
GSE31622_WT_VS_KLF3_KO_BCELL_UP	-0.3397	-1.4667	0.0202	0.1862	0.927
GSE16385_MONOCYTE_VS_12H_ROSIGLITAZONE_TREATED_MACROPHAGE_DN	-0.4603	-1.465	0.0388	0.1862	0.93
GSE22432_MULTIPOTENT_VS_COMMON_DC_PROGENITOR_UNTREATED_DN	-0.3845	-1.4651	0.0079	0.1866	0.93
GSE6090_UNSTIM_VS_DC_SIGN_STIM_DC_UP	-0.4325	-1.4653	0.0259	0.1869	0.93
GSE1460_INTRATHYMIC_T_PROGENITOR_VS_NAIVE_CD4_TCELL_CORD_BLOOD_UP	-0.4999	-1.6712	0	0.1873	0.385
GSE22886_NAIVE_CD4_TCELL_VS_12H_ACT_TH2_DN	-0.4215	-1.4654	0.0279	0.1874	0.93
GSE1460_INTRATHYMIC_T_PROGENITOR_VS_NAIVE_CD4_TCELL_ADULT_BLOOD_UP	-0.4567	-1.6815	0	0.1878	0.359
GSE20727_CTRL_VS_ROS_INH_AND_DNFB_ALLERGEN_TREATED_DC_DN	-0.4535	-1.6599	0	0.188	0.419
GSE3039_NKT_CELL_VS_B1_BCELL_DN	-0.4576	-1.6649	0	0.1884	0.4
GSE37336_LY6C_POS_VS_NEG_NAIVE_CD4_TCELL_UP	-0.4523	-1.6845	0	0.1885	0.349
GSE34156_UNTREATED_VS_6H_NOD2_AND_TLR1_TLR2_LIGAND_TREATED_MONOCYTE_UP	-0.3413	-1.4632	0.0211	0.1885	0.931
GSE13493_DP_VS_CD4INTCD8POS_THYMOCYTE_DN	-0.3615	-1.4629	0.018	0.1885	0.931
GSE18804_SPLEEN_MACROPHAGE_VS_TUMORAL_MACROPHAGE_DN	-0.3807	-1.4626	0.0289	0.1885	0.931
GSE27786_BCELL_VS_MONO_MAC_UP	-0.3777	-1.4587	0.0139	0.1885	0.936
GSE5589_WT_VS_IL6_KO_LPS_AND_IL10_STIM_MACROPHAGE_45MIN_DN	-0.3664	-1.4634	0.004	0.1887	0.931
GSE15330_HSC_VS_MEGAKARYOCYTE_ERYTHROID_PROGENITOR_IKAROS_KO_DN	-0.3176	-1.4577	0.004	0.1887	0.936
GSE17721_LPS_VS_CPG_1H_BMDC_UP	-0.3804	-1.4621	0.0151	0.1889	0.931
GSE24634_NAIVE_CD4_TCELL_VS_DAY5_IL4_CONV_TREG_DN	-0.4334	-1.4588	0.0379	0.1889	0.936
GSE22886_TH1_VS_TH2_12H_ACT_UP	-0.3163	-1.4573	0.006	0.1889	0.937
GSE1112_OT1_CD8AB_VS_HY_CD8AA_THYMOCYTE_RTOC_CULTURE_DN	-0.3705	-1.4596	0.0219	0.189	0.934
GSE19888_CTRL_VS_T_CELL_MEMBRANES_ACT_MAST_CELL_UP	-0.4186	-1.4602	0.0294	0.1891	0.934
GSE29164_UNTREATED_VS_CD8_TCELL_TREATED_MELANOMA_DAY3_UP	-0.4017	-1.4593	0.0339	0.1891	0.934
GSE17974_CTRL_VS_ACT_IL4_AND_ANTI_IL12_72H_CD4_TCELL_DN	-0.3812	-1.4578	0.0176	0.1891	0.936
GSE7219_WT_VS_NIK_NFKB2_KO_LPS_AND_ANTI_CD40_STIM_DC_UP	-0.3958	-1.6674	0	0.1892	0.394
GSE15930_STIM_VS_STIM_AND_IFNAB_72H_CD8_T_CELL_DN	-0.3879	-1.461	0.0098	0.1893	0.933
GSE17721_POLYIC_VS_CPG_16H_BMDC_DN	-0.3681	-1.4604	0.0119	0.1893	0.933
GSE2770_UNTREATED_VS_IL4_TREATED_ACT_CD4_TCELL_2H_DN	-0.3722	-1.4544	0.0271	0.1893	0.941
GSE32164_RESTING_DIFFERENTIATED_VS_ALTERNATIVELY_ACT_M2_MACROPHAGE_UP	-0.3275	-1.4616	0.0182	0.1894	0.932
GSE7852_LN_VS_THYMUS_TREG_DN	-0.4034	-1.4588	0.0443	0.1894	0.935
GSE17721_POLYIC_VS_GARDIQUIMOD_8H_BMDC_DN	-0.3982	-1.458	0.0372	0.1894	0.936
GSE32901_NAIVE_VS_TH17_ENRICHED_CD4_TCELL_DN	-0.4013	-1.4597	0.0242	0.1895	0.934
GSE37533_PPARG2_FOXP3_VS_FOXP3_TRANSDUCED_CD4_TCELL_UP	-0.3947	-1.4612	0.0191	0.1896	0.932
GSE339_CD4POS_VS_CD8POS_DC_IN_CULTURE_DN	-0.3225	-1.4549	0.0116	0.1896	0.941
GSE29614_CTRL_VS_DAY7_TIV_FLU_VACCINE_PBMC_DN	-0.3551	-1.4546	0.0266	0.1896	0.941
GSE557_WT_VS_I_AB_KO_DC_DN	-0.4146	-1.4604	0.0138	0.1899	0.933
GSE20366_TREG_VS_NAIVE_CD4_TCELL_HOMEOSTATIC_CONVERSION_UP	-0.332	-1.4559	0.0119	0.1899	0.94
GSE20715_WT_VS_TLR4_KO_48H_OZONE_LUNG_DN	-0.3558	-1.4549	0.0141	0.1901	0.941
GSE15750_DAY6_VS_DAY10_TRAF6KO_EFF_CD8_TCELL_UP	-0.3129	-1.4561	0.0136	0.1902	0.938
GSE3982_NEUTROPHIL_VS_TH2_DN	-0.4077	-1.4552	0.0201	0.1902	0.941
GSE3039_NKT_CELL_VS_ALPHABETA_CD8_TCELL_UP	-0.3728	-1.4534	0.0219	0.1903	0.944
GSE22589_HEALTHY_VS_HIV_INFECTED_DC_UP	-0.4061	-1.4531	0.0413	0.1903	0.945
GSE8515_CTRL_VS_IL1_4H_STIM_MAC_UP	-0.3299	-1.4563	0.022	0.1904	0.938
GSE18804_SPLEEN_MACROPHAGE_VS_BRAIN_TUMORAL_MACROPHAGE_UP	-0.3725	-1.4553	0.0222	0.1905	0.941
GSE36009_WT_VS_NLRP10_KO_DC_LPS_STIM_DN	-0.4153	-1.4534	0.0306	0.1908	0.944
GSE11924_TFH_VS_TH1_CD4_TCELL_DN	-0.3396	-1.4494	0.0132	0.1915	0.947
GSE17721_CTRL_VS_PAM3CSK4_24H_BMDC_DN	-0.3483	-1.4496	0.0039	0.1918	0.947
GSE12845_IGD_NEG_BLOOD_VS_PRE_GC_TONSIL_BCELL_DN	-0.3815	-1.449	0.0159	0.1918	0.947
GSE23568_ID3_KO_VS_WT_CD8_TCELL_UP	-0.3353	-1.451	0.008	0.1919	0.945
GSE6674_ANTI_IGM_VS_ANTI_IGM_AND_CPG_STIM_BCELL_DN	-0.3951	-1.4519	0.0416	0.1921	0.945
GSE22432_PDC_VS_TGFB1_TREATEDCOMMON_DC_PROGENITOR_UP	-0.4005	-1.4512	0.0431	0.1921	0.945
GSE39820_CTRL_VS_IL1B_IL6_IL23A_CD4_TCELL_DN	-0.3649	-1.4497	0.0199	0.1921	0.947
GSE7460_CTRL_VS_TGFB_TREATED_ACT_FOXP3_HET_TCONV_UP	-0.4061	-1.4515	0.043	0.1922	0.945
GSE557_CIITA_KO_VS_I_AB_KO_DC_DN	-0.3846	-1.4498	0.016	0.1926	0.947
GSE13547_WT_VS_ZFX_KO_BCELL_ANTI_IGM_STIM_2H_UP	-0.4818	-1.6868	0	0.193	0.341
GSE2405_HEAT_KILLED_LYSATE_VS_LIVE_A_PHAGOCYTOPHILUM_STIM_NEUTROPHIL_24H_DN	-0.3353	-1.4498	0.0147	0.1931	0.947
GSE22919_RESTING_VS_IL2_IL12_IL15_STIM_NK_CELL_UP	-0.4235	-1.45	0.0359	0.1933	0.947
GSE45365_HEALTHY_VS_MCMV_INFECTION_BCELL_IFNAR_KO_DN	-0.4745	-1.6722	0.002	0.1935	0.381
GSE26030_TH1_VS_TH17_RESTIMULATED_DAY5_POST_POLARIZATION_DN	-0.3602	-1.4471	0.006	0.1936	0.95
GSE17974_0.5H_VS_72H_IL4_AND_ANTI_IL12_ACT_CD4_TCELL_DN	-0.3538	-1.4474	0.0079	0.194	0.95
GSE21927_UNTREATED_VS_GMCSF_GCSF_TREATED_BONE_MARROW_DN	-0.3628	-1.4477	0.0178	0.1941	0.95
GSE22432_MULTIPOTENT_PROGENITOR_VS_PDC_DN	-0.4071	-1.4419	0.0455	0.1941	0.954
GSE37301_RAG2_KO_VS_RAG2_AND_ETS1_KO_NK_CELL_DN	-0.3496	-1.4419	0.0101	0.1946	0.954
GSE16385_MONOCYTE_VS_12H_ROSIGLITAZONE_TREATED_MACROPHAGE_UP	-0.3128	-1.4404	0.0125	0.1947	0.956
GSE17721_0.5H_VS_8H_PAM3CSK4_BMDC_DN	-0.3935	-1.4421	0.0279	0.1948	0.954
GSE20198_IL12_IL18_VS_IFNA_TREATED_ACT_CD4_TCELL_DN	-0.3982	-1.441	0.0307	0.1948	0.956
GSE22103_UNSTIM_VS_GMCSF_AND_IFNG_STIM_NEUTROPHIL_UP	-0.4011	-1.4461	0.029	0.195	0.951
GSE5542_UNTREATED_VS_IFNA_TREATED_EPITHELIAL_CELLS_6H_DN	-0.3808	-1.4407	0.0325	0.195	0.956
GSE22935_WT_VS_MYD88_KO_MACROPHAGE_DN	-0.3318	-1.4405	0.0283	0.195	0.956
GSE22886_IGM_MEMORY_BCELL_VS_BLOOD_PLASMA_CELL_DN	-0.4173	-1.4389	0.032	0.195	0.957
GSE21670_UNTREATED_VS_TGFB_IL6_TREATED_CD4_TCELL_UP	-0.3267	-1.4422	0.0119	0.1952	0.953
GSE17721_LPS_VS_CPG_16H_BMDC_DN	-0.3323	-1.441	0.0282	0.1953	0.956
GSE3982_EOSINOPHIL_VS_EFF_MEMORY_CD4_TCELL_DN	-0.3461	-1.439	0.0161	0.1953	0.957
GSE20715_WT_VS_TLR4_KO_LUNG_UP	-0.4091	-1.4457	0.0455	0.1954	0.952
GSE10240_IL22_VS_IL17_STIM_PRIMARY_BRONCHIAL_EPITHELIAL_CELLS_DN	-0.3562	-1.4394	0.0138	0.1956	0.957
GSE17721_0.5H_VS_4H_PAM3CSK4_BMDC_DN	-0.3888	-1.4348	0.0462	0.1956	0.962
GSE29164_CD8_TCELL_VS_CD8_TCELL_AND_IL12_TREATED_MELANOMA_DAY7_DN	-0.346	-1.4447	0.0243	0.1957	0.952
GSE41176_UNSTIM_VS_ANTI_IGM_STIM_TAK1_KO_BCELL_1H_DN	-0.3187	-1.4391	0.0195	0.1957	0.957
GSE28726_ACT_CD4_TCELL_VS_ACT_VA24NEG_NKTCELL_UP	-0.4377	-1.4395	0.0423	0.1958	0.956
GSE17721_ALL_VS_24H_PAM3CSK4_BMDC_DN	-0.3469	-1.435	0.0217	0.1958	0.962
GSE5589_IL6_KO_VS_IL10_KO_LPS_STIM_MACROPHAGE_45MIN_DN	-0.3507	-1.4452	0.0145	0.1959	0.952
GSE13484_12H_UNSTIM_VS_YF17D_VACCINE_STIM_PBMC_UP	-0.4003	-1.4444	0.046	0.1959	0.952
GSE24574_BCL6_LOW_TFH_VS_TCONV_CD4_TCELL_DN	-0.3587	-1.4429	0.0205	0.196	0.952
GSE23984_CTRL_VS_HYPOCALEMIC_VITAMIND_ANALOG_TCELL_DN	-0.3896	-1.4351	0.0316	0.196	0.962
GSE26912_TUMORICIDAL_VS_CTRL_MACROPHAGE_UP	-0.354	-1.4439	0.0097	0.1962	0.952
GSE11961_MEMORY_BCELL_DAY7_VS_PLASMA_CELL_DAY7_UP	-0.3296	-1.436	0.006	0.1963	0.962
GSE36891_UNSTIM_VS_PAM_TLR2_STIM_PERITONEAL_MACROPHAGE_UP	-0.4031	-1.443	0.0183	0.1964	0.952
GSE37532_WT_VS_PPARG_KO_VISCERAL_ADIPOSE_TISSUE_TCONV_DN	-0.4243	-1.4352	0.0496	0.1964	0.962
GSE15930_NAIVE_VS_72H_IN_VITRO_STIM_IL12_CD8_TCELL_DN	-0.3669	-1.4341	0.0342	0.1966	0.962
GSE27786_NKCELL_VS_ERYTHROBLAST_UP	-0.4063	-1.4339	0.0339	0.1966	0.963
GSE2770_IL12_VS_IL4_TREATED_ACT_CD4_TCELL_6H_DN	-0.3979	-1.4433	0.0158	0.1968	0.952
GSE37533_UNTREATED_VS_PIOGLIZATONE_TREATED_CD4_TCELL_FOXP3_TRASDUCED_CD4_TCELL_UP	-0.3506	-1.4353	0.0192	0.1968	0.962
GSE42021_TREG_PLN_VS_TREG_PRECURSORS_THYMUS_UP	-0.3341	-1.436	0.0211	0.1969	0.962
GSE4748_CYANOBACTERIUM_LPSLIKE_VS_LPS_AND_CYANOBACTERIUM_LPSLIKE_STIM_DC_3H_UP	-0.3164	-1.43	0.0134	0.197	0.968
GSE21927_SPLEEN_VS_4T1_TUMOR_MONOCYTE_BALBC_DN	-0.3674	-1.4373	0.022	0.1972	0.959
GSE16522_MEMORY_VS_NAIVE_CD8_TCELL_UP	-0.3853	-1.4361	0.042	0.1972	0.962
GSE32986_UNSTIM_VS_GMCSF_AND_CURDLAN_LOWDOSE_STIM_DC_UP	-0.3893	-1.4294	0.0488	0.1973	0.968
GSE7852_LN_VS_FAT_TREG_DN	-0.3643	-1.437	0.0295	0.1974	0.959
GSE12839_CTRL_VS_IL12_TREATED_PBMC_UP	-0.3634	-1.4375	0.0287	0.1975	0.959
GSE10239_NAIVE_VS_DAY4.5_EFF_CD8_TCELL_DN	-0.3637	-1.4367	0.0215	0.1975	0.961
GSE41867_NAIVE_VS_DAY15_LCMV_EFFECTOR_CD8_TCELL_UP	-0.3775	-1.4365	0.0333	0.1975	0.961
GSE17721_LPS_VS_GARDIQUIMOD_16H_BMDC_DN	-0.3743	-1.4296	0.0242	0.1975	0.968
GSE36392_EOSINOPHIL_VS_NEUTROPHIL_IL25_TREATED_LUNG_DN	-0.3701	-1.4287	0.0489	0.1976	0.968
GSE11818_WT_VS_DICER_KO_TREG_DN	-0.3795	-1.4328	0.0219	0.1977	0.965
GSE26928_EFF_MEM_VS_CENTR_MEM_CD4_TCELL_DN	-0.3694	-1.4323	0.0234	0.1978	0.967
GSE40274_CTRL_VS_FOXP3_TRANSDUCED_ACTIVATED_CD4_TCELL_UP	-0.3304	-1.4301	0.0178	0.1978	0.968
GSE5099_MONOCYTE_VS_ALTERNATIVE_M2_MACROPHAGE_DN	-0.3549	-1.4267	0.0272	0.1978	0.969
GSE17721_LPS_VS_PAM3CSK4_1H_BMDC_UP	-0.3649	-1.4329	0.0239	0.1979	0.965
GSE25088_ROSIGLITAZONE_VS_IL4_AND_ROSIGLITAZONE_STIM_MACROPHAGE_DAY10_UP	-0.3488	-1.4324	0.017	0.1981	0.966
GSE8515_CTRL_VS_IL6_4H_STIM_MAC_UP	-0.3914	-1.4287	0.0437	0.1981	0.968
GSE16385_IL4_VS_ROSIGLITAZONE_STIM_MACROPHAGE_UP	-0.4804	-1.6933	0	0.1983	0.322
GSE17974_0H_VS_48H_IN_VITRO_ACT_CD4_TCELL_DN	-0.3741	-1.4301	0.0179	0.1983	0.968
GSE37533_PPARG2_FOXP3_VS_FOXP3_TRANSDUCED_CD4_TCELL_PIOGLITAZONE_TREATED_UP	-0.3185	-1.4262	0.0058	0.1983	0.97
GSE12001_MIR223_KO_VS_WT_NEUTROPHIL_UP	-0.3676	-1.4303	0.0246	0.1985	0.968
GSE3203_INFLUENZA_INF_VS_IFNB_TREATED_LN_BCELL_DN	-0.3412	-1.4252	0.0173	0.1985	0.97
GSE36476_CTRL_VS_TSST_ACT_40H_MEMORY_CD4_TCELL_YOUNG_DN	-0.3229	-1.4305	0.0061	0.1986	0.968
GSE42088_UNINF_VS_LEISHMANIA_INF_DC_24H_DN	-0.3719	-1.4268	0.04	0.1986	0.969
GSE13493_CD4INTCD8POS_VS_CD8POS_THYMOCYTE_UP	-0.3736	-1.428	0.0236	0.1987	0.969
GSE1432_6H_VS_24H_IFNG_MICROGLIA_UP	-0.3963	-1.4248	0.0489	0.1988	0.97
GSE13306_LAMINA_PROPRIA_VS_SPLEEN_TREG_UP	-0.3931	-1.4311	0.0397	0.1989	0.967
GSE28237_FOLLICULAR_VS_EARLY_GC_BCELL_DN	-0.3463	-1.4252	0.0158	0.1989	0.97
GSE40274_CTRL_VS_FOXP3_AND_HELIOS_TRANSDUCED_ACTIVATED_CD4_TCELL_DN	-0.3695	-1.4308	0.0394	0.199	0.968
GSE25088_CTRL_VS_ROSIGLITAZONE_STIM_MACROPHAGE_UP	-0.3596	-1.4275	0.0246	0.1991	0.969
GSE17721_PAM3CSK4_VS_GADIQUIMOD_8H_BMDC_UP	-0.3619	-1.4256	0.0274	0.1992	0.97
GSE18791_CTRL_VS_NEWCASTLE_VIRUS_DC_8H_UP	-0.4061	-1.4311	0.0316	0.1994	0.967
GSE21379_TFH_VS_NON_TFH_SAP_KO_CD4_TCELL_UP	-0.3407	-1.4242	0.0079	0.1995	0.97
GSE15624_CTRL_VS_6H_HALOFUGINONE_TREATED_CD4_TCELL_DN	-0.4697	-1.6732	0.0019	0.2005	0.378
GSE22886_NAIVE_VS_MEMORY_TCELL_DN	-0.3878	-1.4222	0.0439	0.2015	0.972
GSE21670_UNTREATED_VS_TGFB_IL6_TREATED_STAT3_KO_CD4_TCELL_UP	-0.3673	-1.4213	0.0223	0.2016	0.972
GSE39820_CTRL_VS_TGFBETA1_IL6_CD4_TCELL_DN	-0.4006	-1.4226	0.045	0.2018	0.971
GSE30962_PRIMARY_VS_SECONDARY_CHRONIC_LCMV_INF_CD8_TCELL_UP	-0.3723	-1.4223	0.0237	0.2018	0.972
GSE11961_FOLLICULAR_BCELL_VS_MEMORY_BCELL_DAY40_DN	-0.4131	-1.697	0	0.2019	0.316
GSE24972_WT_VS_IRF8_KO_SPLEEN_FOLLICULAR_BCELL_UP	-0.2976	-1.4227	0.0058	0.2019	0.971
GSE40274_CTRL_VS_FOXP3_AND_SATB1_TRANSDUCED_ACTIVATED_CD4_TCELL_UP	-0.399	-1.4213	0.0437	0.2019	0.972
GSE6259_FLT3L_INDUCED_33D1_POS_DC_VS_BCELL_UP	-0.3893	-1.4204	0.0325	0.2019	0.974
GSE12845_IGD_POS_BLOOD_VS_PRE_GC_TONSIL_BCELL_DN	-0.3784	-1.4198	0.0442	0.2027	0.976
GSE1448_ANTI_VALPHA2_VS_VBETA5_DP_THYMOCYTE_UP	-0.4327	-1.6871	0	0.2035	0.34
GSE17721_LPS_VS_GARDIQUIMOD_0.5H_BMDC_DN	-0.3248	-1.4185	0.0174	0.2037	0.976
GSE1460_DP_THYMOCYTE_VS_NAIVE_CD4_TCELL_CORD_BLOOD_UP	-0.3976	-1.4186	0.0373	0.2039	0.976
GSE25123_WT_VS_PPARG_KO_MACROPHAGE_ROSIGLITAZONE_STIM_UP	-0.3669	-1.4171	0.0417	0.2055	0.977
GSE3982_MAC_VS_EFF_MEMORY_CD4_TCELL_UP	-0.364	-1.4153	0.0237	0.2065	0.978
GSE41867_DAY8_VS_DAY15_LCMV_CLONE13_EFFECTOR_CD8_TCELL_DN	-0.3698	-1.4155	0.0391	0.2069	0.978
GSE41867_DAY6_VS_DAY8_LCMV_CLONE13_EFFECTOR_CD8_TCELL_DN	-0.4262	-1.4143	0.0375	0.2069	0.979
GSE22886_TCELL_VS_BCELL_NAIVE_DN	-0.3105	-1.4158	0.0084	0.2072	0.978
GSE27786_LIN_NEG_VS_MONO_MAC_DN	-0.3369	-1.4155	0.0205	0.2073	0.978
GSE7460_WT_VS_FOXP3_HET_ACT_TCONV_DN	-0.393	-1.4144	0.0385	0.2073	0.979
GSE12484_HEALTHY_VS_PERIDONTITIS_NEUTROPHILS_DN	-0.341	-1.4138	0.0251	0.2074	0.98
GSE37301_PRO_BCELL_VS_GRANULOCYTE_MONOCYTE_PROGENITOR_DN	-0.3802	-1.4135	0.0422	0.2076	0.98
GSE21670_STAT3_KO_VS_WT_CD4_TCELL_TGFB_TREATED_UP	-0.3754	-1.413	0.0404	0.2076	0.981
GSE369_SOCS3_KO_VS_WT_LIVER_POST_IL6_INJECTION_UP	-0.3296	-1.4126	0.0102	0.208	0.982
GSE25088_CTRL_VS_IL4_AND_ROSIGLITAZONE_STIM_MACROPHAGE_DN	-0.3623	-1.4121	0.0367	0.2084	0.982
GSE14308_NAIVE_CD4_TCELL_VS_INDUCED_TREG_DN	-0.37	-1.4115	0.0262	0.2088	0.982
GSE27241_WT_VS_RORGT_KO_TH17_POLARIZED_CD4_TCELL_UP	-0.2978	-1.411	0.0154	0.209	0.982
GSE4984_UNTREATED_VS_VEHICLE_CTRL_TREATED_DC_DN	-0.3482	-1.4112	0.0199	0.2091	0.982
GSE45365_WT_VS_IFNAR_KO_BCELL_MCMV_INFECTION_UP	-0.3547	-1.4116	0.0394	0.2092	0.982
GSE24142_EARLY_THYMIC_PROGENITOR_VS_DN3_THYMOCYTE_ADULT_DN	-0.3198	-1.4104	0.0098	0.2092	0.983
GSE14908_RESTING_VS_HDM_STIM_CD4_TCELL_ATOPIC_PATIENT_UP	-0.3961	-1.4092	0.0496	0.21	0.983
GSE37301_LYMPHOID_PRIMED_MPP_VS_COMMON_LYMPHOID_PROGENITOR_UP	-0.3116	-1.4094	0.0078	0.211	0.983
GSE10239_NAIVE_VS_MEMORY_CD8_TCELL_DN	0.3245	1.5744	0	0.2111	0.685
GSE13522_CTRL_VS_T_CRUZI_BRAZIL_STRAIN_INF_SKIN_UP	-0.336	-1.4082	0.0235	0.2112	0.984
GSE40666_UNTREATED_VS_IFNA_STIM_STAT4_KO_EFFECTOR_CD8_TCELL_90MIN_DN	-0.3878	-1.4079	0.0382	0.2113	0.984
GSE27786_NKTCELL_VS_MONO_MAC_UP	-0.3875	-1.4083	0.0492	0.2115	0.984
GSE11924_TFH_VS_TH17_CD4_TCELL_DN	-0.3459	-1.4075	0.0293	0.2116	0.984
GSE32164_ALTERNATIVELY_ACT_M2_VS_CMYC_INHIBITED_MACROPHAGE_DN	-0.3419	-1.4073	0.0179	0.2116	0.984
GSE10273_HIGH_IL7_VS_HIGH_IL7_AND_IRF4_IN_IRF4_8_NULL_PRE_BCELL_UP	-0.3278	-1.4071	0.0289	0.2116	0.984
GSE4748_CYANOBACTERIUM_LPSLIKE_VS_LPS_AND_CYANOBACTERIUM_LPSLIKE_STIM_DC_3H_DN	0.3711	1.5768	0.0098	0.2136	0.679
GSE12198_CTRL_VS_LOW_IL2_STIM_NK_CELL_DN	-0.357	-1.4028	0.0222	0.2148	0.986
GSE23505_UNTREATED_VS_4DAY_IL6_IL1_TGFB_TREATED_CD4_TCELL_DN	-0.3702	-1.4031	0.0335	0.215	0.986
GSE1925_CTRL_VS_3H_IFNG_STIM_IFNG_PRIMED_MACROPHAGE_DN	-0.3158	-1.4024	0.0177	0.2152	0.986
GSE4142_NAIVE_VS_GC_BCELL_UP	-0.3335	-1.4006	0.0275	0.2159	0.986
GSE12198_CTRL_VS_LOW_IL2_STIM_NK_CELL_UP	-0.3353	-1.4034	0.0162	0.2161	0.986
GSE21927_BALBC_VS_C57BL6_MONOCYTE_TUMOR_DN	-0.367	-1.4006	0.0466	0.2163	0.986
GSE6875_WT_VS_FOXP3_KO_TREG_DN	-0.2983	-1.4003	0.0096	0.2163	0.987
GSE17721_CTRL_VS_PAM3CSK4_0.5H_BMDC_UP	-0.3792	-1.3998	0.0477	0.2163	0.987
GSE35685_CD34POS_CD38NEG_VS_CD34POS_CD10NEG_CD62LPOS_BONE_MARROW_UP	-0.4887	-1.6973	0	0.2164	0.315
GSE3982_BCELL_VS_TH2_DN	-0.337	-1.4034	0.038	0.2164	0.986
GSE360_DC_VS_MAC_L_MAJOR_UP	-0.2998	-1.4007	0.0192	0.2165	0.986
GSE18893_TCONV_VS_TREG_2H_CULTURE_UP	-0.3376	-1.3979	0.0307	0.2165	0.988
GSE27786_LIN_NEG_VS_CD8_TCELL_UP	-0.3569	-1.3977	0.0257	0.2166	0.989
GSE21927_BALBC_VS_C57BL6_MONOCYTE_TUMOR_UP	-0.377	-1.3966	0.0485	0.2166	0.99
GSE27786_CD8_TCELL_VS_MONO_MAC_UP	-0.3955	-1.3998	0.042	0.2167	0.987
GSE4142_GC_BCELL_VS_MEMORY_BCELL_DN	-0.3301	-1.3971	0.0181	0.2167	0.99
GSE27786_LSK_VS_ERYTHROBLAST_UP	-0.3742	-1.3972	0.0351	0.2169	0.99
GSE46606_IRF4HIGH_VS_WT_CD40L_IL2_IL5_DAY3_STIMULATED_BCELL_DN	0.3598	1.5788	0.0061	0.2169	0.672
GSE20727_CTRL_VS_DNFB_ALLERGEN_TREATED_DC_DN	-0.3101	-1.398	0.0234	0.217	0.988
GSE29618_PRE_VS_DAY7_POST_LAIV_FLU_VACCINE_MDC_UP	-0.3012	-1.3974	0.0081	0.217	0.99
GSE11961_MEMORY_BCELL_DAY7_VS_MEMORY_BCELL_DAY40_DN	-0.3218	-1.3963	0.0075	0.217	0.991
GSE27670_BLIMP1_VS_LMP1_TRANSDUCED_GC_BCELL_DN	-0.3778	-1.3943	0.0432	0.2171	0.992
GSE24142_ADULT_VS_FETAL_DN2_THYMOCYTE_DN	-0.3345	-1.3987	0.0188	0.2172	0.987
GSE18791_CTRL_VS_NEWCASTLE_VIRUS_DC_6H_UP	-0.3592	-1.3985	0.0348	0.2172	0.987
GSE21927_UNTREATED_VS_GMCSF_IL6_TREATED_BONE_MARROW_UP	-0.3184	-1.396	0.0077	0.2172	0.991
GSE3982_NEUTROPHIL_VS_NKCELL_DN	-0.3495	-1.3932	0.0392	0.2173	0.992
GSE6259_33D1_POS_DC_VS_BCELL_DN	-0.3312	-1.3988	0.0294	0.2175	0.987
GSE5589_WT_VS_IL6_KO_LPS_AND_IL6_STIM_MACROPHAGE_45MIN_DN	-0.3645	-1.3956	0.0284	0.2175	0.992
GSE15750_WT_VS_TRAF6KO_DAY10_EFF_CD8_TCELL_UP	-0.3415	-1.3944	0.0291	0.2175	0.992
GSE360_HIGH_VS_LOW_DOSE_B_MALAYI_DC_UP	-0.3386	-1.3932	0.0346	0.2176	0.992
GSE11961_UNSTIM_VS_ANTI_IGM_AND_CD40_STIM_6H_FOLLICULAR_BCELL_UP	-0.3123	-1.3925	0.0181	0.2178	0.992
GSE15733_BM_VS_SPLEEN_MEMORY_CD4_TCELL_DN	-0.3473	-1.3937	0.0363	0.2179	0.992
GSE3982_NKCELL_VS_TH1_DN	-0.3532	-1.3933	0.0347	0.2183	0.992
GSE12845_NAIVE_VS_DARKZONE_GC_TONSIL_BCELL_DN	-0.377	-1.3884	0.0474	0.2198	0.993
GSE3982_NEUTROPHIL_VS_BCELL_UP	0.3814	1.5923	0.0041	0.2204	0.639
GSE41978_ID2_KO_VS_BIM_KO_KLRG1_LOW_EFFECTOR_CD8_TCELL_DN	-0.3193	-1.3893	0.0255	0.2209	0.993
GSE11924_TFH_VS_TH2_CD4_TCELL_DN	-0.3541	-1.3887	0.0456	0.2209	0.993
GSE26030_UNSTIM_VS_RESTIM_TH17_DAY15_POST_POLARIZATION_UP	-0.3398	-1.3888	0.0374	0.2211	0.993
GSE15735_CTRL_VS_HDAC_INHIBITOR_TREATED_CD4_TCELL_12H_UP	-0.3304	-1.3898	0.0182	0.2214	0.993
GSE31082_DN_VS_CD8_SP_THYMOCYTE_UP	-0.3756	-1.3898	0.0395	0.2218	0.993
GSE13946_CTRL_VS_DSS_COLITIS_GD_TCELL_FROM_COLON_DN	-0.3597	-1.39	0.0467	0.2219	0.993
GSE17721_CTRL_VS_POLYIC_24H_BMDC_UP	-0.3501	-1.3863	0.0403	0.2224	0.993
GSE10147_IL3_AND_HIVP17_VS_IL3_AND_CPG_STIM_PDC_DN	-0.3381	-1.3861	0.02	0.2224	0.993
GSE9960_GRAM_NEG_VS_GRAM_NEG_AND_POS_SEPSIS_PBMC_UP	0.3641	1.6272	0	0.2232	0.527
GSE13522_CTRL_VS_T_CRUZI_Y_STRAIN_INF_SKIN_IFNG_KO_UP	-0.3278	-1.3847	0.0474	0.2244	0.993
GSE15930_NAIVE_VS_24H_IN_VITRO_STIM_IL12_CD8_TCELL_DN	-0.3661	-1.3843	0.0322	0.2249	0.993
GSE19888_ADENOSINE_A3R_INH_PRETREAT_AND_ACT_BY_A3R_VS_TCELL_MEMBRANES_ACT_MAST_CELL_UP	0.4761	1.5794	0.0375	0.225	0.67
GSE19888_CTRL_VS_TCELL_MEMBRANES_ACT_MAST_CELL_PRETREAT_A3R_INH_DN	0.4089	1.595	0.0236	0.225	0.631
GSE19941_UNSTIM_VS_LPS_AND_IL10_STIM_IL10_KO_MACROPHAGE_DN	-0.3333	-1.3811	0.0206	0.2251	0.996
GSE40493_BCL6_KO_VS_WT_TREG_DN	0.4332	1.5865	0.002	0.2251	0.649
GSE19923_WT_VS_HEB_AND_E2A_KO_DP_THYMOCYTE_UP	-0.3536	-1.3812	0.0373	0.2253	0.996
GSE15930_NAIVE_VS_24H_IN_VITRO_STIM_CD8_TCELL_DN	-0.3772	-1.3836	0.0458	0.2256	0.993
GSE42021_TCONV_PLN_VS_CD24INT_TCONV_THYMUS_UP	-0.3316	-1.3829	0.0255	0.2258	0.995
GSE22432_CONVENTIONAL_CDC_VS_PLASMACYTOID_PDC_UP	-0.3758	-1.3818	0.0417	0.2258	0.996
GSE17974_CTRL_VS_ACT_IL4_AND_ANTI_IL12_24H_CD4_TCELL_DN	-0.3484	-1.3813	0.0435	0.2259	0.996
GSE360_L_MAJOR_VS_M_TUBERCULOSIS_MAC_DN	-0.3073	-1.3819	0.0094	0.2261	0.996
GSE1112_OT1_VS_HY_CD8AB_THYMOCYTE_RTOC_CULTURE_DN	-0.3904	-1.3819	0.0421	0.2265	0.996
GSE15624_CTRL_VS_3H_HALOFUGINONE_TREATED_CD4_TCELL_DN	-0.3166	-1.3801	0.0207	0.2266	0.996
GSE3039_ALPHABETA_CD8_TCELL_VS_B2_BCELL_DN	-0.3513	-1.3786	0.0292	0.2276	0.997
GSE17721_0.5H_VS_8H_POLYIC_BMDC_UP	-0.3373	-1.3774	0.0398	0.2276	0.997
GSE22342_CD11C_HIGH_VS_LOW_DECIDUAL_MACROPHAGES_UP	-0.3315	-1.3777	0.0399	0.2277	0.997
GSE12392_WT_VS_IFNB_KO_CD8A_NEG_SPLEEN_DC_UP	-0.3663	-1.3769	0.0475	0.2278	0.997
GSE20366_EX_VIVO_VS_HOMEOSTATIC_CONVERSION_TREG_DN	-0.2979	-1.3774	0.0199	0.2279	0.997
GSE43863_TH1_VS_LY6C_INT_CXCR5POS_EFFECTOR_CD4_TCELL_UP	-0.3435	-1.3778	0.0412	0.228	0.997
GSE5099_UNSTIM_VS_MCSF_TREATED_MONOCYTE_DAY3_UP	-0.3403	-1.3788	0.0285	0.2282	0.997
GSE10463_CD40L_AND_VA347_VS_CD40L_IN_DC_UP	-0.3388	-1.3778	0.0417	0.2283	0.997
GSE18281_SUBCAPSULAR_VS_PERIMEDULLARY_CORTICAL_REGION_OF_THYMUS_DN	-0.3345	-1.3781	0.0488	0.2284	0.997
GSE22886_DAY1_VS_DAY7_MONOCYTE_IN_CULTURE_DN	-0.4848	-1.6992	0.0079	0.2287	0.311
GSE29618_MONOCYTE_VS_PDC_DN	-0.3337	-1.3758	0.0231	0.2296	0.997
GSE30153_LUPUS_VS_HEALTHY_DONOR_BCELL_UP	-0.3397	-1.3751	0.046	0.2303	0.997
GSE11961_MEMORY_BCELL_DAY40_VS_GERMINAL_CENTER_BCELL_DAY40_DN	-0.3184	-1.3753	0.0266	0.2304	0.997
GSE42021_TREG_PLN_VS_CD24LO_TREG_THYMUS_UP	-0.3553	-1.3748	0.0467	0.2305	0.997
GSE19888_NO_PRETREAT_VS_ADENOSINE_A3R_INHIBITOR_PRETREATED_MAST_CELL_TCELL_MEMBRANES_ACT_UP	-0.314	-1.3743	0.0391	0.2308	0.997
GSE17721_PAM3CSK4_VS_CPG_1H_BMDC_UP	-0.3153	-1.3735	0.0424	0.2316	0.998
GSE39820_TGFBETA1_VS_TGFBETA3_IN_IL6_IL23A_TREATED_CD4_TCELL_UP	-0.3184	-1.3731	0.0263	0.2317	0.998
GSE339_CD4POS_VS_CD4CD8DN_DC_DN	-0.3434	-1.3736	0.0425	0.2318	0.998
GSE37301_HEMATOPOIETIC_STEM_CELL_VS_MULTIPOTENT_PROGENITOR_UP	-0.2963	-1.3732	0.0359	0.2318	0.998
GSE26669_CD4_VS_CD8_TCELL_IN_MLR_COSTIM_BLOCK_UP	-0.3498	-1.3725	0.0448	0.2321	0.998
GSE2770_UNTREATED_VS_TGFB_AND_IL12_TREATED_ACT_CD4_TCELL_48H_UP	-0.3118	-1.3706	0.0267	0.2321	0.998
GSE557_WT_VS_CIITA_KO_DC_UP	-0.3327	-1.3708	0.0421	0.2322	0.998
GSE22611_UNSTIM_VS_2H_MDP_STIM_MUTANT_NOD2_TRANSDUCED_HEK293T_CELL_UP	-0.3422	-1.3704	0.042	0.2322	0.998
GSE21927_SPLENIC_C26GM_TUMOROUS_VS_BONE_MARROW_MONOCYTES_UP	-0.2851	-1.3718	0.0207	0.2324	0.998
GSE19941_LPS_VS_LPS_AND_IL10_STIM_IL10_KO_NFKBP50_KO_MACROPHAGE_DN	-0.3163	-1.3714	0.0265	0.2324	0.998
GSE42724_MEMORY_VS_B1_BCELL_UP	-0.3399	-1.3721	0.0419	0.2325	0.998
GSE7460_TCONV_VS_TREG_LN_UP	-0.3	-1.371	0.0302	0.2325	0.998
GSE29618_LAIV_VS_TIV_FLU_VACCINE_DAY7_BCELL_DN	-0.3523	-1.3698	0.048	0.2326	0.998
GSE2770_IL12_VS_TGFB_AND_IL12_TREATED_ACT_CD4_TCELL_48H_DN	-0.3233	-1.3685	0.0386	0.2327	0.998
GSE1925_3H_VS_24H_IFNG_STIM_IFNG_PRIMED_MACROPHAGE_DN	-0.3443	-1.3691	0.0386	0.233	0.998
GSE3982_BASOPHIL_VS_CENT_MEMORY_CD4_TCELL_DN	-0.3	-1.3662	0.0216	0.2342	0.998
GSE27786_LSK_VS_NEUTROPHIL_UP	-0.3413	-1.3672	0.0384	0.2343	0.998
GSE360_CTRL_VS_L_MAJOR_MAC_DN	-0.308	-1.3673	0.0277	0.2345	0.998
GSE24634_TREG_VS_TCONV_POST_DAY5_IL4_CONVERSION_UP	-0.3762	-1.3668	0.0477	0.2347	0.998
GSE29618_PRE_VS_DAY7_FLU_VACCINE_BCELL_DN	-0.353	-1.3649	0.0372	0.2349	0.998
GSE8835_HEALTHY_VS_CLL_CD8_TCELL_UP	-0.3316	-1.3641	0.0363	0.236	0.998
GSE34205_RSV_VS_FLU_INF_INFANT_PBMC_DN	0.3846	1.5794	0.0194	0.2363	0.67
GSE15930_NAIVE_VS_72H_IN_VITRO_STIM_CD8_TCELL_UP	-0.3096	-1.3621	0.0269	0.2368	0.998
GSE17721_PAM3CSK4_VS_GADIQUIMOD_12H_BMDC_UP	-0.3279	-1.3622	0.0457	0.237	0.998
GSE2770_IL12_VS_IL4_TREATED_ACT_CD4_TCELL_48H_UP	-0.3297	-1.3603	0.0259	0.2381	0.998
GSE22601_IMMATURE_CD4_SINGLE_POSITIVE_VS_CD4_SINGLE_POSITIVE_THYMOCYTE_DN	-0.3177	-1.3546	0.0226	0.2381	0.998
GSE9006_TYPE_1_DIABETES_AT_DX_VS_1MONTH_POST_DX_PBMC_DN	-0.3167	-1.361	0.0304	0.2382	0.998
GSE3691_IFN_PRODUCING_KILLER_DC_VS_PLASMACYTOID_DC_SPLEEN_DN	-0.3128	-1.3535	0.0451	0.2382	0.998
GSE3982_EFF_MEMORY_CD4_TCELL_VS_TH1_DN	-0.3618	-1.3574	0.0454	0.2383	0.998
GSE8621_UNSTIM_VS_LPS_STIM_MACROPHAGE_UP	-0.2973	-1.3563	0.0155	0.2383	0.998
GSE15930_NAIVE_VS_72H_IN_VITRO_STIM_TRICHOSTATINA_CD8_TCELL_DN	-0.3447	-1.3541	0.0493	0.2384	0.998
GSE5679_CTRL_VS_PPARG_LIGAND_ROSIGLITAZONE_AND_RARA_AGONIST_AM580_TREATED_DC_DN	-0.3188	-1.3542	0.048	0.2385	0.998
GSE27786_LIN_NEG_VS_NKCELL_UP	-0.3106	-1.3536	0.0359	0.2385	0.998
GSE26156_DOUBLE_POSITIVE_VS_CD4_SINGLE_POSITIVE_THYMOCYTE_DN	-0.3426	-1.3575	0.0391	0.2386	0.998
GSE17721_4_VS_24H_CPG_BMDC_UP	-0.3014	-1.356	0.0154	0.2387	0.998
GSE17721_CPG_VS_GARDIQUIMOD_8H_BMDC_UP	-0.335	-1.3598	0.0486	0.2388	0.998
GSE9650_EXHAUSTED_VS_MEMORY_CD8_TCELL_UP	-0.2825	-1.3591	0.0257	0.2388	0.998
GSE3982_CENT_MEMORY_CD4_TCELL_VS_TH1_DN	-0.3504	-1.3565	0.0478	0.2388	0.998
GSE20152_SPHK1_KO_VS_HTNFA_OVEREXPRESS_ANKLE_DN	-0.3513	-1.3537	0.0486	0.2388	0.998
GSE21927_BALBC_VS_C57BL6_MONOCYTE_SPLEEN_DN	-0.3165	-1.3577	0.0218	0.2389	0.998
GSE18804_BRAIN_VS_COLON_TUMORAL_MACROPHAGE_UP	-0.3101	-1.3567	0.0264	0.2389	0.998
GSE6259_DEC205_POS_DC_VS_CD4_TCELL_DN	-0.3176	-1.3549	0.0293	0.2389	0.998
GSE17721_POLYIC_VS_PAM3CSK4_6H_BMDC_DN	-0.3481	-1.3589	0.0397	0.239	0.998
GSE11924_TH2_VS_TH17_CD4_TCELL_DN	-0.3356	-1.3578	0.035	0.239	0.998
GSE40685_NAIVE_CD4_TCELL_VS_TREG_UP	-0.3236	-1.3569	0.0299	0.239	0.998
GSE37301_HEMATOPOIETIC_STEM_CELL_VS_COMMON_LYMPHOID_PROGENITOR_DN	-0.3234	-1.3553	0.0234	0.2394	0.998
GSE8621_UNSTIM_VS_LPS_PRIMED_UNSTIM_MACROPHAGE_UP	-0.3283	-1.358	0.0414	0.2395	0.998
GSE37605_FOXP3_FUSION_GFP_VS_IRES_GFP_TREG_NOD_UP	-0.344	-1.3549	0.0488	0.2395	0.998
GSE14769_UNSTIM_VS_360MIN_LPS_BMDM_UP	-0.4613	-1.7077	0	0.2401	0.288
GSE360_L_DONOVANI_VS_L_MAJOR_DC_UP	-0.2926	-1.3505	0.0187	0.2402	0.998
GSE32533_MIR17_KO_VS_MIR17_OVEREXPRESS_ACT_CD4_TCELL_UP	0.3727	1.6042	0.0184	0.2402	0.594
GSE17974_0.5H_VS_72H_UNTREATED_IN_VITRO_CD4_TCELL_DN	-0.3466	-1.3507	0.048	0.2409	0.998
GSE22886_NAIVE_TCELL_VS_MONOCYTE_UP	-0.3198	-1.3498	0.037	0.241	0.998
GSE2405_0H_VS_12H_A_PHAGOCYTOPHILUM_STIM_NEUTROPHIL_DN	-0.2932	-1.3484	0.0267	0.241	0.998
GSE9316_CD4_TCELL_BALBC_VS_TH17_ENRI_CD4_TCELL_SKG_PMA_IONO_STIM_FR4NEG_UP	-0.2868	-1.3478	0.0376	0.2412	0.998
GSE17721_POLYIC_VS_CPG_1H_BMDC_UP	-0.3266	-1.3484	0.0314	0.2414	0.998
GSE29618_LAIV_VS_TIV_FLU_VACCINE_DAY7_PDC_DN	-0.2917	-1.3489	0.0346	0.2417	0.998
GSE360_T_GONDII_VS_B_MALAYI_LOW_DOSE_MAC_UP	-0.3108	-1.3484	0.0158	0.2417	0.998
GSE6259_FLT3L_INDUCED_DEC205_POS_DC_VS_BCELL_UP	-0.3237	-1.347	0.04	0.2418	0.998
GSE21546_UNSTIM_VS_ANTI_CD3_STIM_SAP1A_KO_AND_ELK1_KO_DP_THYMOCYTES_DN	0.4002	1.5987	0.0099	0.2418	0.615
GSE40666_WT_VS_STAT4_KO_CD8_TCELL_UP	0.4042	1.6147	0	0.2424	0.557
GSE17721_CPG_VS_GARDIQUIMOD_24H_BMDC_DN	-0.3296	-1.3454	0.0497	0.2433	0.998
GSE7764_IL15_NK_CELL_24H_VS_SPLENOCYTE_UP	-0.4299	-1.7227	0	0.2439	0.248
GSE16385_IFNG_TNF_VS_IL4_STIM_MACROPHAGE_ROSIGLITAZONE_TREATED_UP	-0.303	-1.3426	0.0334	0.2442	0.998
GSE24972_MARGINAL_ZONE_BCELL_VS_FOLLICULAR_BCELL_UP	-0.3056	-1.3431	0.022	0.2444	0.998
GSE16451_CTRL_VS_WEST_EQUINE_ENC_VIRUS_MATURE_NEURON_CELL_LINE_UP	-0.3217	-1.342	0.0141	0.2448	0.998
GSE7460_FOXP3_MUT_VS_HET_ACT_TCONV_DN	-0.2912	-1.3375	0.0311	0.2458	0.998
GSE22886_NAIVE_BCELL_VS_MONOCYTE_UP	-0.2895	-1.3387	0.0348	0.2461	0.998
GSE18893_TCONV_VS_TREG_24H_TNF_STIM_UP	-0.4093	-1.6999	0	0.2463	0.307
GSE17721_CTRL_VS_POLYIC_4H_BMDC_UP	-0.3466	-1.3403	0.0499	0.2464	0.998
GSE2585_CTEC_VS_THYMIC_MACROPHAGE_DN	-0.3179	-1.3388	0.0375	0.2466	0.998
GSE15750_DAY6_VS_DAY10_EFF_CD8_TCELL_UP	-0.2949	-1.3334	0.0344	0.2491	0.998
GSE15330_LYMPHOID_MULTIPOTENT_VS_MEGAKARYOCYTE_ERYTHROID_PROGENITOR_DN	-0.2942	-1.3325	0.0321	0.2496	0.998
GSE22886_DAY0_VS_DAY7_MONOCYTE_IN_CULTURE_UP	0.4724	1.6065	0.0343	0.2498	0.584

## Sheet: p＜0.01&FDR＜0.15
Term	ES	NES	pvalue	FDR	FWER
GSE21546_UNSTIM_VS_ANTI_CD3_STIM_ELK1_KO_DP_THYMOCYTES_UP	0.4548	1.8814	0	0.0639	0.04
GSE12505_WT_VS_E2_2_HET_PDC_UP	0.396	1.7285	0	0.082	0.219
GSE29615_CTRL_VS_DAY7_LAIV_FLU_VACCINE_PBMC_UP	0.4105	1.7457	0	0.0909	0.185
GSE17974_IL4_AND_ANTI_IL12_VS_UNTREATED_24H_ACT_CD4_TCELL_DN	0.4054	1.7593	0.0019	0.0933	0.158
GSE37534_GW1929_VS_PIOGLITAZONE_TREATED_CD4_TCELL_PPARG1_FOXP3_TRANSDUCED_UP	0.4046	1.775	0.0021	0.0979	0.133
GSE43863_NAIVE_VS_MEMORY_TH1_CD4_TCELL_D150_LCMV_UP	0.3754	1.6863	0.002	0.1333	0.348
GSE24634_TEFF_VS_TCONV_DAY5_IN_CULTURE_UP	-0.4359	-1.6136	0.002	0.1383	0.544
GSE17721_LPS_VS_POLYIC_8H_BMDC_UP	-0.4173	-1.6118	0	0.1392	0.546
GSE37301_GRANULOCYTE_MONOCYTE_PROGENITOR_VS_RAG2_KO_NK_CELL_UP	-0.4488	-1.6081	0.0057	0.1401	0.56
GSE13485_DAY1_VS_DAY21_YF17D_VACCINE_PBMC_DN	-0.4983	-1.6136	0.0039	0.1404	0.544
GSE3982_NEUTROPHIL_VS_BASOPHIL_DN	-0.4657	-1.609	0.0038	0.1406	0.556
GSE44649_NAIVE_VS_ACTIVATED_CD8_TCELL_DN	-0.4636	-1.6096	0.002	0.1416	0.554
GSE8921_UNSTIM_0H_VS_TLR1_2_STIM_MONOCYTE_12H_UP	-0.3944	-1.6138	0	0.1422	0.543
GSE45365_WT_VS_IFNAR_KO_CD11B_DC_DN	-0.4527	-1.6146	0.002	0.1433	0.541
GSE19888_CTRL_VS_TCELL_MEMBRANES_ACT_MAST_CELL_PRETREAT_A3R_INH_UP	-0.4146	-1.6148	0.0058	0.1453	0.541
GSE41867_LCMV_ARMSTRONG_VS_CLONE13_DAY6_EFFECTOR_CD8_TCELL_UP	-0.3991	-1.6041	0.0038	0.1461	0.57
GSE40493_BCL6_KO_VS_WT_TREG_UP	-0.5009	-1.6018	0.004	0.1467	0.576
GSE26290_CTRL_VS_AKT_INHIBITOR_TREATED_ANTI_CD3_AND_IL2_STIM_CD8_TCELL_UP	-0.3578	-1.6026	0.0021	0.1471	0.572
GSE3982_BASOPHIL_VS_TH1_DN	-0.4139	-1.6161	0.0041	0.1477	0.539
GSE11961_PLASMA_CELL_DAY7_VS_GERMINAL_CENTER_BCELL_DAY40_DN	-0.3724	-1.6148	0	0.1477	0.541
