# Supplementary material for: Bioinformatics analysis reveals the landscape of immune cell infiltration and novel immune-related biomarkers in moyamoya disease
Source: Front Genet. 2023 May 17;14:1101612. doi: 10.3389/fgene.2023.1101612 (PMC10230076; doi:10.3389/fgene.2023.1101612)
Supplement: Supplementary file 3 [file Table6.XLSX]

## Sheet: Sheet1
30 PPI hub genes	31 WGCNA genes
MAD2L1	APCS
NDC80	BCAR3
TYMS	BTK
PTPN11	C12orf66
FGR	CAPS2
ERBB4	CES5AP1
SYK	CISD1
TLR8	COL15A1
IL13	CTSS
CCND1	DIRAS3
CSF2RB	DPEP3
GAB1	FAM73A
CCR1	HDC
DLG1	HOTAIRM1
MAP2K1	JAK3
MYO1F	KRT18
KCNJ2	MINOS1
CD300LB	MMP25
ANK2	MYO1G
CLEC7A	NCF4
ACTN2	NPPA
CAMK2D	PDZRN4
SERPINE1	S1PR4
FCN1	SCARF1
S1PR4	SLC14A1
CXCR1	SMAD5
KCNMA1	SNAR-E
FCER1A	STRN3
CFP	TMEM56
TGFB2	TNNC1
	UNC13D
