# Supplementary material for: Bioinformatics analysis reveals the landscape of immune cell infiltration and novel immune-related biomarkers in moyamoya disease
Source: Front Genet. 2023 May 17;14:1101612. doi: 10.3389/fgene.2023.1101612 (PMC10230076; doi:10.3389/fgene.2023.1101612)
Supplement: Supplementary file 4 [file Table4.XLSX]

## Sheet: Sheet1
Top 50 in network string_interactionsFC1.tsv ranked by Closeness method
Rank	Name	Score
1	PTPN11	74.2068
2	SYK	68.5738
3	CSF2RB	67.2929
4	FGR	66.9254
5	CCND1	65.4929
6	ERBB4	64.4354
7	TLR8	63.3726
8	CLEC7A	62.4306
9	IL13	62.3167
10	MYO1F	61.4182
11	MAP2K1	60.0492
12	SMC3	59.3663
13	CAMK2D	59.0167
14	DLG1	58.9215
15	CTSS	58.8932
16	ITGB4	58.7762
17	FCER1A	58.7139
18	IRF7	58.6639
19	CXCR1	58.2166
20	MAD2L1	58.073
21	PLCB2	58.0432
22	GAB1	57.5496
23	ACTN2	57.5358
24	CCR1	57.1432
25	SERPINE1	56.8147
26	FCN1	56.6766
27	MYO1G	56.5182
28	CD300LB	56.4599
29	FGF1	56.2354
30	TYMS	55.9873
31	KCNMA1	55.7155
32	HLA-DRB5	55.6663
33	TGFB2	55.3147
34	NCF1	54.7492
35	BTC	54.6854
36	CDK14	54.2865
37	CD244	54.283
38	ANK2	54.2345
39	EIF2AK3	53.8231
40	NDC80	53.7302
41	KIF5C	53.6762
42	GPHN	53.2706
43	UCHL1	53.1846
44	KCNJ2	53.1397
45	S1PR4	53.1187
46	RAB11A	53.0246
47	SOCS7	52.9258
48	CCL7	52.75
49	CFP	52.6218
50	TUBB2B	52.6092

## Sheet: Sheet2
Top 50 in network string_interactionsFC1.tsv ranked by Degree method
Rank	Name	Score
1	PTPN11	19
2	FGR	15
3	SYK	12
3	CCND1	12
5	IL13	11
5	CSF2RB	11
5	TLR8	11
5	MAD2L1	11
9	ERBB4	9
9	DLG1	9
9	MYO1F	9
9	KCND3	9
9	NDC80	9
9	ACTN2	9
9	CTSS	9
16	ANK2	8
16	CLEC7A	8
16	CXCR1	8
19	CAMK2D	7
19	KCNMA1	7
19	S1PR4	7
19	KCNJ2	7
19	RAB11A	7
19	CCR1	7
19	KCNA2	7
19	SERPINE1	7
19	FCN1	7
19	CD300LB	7
19	TYMS	7
30	CFP	6
30	GAB1	6
30	UCHL1	6
30	MYO1G	6
30	PLCB2	6
30	MAP2K1	6
30	CACNA2D1	6
30	GPHN	6
30	ASF1A	6
30	GINS1	6
30	UBE2T	6
30	FCER1A	6
42	KCNAB1	5
42	KIF5C	5
42	RAB4A	5
42	UBE2W	5
42	TGFB2	5
42	IRF7	5
42	LOX	5
42	USP14	5
42	GABRA4	5

## Sheet: Sheet3
Top 50 in network string_interactionsFC1.tsv ranked by MCC method
Rank	Name	Score
1	MAD2L1	66
2	NDC80	62
3	TYMS	50
4	RACGAP1	48
5	PTPN11	43
6	FGR	37
7	ERBB4	32
7	GINS1	32
9	SYK	29
9	TLR8	29
11	UBE2T	28
12	KCND3	27
13	IL13	26
14	CCND1	21
15	KCNA2	20
15	CSF2RB	20
17	GAB1	19
17	CCR1	19
19	DLG1	16
19	MAP2K1	16
21	MYO1F	15
21	KCNJ2	15
21	ASF1A	15
21	CD300LB	15
25	ANK2	14
25	KCNAB1	14
25	CLEC7A	14
25	ACTN2	14
29	CAMK2D	13
29	SERPINE1	13
29	FCN1	13
32	S1PR4	12
33	CXCR1	11
33	CACNA2D1	11
35	KCNMA1	10
35	FCER1A	10
37	CFP	9
37	TGFB2	9
37	SMC3	9
37	CTSS	9
41	KCNJ3	8
41	LOX	8
41	UBE2E1	8
44	FGF1	7
44	RAB11A	7
44	KCNIP4	7
47	BTC	6
47	UCHL1	6
47	MYO1G	6
47	UBE2W	6

## Sheet: Sheet4
Top 50 in network string_interactionsFC1.tsv ranked by MNC method
Rank	Name	Score
1	FGR	12
2	SYK	11
3	TLR8	10
4	ERBB4	9
4	IL13	9
4	MAD2L1	9
7	PTPN11	8
7	KCND3	8
9	S1PR4	7
9	KCNA2	7
9	CSF2RB	7
9	NDC80	7
13	CAMK2D	6
13	ANK2	6
13	MYO1F	6
13	CLEC7A	6
13	MAP2K1	6
13	KCNJ2	6
13	CCR1	6
13	SERPINE1	6
13	FCN1	6
13	GINS1	6
13	UBE2T	6
13	FCER1A	6
25	CFP	5
25	KCNAB1	5
25	GAB1	5
25	KCNMA1	5
25	CXCR1	5
25	CACNA2D1	5
25	CCND1	5
25	ASF1A	5
25	UBE2E1	5
25	RACGAP1	5
25	TYMS	5
36	DLG1	4
36	KCNJ3	4
36	TGFB2	4
36	CD300LB	4
36	UBA3	4
36	SMC3	4
36	ACTN2	4
43	BTC	3
43	TAF1A	3
43	EVI2B	3
43	TAF1D	3
43	UBE2W	3
43	FGF1	3
43	C1orf162	3
43	CCL7	3

## Sheet: Sheet5
Top 50 in network string_interactionsFC1.tsv ranked by EPC method
Rank	Name	Score
1	PTPN11	82.028
2	TLR8	81.824
3	FGR	81.617
4	IL13	81.511
5	SYK	81.301
6	CSF2RB	80.44
7	CCND1	78.838
8	ERBB4	78.812
9	CLEC7A	77.014
10	MYO1F	76.357
11	CCR1	76.295
12	CTSS	75.856
13	CD300LB	75.646
14	FCN1	75.412
15	CXCR1	74.604
16	FCER1A	74.565
17	DLG1	74.152
18	MAP2K1	73.891
19	CAMK2D	73.754
20	ANK2	71.711
21	KCND3	71.708
22	ACTN2	71.659
23	KCNJ2	70.979
24	KCNMA1	70.709
25	GAB1	70.702
26	TGFB2	70.628
27	S1PR4	70.346
28	CFP	69.958
29	SERPINE1	69.844
30	KCNA2	69.519
31	CACNA2D1	67.908
32	FGF1	66.729
33	KCNAB1	65.499
34	MAD2L1	65.447
35	IRF7	64.546
36	CCL7	64.499
37	TYMS	63.749
38	TSLP	62.574
39	ITGB4	62.57
40	KCNJ3	62.185
41	NDC80	62.11
42	MYO1G	61.513
43	GINS1	60.694
44	VNN2	60.691
45	SMC3	60.572
46	UBE2T	60.457
47	BTC	59.186
48	PLCB2	59.128
49	LOX	59.085
50	CD244	58.991
