# Supplementary material for: Bioinformatics analysis reveals the landscape of immune cell infiltration and novel immune-related biomarkers in moyamoya disease
Source: Front Genet. 2023 May 17;14:1101612. doi: 10.3389/fgene.2023.1101612 (PMC10230076; doi:10.3389/fgene.2023.1101612)
Supplement: Supplementary file 5 [file Table1.XLSX]

## Sheet: DEG
gene	logFC	AveExpr	t	P.Value	adj.P.Val	B	lgP
LRRN1	-2.55257	-3.01068	-5.04085	9.08153e-06	0.113255	2.37787	5.04184
DIRAS3	-1.73226	-3.55543	-4.86583	1.60533e-05	0.113255	1.97124	4.79444
SLC39A12	1.06139	-4.21718	4.74221	2.3943e-05	0.113255	1.68476	4.62082
OR4D11	0.933722	-3.66282	4.69129	2.82085e-05	0.113255	1.56702	4.54962
APCS	1.30129	-3.17899	4.66177	3.10153e-05	0.113255	1.49883	4.50842
FMO4	-1.91026	-2.6662	-4.63972	3.32891e-05	0.113255	1.44794	4.4777
GPR22	-1.79625	-4.24475	-4.49895	5.21895e-05	0.152192	1.12392	4.28242
NPAS3	-1.12429	-4.40591	-4.36432	7.99417e-05	0.182458	0.815779	4.09723
COL15A1	-2.18651	-0.726203	-4.35724	8.17454e-05	0.182458	0.799634	4.08754
NECAB2	1.12603	-2.95627	4.32887	8.93832e-05	0.182458	0.734978	4.04874
QRFPR	-1.98466	-4.50964	-4.21755	0.000126679	0.235082	0.482263	3.8973
SLN	0.800818	-4.29549	4.11912	0.00017201	0.292603	0.260228	3.76445
NLRC5	0.999977	-1.43518	4.06441	0.000203674	0.30285	0.137452	3.69106
KCND3	-1.54223	-1.40539	-4.05805	0.000207706	0.30285	0.123205	3.68255
UNC13D	1.33247	-2.16336	4.01166	0.000239533	0.325973	0.0195422	3.62063
TMEM17	-1.6622	-4.23038	-3.89642	0.000340464	0.434368	-0.236332	3.46793
TAF1A	-1.03171	-3.59627	-3.81025	0.000441734	0.434378	-0.425986	3.35484
TPD52L2	-1.72149	-1.9107	-3.80716	0.000445861	0.434378	-0.432761	3.3508
RAP1GDS1	-1.34371	-2.06365	-3.79772	0.000458687	0.434378	-0.453425	3.33848
C7orf58	-1.00175	-0.606977	-3.77354	0.00049321	0.434378	-0.506298	3.30697
BTN3A1	1.54018	-1.32228	3.76749	0.000502239	0.434378	-0.519518	3.29909
FAM26E	-1.64651	-3.10728	-3.76691	0.000503109	0.434378	-0.520779	3.29834
C3AR1	0.939785	-0.880331	3.76374	0.000507914	0.434378	-0.527706	3.29421
TNNC1	-1.53294	-0.0661072	-3.73454	0.000554249	0.434378	-0.591328	3.2563
TTC3	-0.868282	0.648129	-3.73119	0.00055982	0.434378	-0.598617	3.25195
HOTAIRM1	1.03975	-1.71024	3.70581	0.000603802	0.434378	-0.653741	3.21911
MMP25	1.19252	-2.15424	3.70152	0.000611558	0.434378	-0.663043	3.21356
OR2AE1	0.86199	-4.46704	3.70061	0.000613201	0.434378	-0.665	3.2124
TSPAN2	-1.49462	-1.76405	-3.69848	0.000617105	0.434378	-0.669625	3.20964
SH3BGRL	-0.621469	2.89052	-3.66413	0.000683336	0.462445	-0.743938	3.16537
FRMD6	-1.23261	-3.14486	-3.64426	0.000724715	0.462445	-0.786796	3.13983
GPC4	-1.78569	-0.397211	-3.64416	0.000724941	0.462445	-0.787023	3.1397
PNRC2	-0.95099	-0.253254	-3.61258	0.000795714	0.473438	-0.854928	3.09924
CETN2	-0.848228	1.84729	-3.59831	0.000829828	0.473438	-0.885531	3.08101
PTPN11	-1.05627	1.77715	-3.59745	0.000831942	0.473438	-0.887386	3.07991
CLIC4	-0.783482	2.61806	-3.57566	0.000886899	0.473438	-0.93402	3.05213
SSB	-0.556243	3.09776	-3.57225	0.000895818	0.473438	-0.941314	3.04778
MSRB3	-0.886743	3.42907	-3.57017	0.000901281	0.473438	-0.945747	3.04514
KCTD10	-1.35412	1.58922	-3.5421	0.000978434	0.473438	-1.00562	3.00947
PSG1	0.684775	-3.63977	3.53731	0.00099221	0.473438	-1.01582	3.0034
FAM125A	0.790933	-1.37102	3.5248	0.00102905	0.473438	-1.04239	2.98756
ANKRD34C	-1.59864	-3.8203	-3.51645	0.00105441	0.473438	-1.06014	2.97699
ARPP19	-0.731845	3.27667	-3.50882	0.00107808	0.473438	-1.07632	2.96735
EPDR1	-0.778617	4.74222	-3.50207	0.00109945	0.473438	-1.09063	2.95882
LCLAT1	-0.912598	-2.02096	-3.49386	0.00112599	0.473438	-1.10801	2.94847
SCML2	-1.15017	-4.19221	-3.48134	0.00116761	0.473438	-1.13447	2.9327
CYP2A13	1.12546	-2.81987	3.47603	0.00118572	0.473438	-1.14569	2.92602
CALM2	-0.551672	5.21459	-3.46671	0.00121814	0.473438	-1.16535	2.9143
AGPS	-1.37313	-0.593061	-3.46065	0.00123968	0.473438	-1.17812	2.90669
AMICA1	1.39828	-2.49006	3.44885	0.00128268	0.473438	-1.20297	2.89188
RAB9B	-1.3291	-1.6037	-3.44229	0.00130716	0.473438	-1.21675	2.88367
CES5AP1	0.956099	-3.86498	3.44094	0.00131228	0.473438	-1.2196	2.88197
AGAP1-IT1	-1.26895	-3.49207	-3.43921	0.00131885	0.473438	-1.22324	2.8798
ABCE1	-0.991899	-1.11679	-3.42599	0.00137001	0.473438	-1.25097	2.86328
ARHGEF9	-1.40195	-0.422036	-3.42595	0.00137019	0.473438	-1.25107	2.86322
CALM3	-0.582409	2.56989	-3.42506	0.00137372	0.473438	-1.25294	2.8621
MATN1	0.828834	-2.28708	3.42339	0.00138031	0.473438	-1.25643	2.86002
HACE1	-1.23709	-1.37054	-3.4202	0.00139303	0.473438	-1.26311	2.85604
GABRA4	-1.63633	-3.64046	-3.41305	0.00142197	0.473438	-1.27809	2.84711
ITGB8	-1.41851	-4.68915	-3.40834	0.00144134	0.473438	-1.28795	2.84123
KRT23	0.971996	-3.83236	3.40203	0.00146769	0.473438	-1.30115	2.83337
GINS1	-1.12076	-4.65892	-3.40134	0.00147059	0.473438	-1.30259	2.83251
PFN2	-0.673056	2.6922	-3.39397	0.00150201	0.473438	-1.318	2.82333
C14orf37	-1.15306	-3.10558	-3.38761	0.00152963	0.473438	-1.33127	2.81541
MUC13	0.8175	-2.85495	3.38399	0.00154555	0.473438	-1.33881	2.81092
STK39	-2.25238	-2.21387	-3.37586	0.00158193	0.473438	-1.35576	2.80081
ANP32E	-0.765491	1.88102	-3.36216	0.00164506	0.473438	-1.38426	2.78382
PJA2	-0.92356	2.85121	-3.3585	0.00166232	0.473438	-1.39187	2.77929
SH3BGRL2	-1.10132	-1.53251	-3.35593	0.00167454	0.473438	-1.3972	2.7761
C1orf124	-1.15591	-1.43266	-3.35407	0.00168344	0.473438	-1.40106	2.7738
KCNA2	-1.84001	-2.87397	-3.34974	0.00170436	0.473438	-1.41006	2.76844
TAC1	-1.88188	-3.23681	-3.34493	0.00172787	0.473438	-1.42004	2.76249
NEO1	-1.84226	0.577875	-3.34231	0.00174079	0.473438	-1.42546	2.75925
GOLT1B	-2.01515	-1.585	-3.34071	0.00174875	0.473438	-1.42878	2.75727
PREPL	-0.964636	2.32711	-3.34049	0.00174984	0.473438	-1.42924	2.757
MSMO1	-1.25517	-2.96824	-3.33792	0.00176267	0.473438	-1.43456	2.75383
LAMP3	0.777966	-4.16817	3.32768	0.00181471	0.476385	-1.45574	2.74119
Q89B38	0.807304	-2.43473	3.32197	0.0018444	0.476385	-1.46756	2.73415
TAF1B	0.715372	-3.3719	3.31923	0.0018588	0.476385	-1.47322	2.73077
KCNJ3	-1.22877	-3.71741	-3.31768	0.00186699	0.476385	-1.47642	2.72886
LAPTM4B	-1.1087	0.688298	-3.3006	0.0019595	0.482631	-1.51163	2.70785
Q6UXP8	1.19017	-3.22062	3.29846	0.00197145	0.482631	-1.51606	2.70521
LGALS9C	1.48156	0.991339	3.28673	0.00203789	0.482631	-1.54019	2.69082
ATG2A	0.898834	-0.576627	3.28653	0.00203901	0.482631	-1.54059	2.69058
RASGRP4	1.10012	-0.427917	3.28496	0.00204809	0.482631	-1.54382	2.68865
H19	0.844886	-2.55675	3.28234	0.00206328	0.482631	-1.5492	2.68544
SLC6A17	-2.18407	-1.90419	-3.27573	0.00210211	0.482631	-1.56277	2.67734
STK24	-0.96429	0.646843	-3.26879	0.00214365	0.482631	-1.57701	2.66885
CLDN23	-1.04013	-5.00223	-3.26556	0.00216327	0.482631	-1.58364	2.66489
AKTIP	-1.18367	-0.201829	-3.25854	0.0022064	0.482631	-1.59801	2.65632
CEACAM21	0.725381	-4.21725	3.25562	0.00222461	0.482631	-1.60399	2.65275
FLJ39639	1.09033	-2.28886	3.2482	0.00227145	0.482631	-1.61915	2.6437
ANK2	-1.71337	-2.95703	-3.24322	0.00230343	0.482631	-1.62932	2.63762
CACNA2D1	-1.21361	-1.01855	-3.24031	0.0023223	0.482631	-1.63526	2.63408
GUCY1A2	2.35135	-2.8729	3.23424	0.00236221	0.482631	-1.64765	2.62668
TCAP	1.15093	-0.2003	3.23331	0.00236833	0.482631	-1.64954	2.62556
TUBA1B	-0.5015	5.91019	-3.23175	0.00237874	0.482631	-1.65273	2.62365
OSBPL8	-1.11614	-1.34512	-3.22585	0.00241839	0.482631	-1.66475	2.61647
ATRX	-0.788852	-0.17656	-3.22572	0.00241923	0.482631	-1.665	2.61632
ROCK2	-0.968527	2.44252	-3.22119	0.00245009	0.482631	-1.67422	2.61082
TRIM44	-1.03493	0.25042	-3.21933	0.00246291	0.482631	-1.67802	2.60855
POLR1E	-1.55496	-1.48218	-3.21793	0.00247252	0.482631	-1.68085	2.60686
CCDC88C	0.986759	-1.03246	3.21428	0.00249788	0.482631	-1.68827	2.60243
C2orf67	-1.32505	-2.41704	-3.20768	0.00254439	0.482631	-1.70169	2.59442
ITGA4	0.947563	-2.70119	3.20745	0.002546	0.482631	-1.70215	2.59414
METTL14	-1.68729	-2.38424	-3.2023	0.00258285	0.482631	-1.7126	2.5879
CAMK2D	-1.23495	0.486137	-3.19994	0.00259991	0.482631	-1.71739	2.58504
BNC1	-0.686075	-5.07356	-3.19847	0.00261062	0.482631	-1.72038	2.58326
C21orf7	-0.846777	-0.330487	-3.197	0.0026213	0.482631	-1.72334	2.58148
ZNF606	-1.40228	-3.45171	-3.1943	0.00264114	0.482631	-1.72882	2.57821
SNAR-E	0.952807	-2.26246	3.19341	0.00264771	0.482631	-1.73063	2.57713
TMEM30A	-0.624403	3.48314	-3.18884	0.00268156	0.482631	-1.73987	2.57161
GIP	0.965039	-2.32421	3.18843	0.00268465	0.482631	-1.74071	2.57111
NHS	-1.25879	-1.38046	-3.18696	0.00269565	0.482631	-1.74368	2.56934
REEP1	-1.90303	-0.328622	-3.18387	0.00271898	0.482631	-1.74994	2.56559
CTXN2	0.807229	-4.32809	3.17496	0.00278711	0.489171	-1.76793	2.55485
GXYLT2	-1.28291	-4.37727	-3.17282	0.00280375	0.489171	-1.77226	2.55226
CCDC87	0.723707	-4.4961	3.16962	0.00282877	0.489353	-1.77872	2.5484
PDK3	-1.79419	-0.407086	-3.15979	0.00290695	0.498652	-1.79853	2.53656
SOCS7	-1.76752	-1.40563	-3.1417	0.00305625	0.511957	-1.83492	2.51481
CTNNB1	-0.642077	4.68083	-3.14062	0.00306536	0.511957	-1.83708	2.51352
C15orf29	-1.45162	-3.57743	-3.13677	0.00309815	0.511957	-1.84481	2.5089
PPP2R2B	-0.747633	2.15148	-3.13424	0.00311986	0.511957	-1.84989	2.50586
ASPH	-0.816621	0.944979	-3.12552	0.00319581	0.511957	-1.86736	2.49542
NT5DC1	-0.924469	-0.294705	-3.12516	0.00319902	0.511957	-1.86809	2.49498
RASSF3	-0.878502	3.51719	-3.12295	0.00321855	0.511957	-1.87251	2.49234
DPEP3	0.910308	-2.17467	3.11838	0.0032593	0.511957	-1.88164	2.48688
ZNF473	-1.22158	-4.84317	-3.11832	0.00325989	0.511957	-1.88178	2.4868
ZDBF2	-1.21301	0.171085	-3.11798	0.00326295	0.511957	-1.88246	2.48639
DDAH1	-1.28231	-0.618009	-3.11748	0.00326744	0.511957	-1.88346	2.48579
EHD3	-1.76153	-1.77796	-3.10964	0.0033387	0.511957	-1.89912	2.47642
FLJ32255	1.00799	1.03764	3.10212	0.00340839	0.511957	-1.91412	2.46745
PLD1	-1.50216	-2.13294	-3.10205	0.0034091	0.511957	-1.91427	2.46736
RHOQ	-0.783235	1.76034	-3.09728	0.00345397	0.511957	-1.92376	2.46168
CLCA1	0.856842	-3.4914	3.09654	0.00346103	0.511957	-1.92525	2.46079
Q4E7A0	0.765757	-3.09539	3.09383	0.00348683	0.511957	-1.93064	2.45757
RNF14	-0.904637	-0.130599	-3.0919	0.00350539	0.511957	-1.93449	2.45526
SCARF1	1.27303	0.0808248	3.09055	0.00351839	0.511957	-1.93718	2.45366
C1orf229	0.678293	-0.664719	3.08964	0.0035272	0.511957	-1.93899	2.45257
EAF1	-1.72974	-1.04569	-3.08662	0.00355649	0.511957	-1.945	2.44898
CDHR3	0.781122	-2.06251	3.08527	0.00356964	0.511957	-1.94767	2.44738
LILRB4	0.815481	-3.02211	3.08485	0.00357376	0.511957	-1.94851	2.44687
SMAD5	-0.936278	-1.92482	-3.08217	0.00360016	0.511957	-1.95385	2.44368
KIAA1737	-1.59003	-0.444988	-3.07486	0.00367287	0.511957	-1.96836	2.43499
ST7	-1.05466	-0.238956	-3.07372	0.0036843	0.511957	-1.97062	2.43364
ODC1	-0.812668	3.76651	-3.07262	0.00369543	0.511957	-1.97281	2.43234
PTAFR	0.787048	-0.376103	3.07183	0.00370345	0.511957	-1.97438	2.43139
ANKRD19P	0.768308	-2.88017	3.071	0.00371183	0.511957	-1.97602	2.43041
CPE	-0.662532	3.91432	-3.06809	0.0037415	0.512586	-1.9818	2.42695
FGF1	-1.02586	-0.781818	-3.06168	0.00380757	0.51816	-1.9945	2.41935
C3orf32	-1.13598	-3.62484	-3.05439	0.00388401	0.519275	-2.00891	2.41072
FERMT2	-0.619878	1.77363	-3.05261	0.00390293	0.519275	-2.01244	2.40861
ASF1A	-1.41255	-3.99677	-3.05163	0.00391332	0.519275	-2.01437	2.40745
C12orf11	-1.28589	-1.1527	-3.05014	0.0039293	0.519275	-2.01732	2.40569
YBEY	-1.38524	-2.14586	-3.04693	0.00396376	0.519275	-2.02366	2.40189
ITPRIPL2	-0.8465	3.29533	-3.0465	0.0039684	0.519275	-2.0245	2.40138
MCM5	0.880743	0.300149	3.04027	0.00403629	0.52356	-2.0368	2.39402
SLC37A2	0.901708	-2.86331	3.0388	0.00405244	0.52356	-2.0397	2.39228
EPAG	0.71703	-4.61909	3.03029	0.00414726	0.53244	-2.05647	2.38224
FADS3	-1.0071	2.23096	-3.02404	0.00421819	0.535688	-2.06876	2.37487
HIF1AN	-0.863513	1.55692	-3.02294	0.00423076	0.535688	-2.07092	2.37358
MAP1B	-0.627862	2.9751	-3.02116	0.00425129	0.535688	-2.07443	2.37148
MS4A14	0.920052	-3.7169	3.01574	0.00431412	0.538195	-2.08506	2.36511
NDUFB5	-0.861519	0.551469	-3.01089	0.00437118	0.538195	-2.09459	2.3594
CSRP1	-0.752931	1.78281	-3.01068	0.00437361	0.538195	-2.09499	2.35916
KIF3A	-0.873201	-4.14323	-3.00992	0.00438266	0.538195	-2.09649	2.35826
ZNF404	1.12225	-4.57926	3.00522	0.00443876	0.538195	-2.1057	2.35274
TNFRSF11A	0.680342	-4.3618	3.00518	0.00443917	0.538195	-2.10577	2.3527
ANO5	-1.59042	-3.81896	-3.00172	0.00448096	0.538195	-2.11256	2.34863
SSBP4	0.783273	1.54326	3.00135	0.00448535	0.538195	-2.11327	2.3482
TMEM56	-0.970304	-3.59737	-2.99332	0.00458373	0.538195	-2.12899	2.33878
SIGLEC7	0.898356	-2.1149	2.99223	0.00459721	0.538195	-2.13111	2.33751
FAT2	0.850359	-4.09419	2.9913	0.00460876	0.538195	-2.13293	2.33642
MTL5	-0.826246	-4.57978	-2.98818	0.00464769	0.538195	-2.13902	2.33276
LYPLA1	-1.02447	-0.879351	-2.98611	0.00467371	0.538195	-2.14307	2.33034
MFHAS1	-1.34891	-2.37022	-2.98532	0.00468372	0.538195	-2.14462	2.32941
IQCH	0.777006	-3.97627	2.98393	0.00470131	0.538195	-2.14733	2.32778
RBM11	-1.38046	-4.24969	-2.98228	0.00472221	0.538195	-2.15055	2.32585
BTK	0.857192	-1.26744	2.98125	0.00473531	0.538195	-2.15255	2.32465
SLC39A10	-1.28079	-1.65611	-2.97983	0.00475352	0.538195	-2.15533	2.32298
DUSP3	-0.912311	1.14994	-2.97692	0.00479092	0.538195	-2.16101	2.31958
CIITA	1.00782	-2.19531	2.97139	0.00486273	0.538195	-2.17178	2.31312
CD300LB	1.27849	-2.57472	2.97108	0.00486677	0.538195	-2.17238	2.31276
WFDC8	0.938766	-4.13054	2.96855	0.00489989	0.538195	-2.17729	2.30981
SNORD33	0.932739	-1.53773	2.96736	0.00491557	0.538195	-2.1796	2.30843
MRFAP1	-0.738634	3.04972	-2.96601	0.00493347	0.538195	-2.18223	2.30685
MGAT5B	0.837285	-3.10112	2.96281	0.00497613	0.538195	-2.18847	2.30311
CSPG4P1Y	1.03965	-2.40659	2.96113	0.00499856	0.538195	-2.19172	2.30115
ITIH5	-0.944314	-1.0243	-2.95932	0.00502292	0.538195	-2.19524	2.29904
RNF11	-0.678922	3.43349	-2.95742	0.00504861	0.538195	-2.19893	2.29683
ZNF696	-1.0591	-2.2818	-2.95679	0.00505711	0.538195	-2.20015	2.2961
DHRS7C	0.796183	-3.83357	2.95642	0.00506214	0.538195	-2.20087	2.29567
UCHL1	-1.13048	1.92954	-2.9509	0.00513752	0.539848	-2.21157	2.28925
CD244	1.0835	-3.66516	2.94903	0.00516337	0.539848	-2.2152	2.28707
PARP15	0.889055	-4.57857	2.94558	0.00521135	0.539848	-2.22189	2.28305
CSF2RB	1.27805	-0.448182	2.94422	0.00523036	0.539848	-2.22453	2.28147
IPO7	-0.841841	2.68901	-2.94111	0.005274	0.539848	-2.23054	2.27786
PCDHA12	0.774857	-4.45286	2.93901	0.00530371	0.539848	-2.2346	2.27542
LSM5	-0.72958	1.08051	-2.93724	0.00532888	0.539848	-2.23803	2.27336
APBA3	0.76546	-3.82242	2.93664	0.00533735	0.539848	-2.23918	2.27267
MS4A2	0.702028	-3.36565	2.93633	0.00534187	0.539848	-2.23979	2.27231
JAK3	0.770039	-1.31661	2.93631	0.00534215	0.539848	-2.23983	2.27228
TSPAN8	-1.54106	1.09246	-2.93061	0.00542407	0.545426	-2.25084	2.26567
RUNDC1	-1.58244	-0.989202	-2.92263	0.00554085	0.553172	-2.26624	2.25642
GNPDA2	-1.97961	-0.756263	-2.91994	0.00558064	0.553172	-2.27141	2.25332
WDFY3	-1.13843	-1.99367	-2.91968	0.00558449	0.553172	-2.27191	2.25302
SLC16A7	-1.2521	-1.97701	-2.91647	0.00563245	0.553172	-2.2781	2.2493
ODF3B	0.823009	-0.772248	2.91603	0.00563911	0.553172	-2.27895	2.24879
DCBLD2	-0.849808	-0.646313	-2.9144	0.00566369	0.553172	-2.2821	2.2469
UBE2W	-1.26288	0.384497	-2.90831	0.00575618	0.559528	-2.29381	2.23987
SARS	-0.731914	0.123055	-2.90311	0.00583623	0.560054	-2.30379	2.23387
DSTN	-0.462794	5.63001	-2.90147	0.0058618	0.560054	-2.30695	2.23197
ABCA7	1.02646	-3.11196	2.89857	0.00590701	0.560054	-2.3125	2.22863
PTP4A1	-0.94798	2.63929	-2.89675	0.00593563	0.560054	-2.31599	2.22653
C12orf66	-0.850471	-3.79128	-2.89657	0.00593851	0.560054	-2.31634	2.22632
ERBB4	-1.24761	-2.46892	-2.8956	0.00595375	0.560054	-2.3182	2.22521
DOK3	0.925963	-1.13407	2.89522	0.00595977	0.560054	-2.31893	2.22477
HTATSF1	-0.974038	2.47816	-2.89158	0.00601772	0.560054	-2.32592	2.22057
TCL1B	0.773743	-3.96453	2.89093	0.00602804	0.560054	-2.32716	2.21982
PVRL3-AS1	0.817186	-3.20576	2.89044	0.00603595	0.560054	-2.3281	2.21925
TSPYL1	-0.713688	2.96635	-2.88569	0.00611226	0.561103	-2.33718	2.2138
GOLGA2	-0.625121	-0.950829	-2.88354	0.00614716	0.561103	-2.34129	2.21133
KCNAB1	-1.16385	0.51163	-2.88348	0.00614817	0.561103	-2.34141	2.21125
PPIC	-0.769696	3.8835	-2.88293	0.0061572	0.561103	-2.34247	2.21062
NDST4	0.680952	-4.38239	2.87749	0.00624636	0.566697	-2.35286	2.20437
CFD	1.47024	-1.48589	2.8732	0.00631765	0.56837	-2.36105	2.19944
KIF1C	-0.498477	5.12834	-2.87303	0.00632048	0.56837	-2.36137	2.19925
S1PR4	1.02181	0.294552	2.87045	0.00636382	0.569757	-2.36631	2.19628
FGR	1.01251	0.751253	2.86373	0.00647766	0.574312	-2.37911	2.18858
YWHAB	-0.474416	3.8766	-2.85749	0.00658518	0.574312	-2.39099	2.18143
VAPA	-0.902937	2.30976	-2.85689	0.00659546	0.574312	-2.39212	2.18075
GPHN	-1.33777	-0.987254	-2.85585	0.0066137	0.574312	-2.39411	2.17956
ISG15	0.872485	0.616819	2.85446	0.00663796	0.574312	-2.39676	2.17797
LEPREL1	-0.984939	-0.820852	-2.85253	0.00667171	0.574312	-2.40042	2.17576
NDC80	1.45831	-4.28502	2.85238	0.0066744	0.574312	-2.40071	2.17559
SYCE2	0.91502	-3.70394	2.85131	0.00669309	0.574312	-2.40272	2.17437
RAN	-0.599143	3.74507	-2.85033	0.00671053	0.574312	-2.4046	2.17324
TUBA1A	-0.465814	4.54656	-2.84801	0.00675154	0.574312	-2.409	2.1706
CMKLR1	-1.27394	-2.54908	-2.84334	0.00683499	0.574312	-2.41786	2.16526
MYO1F	1.5573	0.717621	2.84272	0.00684606	0.574312	-2.41903	2.16456
PYDC1	0.865052	-2.72195	2.83986	0.00689781	0.574312	-2.42446	2.16129
SPCS2	-0.753603	1.53432	-2.83745	0.00694164	0.574312	-2.42903	2.15854
LRRC36	0.773035	-3.22514	2.8374	0.00694252	0.574312	-2.42912	2.15848
KCNE1	0.927875	-1.90373	2.83554	0.00697636	0.574312	-2.43263	2.15637
FREM1	-1.17065	-1.85876	-2.83418	0.00700131	0.574312	-2.43521	2.15482
OR13J1	0.765558	-4.31	2.83413	0.00700224	0.574312	-2.4353	2.15476
BRCA2	-0.880518	-4.50139	-2.83332	0.00701713	0.574312	-2.43684	2.15384
TBXAS1	0.829886	-2.43495	2.83044	0.00707039	0.574312	-2.44229	2.15056
FLG2	-0.645481	-5.09564	-2.83034	0.00707236	0.574312	-2.44249	2.15044
BZRAP1	0.74298	0.172342	2.82972	0.00708376	0.574312	-2.44365	2.14974
HSH2D	0.695725	-1.00364	2.82948	0.00708826	0.574312	-2.44411	2.14946
UBR1	-0.744735	2.07387	-2.82794	0.00711699	0.574312	-2.44703	2.1477
NFX1	-0.800209	-0.490784	-2.8269	0.00713635	0.574312	-2.44899	2.14652
SPRED1	-1.36718	-1.57149	-2.82637	0.0071462	0.574312	-2.44998	2.14593
PTGDR2	0.945247	-4.26898	2.82324	0.00720518	0.575547	-2.45591	2.14236
KHDRBS3	-0.940788	-2.58399	-2.82256	0.00721795	0.575547	-2.45718	2.14159
MXRA7	-0.476596	2.3024	-2.81659	0.00733163	0.582337	-2.46845	2.1348
KCNN2	0.888905	-1.81097	2.81095	0.00744041	0.588463	-2.47907	2.1284
CCDC113	-0.873933	-4.55568	-2.80903	0.00747789	0.588463	-2.48269	2.12622
GOLGA4	-1.10246	-0.0551838	-2.80712	0.00751524	0.588463	-2.48628	2.12406
UBE2V1	-0.624559	2.99808	-2.80603	0.0075367	0.588463	-2.48833	2.12282
OR10Q1	0.826255	-4.15092	2.80438	0.00756929	0.588463	-2.49144	2.12094
SMPDL3B	0.935614	-2.32516	2.80272	0.00760212	0.588463	-2.49456	2.11907
YBX1	-0.454489	3.68232	-2.80229	0.00761056	0.588463	-2.49536	2.11858
MAD2L1	-1.2749	-3.38415	-2.7991	0.0076742	0.591145	-2.50136	2.11497
PLEKHB2	-0.677663	0.178593	-2.79292	0.00779876	0.594184	-2.51296	2.10797
HIP1R	0.783245	-1.99526	2.79257	0.00780581	0.594184	-2.51361	2.10758
OAS3	0.958551	-1.78629	2.79142	0.00782922	0.594184	-2.51577	2.10628
ESR1	-0.912967	-2.96544	-2.78933	0.00787195	0.594184	-2.51969	2.10392
CYP4Z2P	0.459172	-4.70581	2.78861	0.00788676	0.594184	-2.52104	2.1031
VPREB3	0.658729	-1.48934	2.78707	0.00791832	0.594184	-2.52392	2.10137
TUFT1	-1.29899	-0.143776	-2.78499	0.00796135	0.594184	-2.52782	2.09901
GPR101	0.634948	-4.94635	2.78452	0.00797115	0.594184	-2.52871	2.09848
KIAA1324	0.623843	-3.23099	2.78353	0.00799156	0.594184	-2.53055	2.09737
AK4	-1.15651	0.654107	-2.7829	0.00800473	0.594184	-2.53173	2.09665
CLIP1	-0.512912	2.77825	-2.78096	0.00804517	0.595022	-2.53536	2.09446
FBXO24	0.685564	-3.97417	2.77902	0.00808586	0.595872	-2.539	2.09227
CCDC102B	1.41784	-1.68835	2.77568	0.0081563	0.598901	-2.54524	2.08851
SNORA57	0.837494	1.29885	2.77241	0.00822582	0.598971	-2.55135	2.08482
LPP	-1.06576	2.30712	-2.7712	0.00825162	0.598971	-2.5536	2.08346
AIF1L	-0.449338	2.17655	-2.77084	0.00825934	0.598971	-2.55428	2.08305
WLS	-0.682436	-0.506489	-2.76843	0.00831102	0.598971	-2.55877	2.08035
SEMA6D	-1.78805	-2.78488	-2.7682	0.00831597	0.598971	-2.55919	2.08009
LRRC43	0.838686	-4.22429	2.76707	0.00834033	0.598971	-2.5613	2.07882
KRT18	1.02897	-0.437834	2.76604	0.00836265	0.598971	-2.56322	2.07766
SKP1	-0.474874	4.07743	-2.76211	0.00844825	0.602987	-2.57055	2.07323
NEXN	-0.870739	3.29435	-2.75753	0.00854894	0.605841	-2.57908	2.06809
DHCR24	-1.67458	-2.92521	-2.75543	0.00859562	0.605841	-2.58299	2.06572
CARD17	0.868477	-1.9736	2.75494	0.00860642	0.605841	-2.5839	2.06518
PCNP	-0.632092	2.63025	-2.75283	0.00865346	0.605841	-2.58782	2.06281
SPECC1L	-0.816532	2.32797	-2.75251	0.00866072	0.605841	-2.58842	2.06245
TMEM52	0.756464	-2.49715	2.75088	0.00869721	0.605841	-2.59145	2.06062
SERPINA4	0.606313	-4.66256	2.74811	0.00875953	0.605841	-2.59658	2.05752
NFASC	0.806031	0.908578	2.74726	0.00877875	0.605841	-2.59816	2.05657
ZNF304	-1.26719	-2.10224	-2.74704	0.00878393	0.605841	-2.59858	2.05631
TET3	0.685042	-3.09479	2.74593	0.0088091	0.605841	-2.60064	2.05507
NLRP1	0.67996	-1.18106	2.74568	0.00881472	0.605841	-2.6011	2.05479
REEP3	-1.16669	-1.8685	-2.74009	0.00894279	0.61131	-2.61147	2.04853
ATP6V0E2	-1.3743	-2.67863	-2.73828	0.00898462	0.61131	-2.61483	2.0465
CCL21	0.853667	-3.30518	2.73634	0.00902956	0.61131	-2.61841	2.04433
CAPZA2	-0.594228	0.0106908	-2.733	0.00910761	0.61131	-2.6246	2.0406
SLC25A47	0.631198	-0.590129	2.73138	0.00914573	0.61131	-2.6276	2.03878
LDB2	0.955896	-0.374086	2.73066	0.00916252	0.61131	-2.62892	2.03799
SERBP1	-0.984354	1.07503	-2.73053	0.00916557	0.61131	-2.62916	2.03784
C1GALT1	-0.867957	-0.691122	-2.7279	0.00922782	0.61131	-2.63402	2.0349
TMEM191C	-1.54718	-3.16809	-2.7273	0.00924203	0.61131	-2.63513	2.03423
SEZ6L	0.856959	-3.67971	2.72547	0.00928576	0.61131	-2.63852	2.03218
ZCCHC5	-1.27948	-4.67025	-2.72541	0.00928717	0.61131	-2.63863	2.03212
RBPJL	0.683905	-4.12952	2.72345	0.00933413	0.61131	-2.64226	2.02993
PRAMEF13	0.62601	-4.70791	2.72341	0.00933492	0.61131	-2.64232	2.02989
SAR1A	-0.634038	1.32954	-2.72272	0.00935143	0.61131	-2.64359	2.02912
IGLON5	0.600126	0.263538	2.72183	0.00937302	0.61131	-2.64524	2.02812
CAP2	-0.709138	0.263936	-2.71909	0.00943924	0.61131	-2.6503	2.02506
NMNAT2	-1.74528	-2.94444	-2.71873	0.00944794	0.61131	-2.65096	2.02466
NGFRAP1	-0.426095	5.66901	-2.71865	0.00944977	0.61131	-2.6511	2.02458
KIAA1797	-1.4559	-0.479321	-2.71809	0.00946328	0.61131	-2.65213	2.02396
AP1AR	-1.24909	-1.71197	-2.71461	0.00954836	0.6116	-2.65856	2.02007
DSCAML1	0.931372	-4.61979	2.71239	0.00960278	0.6116	-2.66264	2.0176
SEC23A	-0.975384	1.92526	-2.71168	0.00962039	0.6116	-2.66396	2.01681
HIPK1	-0.781916	2.47995	-2.71145	0.00962605	0.6116	-2.66438	2.01655
METTL5	-0.530699	2.91248	-2.71035	0.00965307	0.6116	-2.66639	2.01533
PXN	0.541303	0.504372	2.70862	0.00969597	0.6116	-2.66958	2.01341
SGMS2	-1.35657	-1.79029	-2.70735	0.00972749	0.6116	-2.67191	2.012
PPFIA2	-1.60224	-2.13754	-2.70728	0.00972933	0.6116	-2.67204	2.01192
SLAIN2	-1.50899	-2.66629	-2.70352	0.00982335	0.6116	-2.67895	2.00774
ESR2	0.840206	-4.06105	2.70235	0.00985284	0.6116	-2.6811	2.00644
NCKAP1	-0.925004	0.717687	-2.70174	0.00986834	0.6116	-2.68223	2.00576
TNKS2	-0.714974	2.03133	-2.70064	0.00989614	0.6116	-2.68425	2.00453
CDHR5	0.793253	-2.47727	2.69995	0.00991358	0.6116	-2.68551	2.00377
PCMT1	-0.918439	0.121544	-2.69853	0.00994978	0.6116	-2.68813	2.00219
TMEM184A	0.673757	-1.20915	2.69792	0.00996514	0.6116	-2.68924	2.00152
CDK6	-0.837716	1.20387	-2.69758	0.00997378	0.6116	-2.68986	2.00114
FXYD5	0.655497	-0.369032	2.69745	0.00997711	0.6116	-2.6901	2.001
SRP9	-0.69506	1.50381	-2.69596	0.0100152	0.612096	-2.69283	1.99934
C5orf24	-0.875278	0.702527	-2.68792	0.010223	0.621618	-2.70757	1.99042
SNORD115-4	-1.15688	-3.94825	-2.68669	0.010255	0.621618	-2.70981	1.98906
CLC	1.96862	-2.93974	2.68264	0.0103615	0.621618	-2.71723	1.98458
PYDC2	0.613046	-4.28888	2.68187	0.0103819	0.621618	-2.71864	1.98372
C9orf5	-1.10474	0.776627	-2.68006	0.0104298	0.621618	-2.72194	1.98173
MAN1A1	-1.10697	-0.963213	-2.67993	0.0104332	0.621618	-2.72217	1.98158
CALM1	-0.741801	4.85672	-2.67979	0.0104371	0.621618	-2.72244	1.98142
ZNF644	-0.830462	-0.611567	-2.67827	0.0104776	0.621618	-2.72522	1.97974
OR2A5	0.893526	-3.35494	2.6777	0.0104929	0.621618	-2.72626	1.97911
STAMBPL1	-1.15489	-3.80822	-2.67656	0.0105231	0.621618	-2.72833	1.97785
KIAA1530	0.43787	-1.2973	2.67473	0.0105724	0.621618	-2.73168	1.97583
TYMS	-1.72119	-2.24565	-2.67287	0.0106226	0.621618	-2.73508	1.97377
MAP7D3	-0.92138	-1.00369	-2.67257	0.0106307	0.621618	-2.73563	1.97344
GPNMB	-0.800474	-0.20367	-2.67049	0.0106871	0.621618	-2.73941	1.97114
MAPRE1	-0.541587	2.28355	-2.66851	0.010741	0.621618	-2.74303	1.96895
CASQ2	-0.719659	1.39198	-2.6663	0.0108014	0.621618	-2.74704	1.96652
CMTM4	-1.0499	-0.0635796	-2.66618	0.0108046	0.621618	-2.74726	1.96639
ZBTB4	-0.546656	3.65341	-2.66236	0.0109101	0.621618	-2.75422	1.96217
SLC2A13	-0.856554	-3.36395	-2.66116	0.0109434	0.621618	-2.75641	1.96085
EMR1	0.625001	0.416782	2.65974	0.0109829	0.621618	-2.75899	1.95928
KLHL1	0.980309	-3.00088	2.65856	0.0110158	0.621618	-2.76114	1.95798
C1orf38	1.21444	-1.6256	2.65827	0.0110239	0.621618	-2.76166	1.95767
USP14	-1.65202	-1.96735	-2.65726	0.0110522	0.621618	-2.7635	1.95655
PAPPA2	0.5422	-4.68329	2.65707	0.0110573	0.621618	-2.76383	1.95635
TTC22	0.622979	-2.73291	2.65658	0.0110711	0.621618	-2.76472	1.95581
BRIX1	-1.26136	1.03908	-2.65596	0.0110885	0.621618	-2.76585	1.95513
GPCRLTM7	0.989985	-3.14334	2.65495	0.0111171	0.621618	-2.76769	1.95401
ARL8B	-0.629774	1.57632	-2.65485	0.0111198	0.621618	-2.76787	1.9539
GOLGB1	-0.71712	0.134388	-2.65365	0.0111537	0.621618	-2.77005	1.95258
LGR5	-1.22056	-4.54089	-2.65326	0.0111648	0.621618	-2.77076	1.95215
CTSS	1.06526	-2.72107	2.6525	0.0111863	0.621618	-2.77214	1.95132
ATP1B1	-0.679502	4.81684	-2.65158	0.0112124	0.621618	-2.77381	1.9503
CXCL14	-0.989898	-4.47594	-2.65068	0.0112379	0.621618	-2.77544	1.94931
DPRX	0.814038	-4.19158	2.65043	0.0112449	0.621618	-2.77589	1.94904
OR5E1P	0.573622	-3.26804	2.6503	0.0112489	0.621618	-2.77614	1.94889
IL16	0.601621	-2.85376	2.64849	0.0113004	0.621618	-2.77941	1.94691
ANKRD22	0.683546	-4.52552	2.64784	0.011319	0.621618	-2.78059	1.94619
FRK	-1.2887	-2.60522	-2.64752	0.0113282	0.621618	-2.78117	1.94584
SEC14L2	0.890069	-2.22745	2.64581	0.0113774	0.622429	-2.78427	1.94396
SIRPG	0.699862	-2.26562	2.64405	0.011428	0.622429	-2.78745	1.94203
ASB5	-0.896985	-4.72555	-2.6434	0.011447	0.622429	-2.78864	1.94131
SLC38A1	-0.672396	-2.66899	-2.64278	0.0114649	0.622429	-2.78976	1.94063
CRLF2	0.804067	-1.50963	2.63968	0.011555	0.625657	-2.79537	1.93723
RAB44	0.694258	-2.21004	2.63773	0.0116122	0.625699	-2.7989	1.93509
CA12	0.713041	-3.07733	2.63693	0.0116355	0.625699	-2.80034	1.93422
FYCO1	-0.618212	1.78582	-2.63651	0.0116478	0.625699	-2.80109	1.93376
TOM1L2	-0.764433	1.74518	-2.63372	0.0117302	0.626395	-2.80614	1.93069
ZNF418	0.864764	0.500645	2.63287	0.0117555	0.626395	-2.80768	1.92976
C16orf87	-1.1973	-1.47794	-2.63079	0.0118172	0.626395	-2.81143	1.92749
CALD1	-0.508273	6.64184	-2.63032	0.0118313	0.626395	-2.81229	1.92697
BTC	-1.21587	-3.0868	-2.62927	0.0118625	0.626395	-2.81417	1.92582
CHDH	0.571352	-2.18708	2.62829	0.011892	0.626395	-2.81595	1.92475
GAB1	-1.35763	-0.905977	-2.62809	0.0118981	0.626395	-2.81631	1.92452
UBL3	-0.792792	2.64671	-2.62677	0.0119377	0.626395	-2.81869	1.92308
EGR2	1.13687	4.12804	2.62628	0.0119524	0.626395	-2.81958	1.92255
CHPT1	-0.955376	1.12983	-2.62418	0.0120156	0.626395	-2.82335	1.92025
CXCR1	1.57677	-1.51826	2.6241	0.0120183	0.626395	-2.82351	1.92016
SNTB2	-1.01375	-1.51499	-2.62374	0.0120289	0.626395	-2.82414	1.91977
MEP1B	0.796322	-3.77109	2.62125	0.0121046	0.62873	-2.82863	1.91705
ROR1	-0.971699	-0.0856389	-2.61951	0.0121578	0.629891	-2.83177	1.91515
EPN3	-0.92598	-4.64251	-2.6178	0.0122104	0.631013	-2.83485	1.91327
TOR1AIP1	-0.498853	0.456125	-2.61671	0.0122438	0.631143	-2.83681	1.91208
CXorf21	0.957376	-2.11122	2.61358	0.0123405	0.631799	-2.84244	1.90867
RNASET2	0.767116	-1.55171	2.61261	0.0123707	0.631799	-2.84419	1.9076
IRF7	1.09614	1.92281	2.61178	0.0123965	0.631799	-2.84568	1.9067
TM9SF2	-0.710469	1.4953	-2.61137	0.0124092	0.631799	-2.84641	1.90626
TM9SF3	-0.843808	0.580188	-2.6112	0.0124146	0.631799	-2.84672	1.90607
OXT	0.709444	-0.42141	2.61031	0.0124422	0.631799	-2.84831	1.9051
IPO5	-0.688911	0.945286	-2.6074	0.0125336	0.63486	-2.85354	1.90192
TARS	-0.938503	0.201363	-2.60418	0.0126352	0.63842	-2.85931	1.89842
MRGPRE	0.619291	-0.277566	2.60189	0.012708	0.640008	-2.86342	1.89592
DYDC1	-0.903775	-4.79913	-2.60037	0.0127566	0.640008	-2.86615	1.89427
SRSF4	-0.486509	2.9668	-2.60024	0.0127607	0.640008	-2.86638	1.89413
ZNF180	-1.3543	-4.22442	-2.59845	0.012818	0.641277	-2.86959	1.89218
SELV	0.624513	-3.2398	2.59749	0.0128488	0.641277	-2.8713	1.89114
RFFL	-0.763866	2.85349	-2.59477	0.0129366	0.642143	-2.87617	1.88818
YJEFN3	0.710452	-0.0708416	2.59386	0.0129661	0.642143	-2.8778	1.88719
TMEM71	0.819637	-2.18038	2.59266	0.0130052	0.642143	-2.87995	1.88588
DTX4	1.33263	-3.6139	2.59186	0.0130311	0.642143	-2.88137	1.88502
SYK	1.03349	-3.31046	2.5916	0.0130397	0.642143	-2.88184	1.88473
RBM12	-1.23281	-0.553441	-2.59113	0.0130549	0.642143	-2.88267	1.88423
RBP3	-0.737619	-5.0794	-2.58907	0.0131223	0.643908	-2.88635	1.88199
DOCK5	-1.01337	-1.96869	-2.5854	0.0132432	0.645968	-2.8929	1.87801
DCLRE1B	-0.884637	-4.07101	-2.58458	0.0132704	0.645968	-2.89437	1.87711
HLA-A	0.540927	2.71874	2.58446	0.0132745	0.645968	-2.89459	1.87698
DUSP15	0.658114	-0.0773599	2.58396	0.0132909	0.645968	-2.89547	1.87645
MAG	0.697277	-1.18644	2.58106	0.0133875	0.648652	-2.90065	1.8733
KRT8P41	0.714964	-2.99999	2.5804	0.0134096	0.648652	-2.90182	1.87258
ABCD2	-1.0524	-4.30289	-2.57915	0.0134514	0.649135	-2.90405	1.87123
SLC11A1	0.754447	-2.22933	2.57785	0.0134953	0.649715	-2.90637	1.86982
CNGA2	-1.34039	-4.46715	-2.57457	0.0136061	0.653004	-2.91221	1.86627
Q2I700	0.480222	-4.22765	2.57394	0.0136276	0.653004	-2.91334	1.86558
TAF5L	-0.654495	-2.21531	-2.57097	0.0137287	0.65631	-2.91862	1.86237
NMB	1.56913	-0.959736	2.5683	0.0138203	0.659146	-2.92336	1.85948
HNRNPH2	-0.467555	1.08655	-2.56722	0.0138576	0.659381	-2.92528	1.85831
PURA	-1.08126	2.81662	-2.56429	0.0139587	0.660527	-2.93047	1.85516
FAM47E	-1.17635	-2.8814	-2.56398	0.0139697	0.660527	-2.93104	1.85481
SKA2	-0.781918	0.909399	-2.56372	0.0139787	0.660527	-2.9315	1.85453
TIMM8B	-0.526841	1.47084	-2.56041	0.0140942	0.664446	-2.93737	1.85096
PSME4	-0.67391	-2.02735	-2.55722	0.0142062	0.666779	-2.94301	1.84752
RAI14	-0.892021	0.643883	-2.55714	0.014209	0.666779	-2.94316	1.84744
ACTL7B	-0.82403	-4.52879	-2.55547	0.0142679	0.666933	-2.94611	1.84564
MYOM1	-0.841079	2.53032	-2.5552	0.0142777	0.666933	-2.94659	1.84534
NLRP14	0.773025	-2.51701	2.55421	0.0143126	0.66704	-2.94834	1.84428
TNFRSF1B	0.818835	-1.69562	2.55092	0.0144301	0.668699	-2.95417	1.84073
OR56A1	0.615882	-4.67925	2.55063	0.0144403	0.668699	-2.95467	1.84042
KRT8	0.56776	-0.102276	2.55046	0.0144465	0.668699	-2.95498	1.84024
SIGLEC8	0.811169	-3.59588	2.5483	0.014524	0.670766	-2.95879	1.83791
RAB3GAP1	-0.595957	1.97094	-2.54623	0.0145987	0.672693	-2.96245	1.83569
BSCL2	-1.54092	-0.734041	-2.54223	0.0147442	0.675334	-2.96952	1.83138
DBN1	-0.808692	3.09117	-2.54171	0.0147631	0.675334	-2.97043	1.83082
TRAF3IP3	0.977155	-3.29378	2.5416	0.014767	0.675334	-2.97062	1.83071
OTUD6B	-0.964571	-2.77707	-2.53982	0.0148323	0.675334	-2.97377	1.82879
PGGT1B	-0.72828	-2.12999	-2.5384	0.0148846	0.675334	-2.97628	1.82726
ETV1	-0.735253	-2.48423	-2.53818	0.0148924	0.675334	-2.97665	1.82704
PCK1	-1.48644	-3.64636	-2.53546	0.0149929	0.675334	-2.98144	1.82411
CCRL2	0.883325	-3.18411	2.53545	0.0149935	0.675334	-2.98147	1.8241
RIN3	1.24738	-2.49068	2.53369	0.0150587	0.675334	-2.98456	1.82221
C11orf9	0.639769	-2.94542	2.53223	0.0151133	0.675334	-2.98714	1.82064
CISD3	0.527979	2.08318	2.53183	0.0151283	0.675334	-2.98785	1.82021
MYEF2	-1.21122	-1.15434	-2.52996	0.0151983	0.675334	-2.99114	1.81821
STIM2	-0.592268	-1.71006	-2.52973	0.0152066	0.675334	-2.99153	1.81797
TBC1D26	0.877602	-2.17753	2.5295	0.0152155	0.675334	-2.99195	1.81771
MS4A3	1.02201	-3.75501	2.52895	0.0152362	0.675334	-2.99291	1.81712
C6orf222	0.74749	-4.12787	2.52827	0.0152615	0.675334	-2.99409	1.8164
CAMSAP2	-0.615239	0.887741	-2.52739	0.0152949	0.675334	-2.99565	1.81545
FAM190B	-0.761435	1.71933	-2.52736	0.0152961	0.675334	-2.99571	1.81542
ENPP2	-1.62546	-0.385385	-2.52433	0.0154107	0.675334	-3.00103	1.81218
SIX4	-1.08322	-3.49493	-2.52416	0.0154173	0.675334	-3.00133	1.81199
OGDHL	-1.00233	-4.37634	-2.5216	0.0155148	0.675334	-3.00582	1.80925
CCDC169	-0.717307	-5.05426	-2.52036	0.0155624	0.675334	-3.008	1.80792
TMCO2	0.536607	-1.18625	2.52011	0.0155717	0.675334	-3.00843	1.80766
GULP1	-0.782634	1.01704	-2.52007	0.0155735	0.675334	-3.00851	1.80761
HSD52	0.750713	-4.18932	2.51999	0.0155765	0.675334	-3.00864	1.80753
SOST	-1.60894	-3.36651	-2.51895	0.0156165	0.675334	-3.01047	1.80642
CAMP	0.877148	-3.86624	2.51885	0.0156204	0.675334	-3.01065	1.80631
RGS21	0.700471	-3.81954	2.51848	0.0156346	0.675334	-3.0113	1.80591
IARS	-0.573695	0.301895	-2.51837	0.0156388	0.675334	-3.01149	1.8058
NSRP1	-0.830307	0.555722	-2.51766	0.0156658	0.675334	-3.01272	1.80505
HSPB7	-1.38428	0.577246	-2.51726	0.0156816	0.675334	-3.01343	1.80461
ZEB1	-0.476682	2.71753	-2.51584	0.0157363	0.676265	-3.01591	1.8031
SNORD73A	-1.58394	-0.639808	-2.51451	0.0157879	0.677056	-3.01824	1.80168
TSLP	-1.17971	-4.37649	-2.50863	0.016018	0.683108	-3.02854	1.79539
RNF181	-0.88252	3.21627	-2.50831	0.0160303	0.683108	-3.02909	1.79506
CLCN4	-0.873782	-3.64448	-2.50825	0.0160326	0.683108	-3.02919	1.79499
LBH	-1.03084	1.64183	-2.50638	0.0161065	0.683108	-3.03246	1.793
PIF1	1.00901	-3.88294	2.506	0.0161218	0.683108	-3.03314	1.79259
CAPS2	-1.08344	-3.42467	-2.5056	0.0161377	0.683108	-3.03384	1.79216
GCGR	0.70327	-4.42998	2.50461	0.0161769	0.683108	-3.03557	1.7911
AGSK1	0.570091	-0.444665	2.50332	0.0162282	0.683108	-3.03782	1.78973
E2F4	0.904002	0.856918	2.50285	0.0162467	0.683108	-3.03863	1.78924
PRDM6	-1.20586	0.0733082	-2.50124	0.0163112	0.683108	-3.04145	1.78751
TMEM64	-1.09119	-2.52275	-2.50082	0.0163279	0.683108	-3.04218	1.78707
FREM2	0.754918	-3.4729	2.50023	0.0163515	0.683108	-3.0432	1.78644
FAIM	-1.18924	-0.189286	-2.49917	0.0163941	0.683108	-3.04505	1.78531
ADAD1	-0.96295	-4.47814	-2.49642	0.0165051	0.683108	-3.04985	1.78238
PPP1R12A	-0.580817	5.10985	-2.49475	0.0165725	0.683108	-3.05275	1.78061
C3orf14	-1.53372	-2.50466	-2.49389	0.0166075	0.683108	-3.05425	1.77969
PRKD2	0.639934	-0.640262	2.49325	0.0166335	0.683108	-3.05536	1.77902
LENEP	0.964006	-3.77053	2.4928	0.0166521	0.683108	-3.05616	1.77853
SRL	-1.15025	1.09779	-2.49273	0.0166548	0.683108	-3.05627	1.77846
RLBP1	0.718407	-3.06528	2.49235	0.0166704	0.683108	-3.05694	1.77805
PBOV1	0.664558	-4.32645	2.49126	0.0167151	0.683108	-3.05884	1.77689
NCF1	1.36342	-0.517544	2.4907	0.0167377	0.683108	-3.0598	1.77631
TCP11	0.523794	-4.2957	2.49048	0.0167469	0.683108	-3.06019	1.77607
NLRP12	0.977766	-3.5101	2.49038	0.0167511	0.683108	-3.06037	1.77596
UBQLN1	-0.843719	-0.82807	-2.49002	0.0167656	0.683108	-3.06099	1.77558
KCNJ2	1.88875	0.623379	2.48803	0.0168474	0.685072	-3.06445	1.77347
KIF21A	-0.88996	-3.95642	-2.48458	0.0169902	0.689506	-3.07045	1.7698
FAM13B	-0.912466	0.295783	-2.48222	0.0170883	0.68999	-3.07454	1.7673
LPIN3	0.799097	1.09189	2.48134	0.0171255	0.68999	-3.07608	1.76636
CCL7	-1.40183	-3.61469	-2.48108	0.0171362	0.68999	-3.07652	1.76609
ZNF45	-0.798781	-4.05533	-2.48105	0.0171374	0.68999	-3.07657	1.76606
CCND1	-1.21145	2.58923	-2.47955	0.0172005	0.691168	-3.07919	1.76446
ZFP106	-0.610542	2.01345	-2.47454	0.0174116	0.694293	-3.08785	1.75916
STC1	1.12576	1.94146	2.47358	0.0174527	0.694293	-3.08953	1.75814
PAQR9	0.615641	-3.74222	2.47341	0.0174597	0.694293	-3.08981	1.75796
CLEC4GP1	0.545896	-3.90867	2.47213	0.0175145	0.694293	-3.09204	1.7566
FCN1	1.28487	0.55893	2.47143	0.0175445	0.694293	-3.09325	1.75586
RABGAP1L	-0.675146	-0.625731	-2.47068	0.0175765	0.694293	-3.09455	1.75507
CES1P2	-0.981766	-4.10322	-2.47008	0.017602	0.694293	-3.09558	1.75444
TCEB3C	0.946306	-2.14249	2.46953	0.0176258	0.694293	-3.09654	1.75385
SP140	0.514135	-2.36531	2.46857	0.017667	0.694293	-3.09819	1.75284
ATP5J	-0.557096	4.22036	-2.46831	0.017678	0.694293	-3.09864	1.75257
ZDHHC23	0.521612	-0.874838	2.46736	0.0177193	0.694293	-3.10029	1.75155
NLGN4Y	0.685588	-3.51102	2.46697	0.0177358	0.694293	-3.10095	1.75115
COX6C	-0.360665	5.683	-2.46536	0.0178057	0.694293	-3.10375	1.74944
BBOX1	0.848037	-2.93093	2.465	0.0178213	0.694293	-3.10437	1.74906
SMARCA5-AS1	-0.810411	0.198056	-2.46396	0.0178666	0.694293	-3.10617	1.74796
MED13L	-0.682758	1.87909	-2.46113	0.0179899	0.694293	-3.11105	1.74497
MX2	0.578182	0.756396	2.46105	0.0179933	0.694293	-3.11119	1.74489
TSPYL5	-0.858322	-1.31472	-2.46043	0.0180202	0.694293	-3.11225	1.74424
SLC24A4	0.567015	-2.14101	2.45782	0.0181348	0.694293	-3.11675	1.74149
STAG3	0.527777	-0.634689	2.45737	0.0181547	0.694293	-3.11752	1.74101
ADRA1B	-0.789696	1.65191	-2.45658	0.0181899	0.694293	-3.1189	1.74017
LHFPL1	0.891306	-3.9874	2.45455	0.0182795	0.694293	-3.12239	1.73804
YIPF6	-0.878215	2.28534	-2.45324	0.0183379	0.694293	-3.12465	1.73665
ADD3	-1.33289	-1.36513	-2.45315	0.0183419	0.694293	-3.1248	1.73656
CYCS	-0.758918	0.454541	-2.45093	0.018441	0.694293	-3.12862	1.73422
TTLL9	0.649694	-1.70212	2.44965	0.0184982	0.694293	-3.13082	1.73287
PPP1R3C	-0.689058	4.95852	-2.44928	0.018515	0.694293	-3.13147	1.73248
GPR4	1.72453	0.240174	2.44909	0.0185231	0.694293	-3.13178	1.73229
GCRG224	0.655848	-1.77152	2.44889	0.0185322	0.694293	-3.13213	1.73207
GPR157	0.574129	-4.38103	2.44875	0.0185388	0.694293	-3.13238	1.73192
PI16	-1.56926	1.10819	-2.44845	0.0185519	0.694293	-3.13288	1.73161
GABARAPL1	-0.486491	3.87753	-2.44732	0.0186031	0.694293	-3.13483	1.73042
NARS2	-1.22266	-3.41313	-2.44716	0.0186101	0.694293	-3.1351	1.73025
SNORA36A	0.655427	-2.3313	2.44562	0.0186799	0.694293	-3.13775	1.72863
FFAR2	0.658836	-1.62051	2.44428	0.0187407	0.694293	-3.14006	1.72721
SERPINE1	-1.59625	-0.259548	-2.44399	0.0187537	0.694293	-3.14055	1.72691
FCHSD2	-0.537874	1.61306	-2.443	0.0187985	0.694293	-3.14224	1.72588
SPG11	-0.805099	0.83841	-2.44225	0.0188328	0.694293	-3.14353	1.72509
PPP2CB	-0.833485	2.94414	-2.44219	0.0188355	0.694293	-3.14364	1.72502
GNA13	-0.874185	0.352127	-2.44215	0.0188373	0.694293	-3.14371	1.72498
EIF2AK3	-1.61281	-1.76067	-2.44157	0.0188638	0.694293	-3.1447	1.72437
Q8WNA4	-1.03743	-1.67096	-2.43873	0.0189939	0.694293	-3.14958	1.72139
NCAPH2	0.624766	0.481635	2.43806	0.0190246	0.694293	-3.15072	1.72069
CCP110	-0.932598	1.1008	-2.43789	0.0190327	0.694293	-3.15102	1.7205
IMPG2	0.541835	-3.92799	2.43772	0.0190403	0.694293	-3.1513	1.72033
ZBTB41	-1.24971	-2.51475	-2.43664	0.01909	0.694293	-3.15315	1.71919
DGKH	-1.2545	-2.39128	-2.43553	0.0191416	0.694293	-3.15507	1.71802
C2orf65	0.659082	-2.84731	2.43404	0.0192106	0.694293	-3.15762	1.71646
C4orf3	-0.518384	4.2372	-2.43357	0.0192323	0.694293	-3.15841	1.71597
SH3PXD2A	-0.739175	2.14173	-2.43296	0.0192607	0.694293	-3.15946	1.71533
PERP	-0.852885	1.4747	-2.43153	0.0193273	0.694293	-3.16191	1.71383
AMZ2	-0.603199	0.844387	-2.43136	0.0193354	0.694293	-3.1622	1.71365
HCG26	1.25823	-3.71329	2.42889	0.019451	0.694293	-3.16643	1.71106
SUN5	0.596974	-2.08244	2.4288	0.0194553	0.694293	-3.16658	1.71096
OR51V1	0.481601	-4.9718	2.42675	0.0195514	0.694293	-3.17007	1.70882
GFPT1	-0.850051	-0.203449	-2.42661	0.0195582	0.694293	-3.17032	1.70867
API5	-0.885239	0.160895	-2.42499	0.0196349	0.694293	-3.17309	1.70697
ZNF529	-0.906963	-0.380425	-2.42409	0.0196775	0.694293	-3.17463	1.70603
SULT2A1	0.511863	-4.47477	2.42161	0.0197953	0.694293	-3.17885	1.70344
ACOT6	0.704352	-3.96004	2.42134	0.0198081	0.694293	-3.17931	1.70316
PCDHB6	-1.02742	-4.02586	-2.41963	0.0198899	0.694293	-3.18223	1.70137
SNORD27	-1.25658	-2.1497	-2.41899	0.0199207	0.694293	-3.18333	1.70069
PPFIBP1	-0.653653	-0.225302	-2.41829	0.019954	0.694293	-3.18451	1.69997
AEBP2	-0.657614	2.46162	-2.41762	0.0199863	0.694293	-3.18565	1.69927
CGREF1	0.589069	-1.65901	2.41735	0.0199994	0.694293	-3.18612	1.69898
OR51M1	0.679388	-3.23911	2.41733	0.0200004	0.694293	-3.18615	1.69896
PSG10P	0.624898	-3.80711	2.41511	0.0201076	0.694293	-3.18994	1.69664
SYT12	-0.965722	-2.48721	-2.4141	0.0201564	0.694293	-3.19165	1.69559
SCRIB	0.531522	1.91559	2.41355	0.0201833	0.694293	-3.1926	1.69501
SAMD7	0.651139	-3.57275	2.41336	0.0201925	0.694293	-3.19292	1.69481
KRTAP3-2	0.652338	-4.15505	2.41315	0.0202024	0.694293	-3.19327	1.6946
ITGB4	1.20192	0.557422	2.41112	0.0203015	0.694293	-3.19673	1.69247
RNF175	1.17596	-3.92039	2.40938	0.0203865	0.694293	-3.19969	1.69066
UBE2E1	-1.41238	0.543824	-2.4091	0.0204	0.694293	-3.20015	1.69037
KRTAP4-8	0.6668	-2.66276	2.4089	0.0204099	0.694293	-3.2005	1.69016
PTPRH	0.637382	-1.71232	2.40863	0.0204233	0.694293	-3.20096	1.68987
ISM2	0.677639	-2.81537	2.40825	0.0204418	0.694293	-3.2016	1.68948
KCNMA1	-1.02325	0.554406	-2.40799	0.0204547	0.694293	-3.20205	1.68921
EXOSC3	-0.907101	0.708406	-2.40743	0.0204824	0.694293	-3.20301	1.68862
AFG3L1P	0.601522	-1.30629	2.40501	0.0206016	0.694293	-3.20711	1.6861
MPZL3	1.11033	-3.95071	2.40483	0.0206102	0.694293	-3.20741	1.68592
TREM1	0.858887	-2.6706	2.40394	0.0206544	0.694293	-3.20892	1.68499
DKK3	-0.536073	1.86447	-2.403	0.0207012	0.694293	-3.21053	1.684
ATG10	-0.691877	-3.98661	-2.40251	0.0207256	0.694293	-3.21136	1.68349
TMEM14A	-0.677738	2.11148	-2.40195	0.0207533	0.694293	-3.2123	1.68291
SNORD88C	0.724077	-1.41177	2.40149	0.020776	0.694293	-3.21307	1.68244
MEOX2	-0.645981	-4.67708	-2.40084	0.0208086	0.694293	-3.21418	1.68176
NDUFA5	-0.546053	3.87826	-2.40055	0.020823	0.694293	-3.21467	1.68146
RAB4A	-1.16316	-1.18339	-2.40025	0.0208378	0.694293	-3.21518	1.68115
PRPH	-1.66352	-1.99976	-2.39975	0.0208629	0.694293	-3.21603	1.68063
IFT74	-0.696461	-3.73742	-2.39898	0.0209014	0.694293	-3.21733	1.67982
ROCK1	-0.688238	1.7892	-2.39755	0.0209733	0.694293	-3.21976	1.67833
AOC3	-0.468771	5.10332	-2.39675	0.0210137	0.694293	-3.22112	1.6775
P06788	-0.974735	-4.38209	-2.39579	0.0210622	0.694293	-3.22275	1.6765
FCN3	0.494973	-0.732419	2.39509	0.0210974	0.694293	-3.22393	1.67577
GALNTL6	0.52303	-4.71989	2.39254	0.0212265	0.694293	-3.22824	1.67312
DLG1	-1.00363	-1.60604	-2.39252	0.0212273	0.694293	-3.22827	1.67311
RAD17	-0.882793	-2.88166	-2.39241	0.0212333	0.694293	-3.22847	1.67298
C17orf66	0.699282	-4.62577	2.39223	0.0212421	0.694293	-3.22876	1.6728
CD38	0.789109	-3.96847	2.39147	0.0212811	0.694293	-3.23006	1.67201
KLHL31	0.655102	-3.95339	2.39115	0.0212969	0.694293	-3.23059	1.67168
MAP4K5	-1.05041	0.402601	-2.3911	0.0212999	0.694293	-3.23068	1.67162
CRY1	-0.728529	-1.87591	-2.39102	0.0213036	0.694293	-3.23081	1.67155
RSU1	-0.489678	0.16832	-2.39081	0.0213143	0.694293	-3.23116	1.67133
RAB39	0.708843	-4.94863	2.39065	0.0213228	0.694293	-3.23144	1.67116
CD5	0.911965	-3.82616	2.38983	0.0213645	0.694293	-3.23282	1.67031
C6orf145	-1.22422	-0.847776	-2.38966	0.021373	0.694293	-3.2331	1.67014
SFXN4	0.700202	-0.148872	2.38937	0.0213879	0.694293	-3.2336	1.66983
CCR1	1.02693	-1.80718	2.38915	0.0213992	0.694293	-3.23397	1.6696
NPPB	0.590397	-1.40346	2.38889	0.0214128	0.694293	-3.23442	1.66933
TRIM36	-1.01345	-0.88255	-2.38864	0.0214256	0.694293	-3.23484	1.66907
USP22	-1.08897	1.16768	-2.38798	0.0214594	0.694293	-3.23596	1.66838
RSPH3	-0.693759	-1.34237	-2.38749	0.0214843	0.694293	-3.23678	1.66788
RMND1	-1.03796	-2.89081	-2.38606	0.0215577	0.694293	-3.23919	1.6664
SNORA40	-1.25927	-1.26864	-2.3849	0.0216175	0.694293	-3.24114	1.66519
RS1	0.586072	-4.84347	2.38335	0.021698	0.694293	-3.24377	1.66358
SLC26A9	0.485297	-4.91775	2.38179	0.0217787	0.694293	-3.24639	1.66197
C1orf216	-1.20463	-3.33977	-2.38125	0.0218072	0.694293	-3.24732	1.6614
KRTAP23-1	0.596005	-2.7324	2.38112	0.0218138	0.694293	-3.24753	1.66127
NSUN6	0.936322	1.07768	2.38096	0.0218219	0.694293	-3.24779	1.66111
KLK15	0.641687	-4.85892	2.38096	0.021822	0.694293	-3.24779	1.66111
KCTD9	-0.562364	1.04911	-2.38045	0.0218484	0.694293	-3.24865	1.66058
SNORA75	-0.578896	-0.125938	-2.37948	0.0218991	0.694293	-3.25029	1.65957
NIPSNAP3B	-0.728871	-3.60923	-2.37803	0.0219753	0.694293	-3.25274	1.65806
HMHA1	1.41821	-1.83398	2.37774	0.0219905	0.694293	-3.25323	1.65777
C15orf57	-1.0748	-0.309833	-2.37666	0.0220468	0.694293	-3.25503	1.65665
BCAS2	-0.553257	1.47017	-2.37594	0.0220848	0.694293	-3.25625	1.65591
RAB11A	-1.39371	-1.23357	-2.37586	0.022089	0.694293	-3.25639	1.65582
RIF1	-0.996146	-0.508296	-2.37584	0.0220904	0.694293	-3.25643	1.6558
AKAP5	-0.75984	-3.79816	-2.37511	0.0221285	0.694293	-3.25765	1.65505
OASL	1.01376	-2.80802	2.37459	0.0221562	0.694293	-3.25853	1.6545
DOCK1	-0.708802	2.76316	-2.3737	0.022203	0.694293	-3.26002	1.65359
DKFZP761C1711	-1.31499	-3.09841	-2.37291	0.022245	0.694293	-3.26135	1.65277
WDYHV1	-1.08546	-2.55391	-2.37156	0.0223168	0.694293	-3.26363	1.65137
KAT2A	0.873086	1.8322	2.36991	0.0224046	0.694293	-3.2664	1.64966
VPS53	-0.552056	-2.48475	-2.36924	0.0224404	0.694293	-3.26753	1.64897
FBXW12	0.626745	-2.74899	2.36884	0.0224615	0.694293	-3.26819	1.64856
SMARCB1	-0.552364	1.17245	-2.36872	0.0224678	0.694293	-3.26839	1.64844
AMIGO3	0.685943	-2.39908	2.3683	0.0224902	0.694293	-3.26909	1.64801
WFIKKN1	0.783159	-3.8696	2.36784	0.0225151	0.694293	-3.26987	1.64753
RBAK-LOC389458	0.54398	1.12262	2.36696	0.0225622	0.694293	-3.27135	1.64662
MTMR12	-1.91733	-0.578635	-2.36671	0.0225758	0.694293	-3.27177	1.64636
IGSF10	0.554743	-4.96377	2.36499	0.0226684	0.694293	-3.27466	1.64458
SDR9C7	0.671303	-4.52362	2.3635	0.0227486	0.694293	-3.27715	1.64304
ARRDC5	0.739619	-3.77087	2.36328	0.0227604	0.694293	-3.27752	1.64282
PAIP1	-0.548337	-0.757488	-2.36292	0.02278	0.694293	-3.27813	1.64245
SNX10	0.782915	-3.25014	2.35966	0.0229573	0.694293	-3.2836	1.63908
ZNF818P	0.852291	-4.07392	2.35961	0.02296	0.694293	-3.28368	1.63903
COL12A1	-1.18487	-0.233409	-2.35907	0.022989	0.694293	-3.28457	1.63848
OR4C1P	0.748394	-3.97593	2.35856	0.0230173	0.694293	-3.28544	1.63795
ALOX15	0.673487	-2.04304	2.35825	0.0230339	0.694293	-3.28595	1.63763
C6orf108	-0.867605	1.58037	-2.35812	0.0230409	0.694293	-3.28616	1.6375
PADI4	0.642641	-4.62521	2.3578	0.0230587	0.694293	-3.2867	1.63717
KIAA1045	0.798506	-4.06492	2.35694	0.0231057	0.694293	-3.28814	1.63628
SNORD115-5	-1.08558	-4.08156	-2.35643	0.0231335	0.694293	-3.28899	1.63576
DNAJC3	-0.918144	-1.89335	-2.35624	0.0231443	0.694293	-3.28932	1.63556
SUB1	-0.807892	0.936958	-2.3562	0.0231463	0.694293	-3.28938	1.63552
CDK14	-1.50376	-2.42775	-2.3556	0.0231794	0.694293	-3.29039	1.6349
OSM	0.534104	-1.27496	2.35558	0.0231804	0.694293	-3.29042	1.63488
C1orf198	-0.575033	3.70242	-2.35535	0.023193	0.694293	-3.2908	1.63464
FMNL1	0.838084	-1.72239	2.35533	0.0231943	0.694293	-3.29084	1.63462
LOH12CR1	-1.25719	-1.96741	-2.35462	0.0232334	0.694293	-3.29203	1.63389
DUSP16	-1.45534	-1.3905	-2.35277	0.0233353	0.694293	-3.29511	1.63199
UBE2T	-1.31996	-2.63604	-2.35064	0.0234537	0.694293	-3.29868	1.62979
PDCD6IP	-0.632169	-0.217279	-2.35053	0.0234596	0.694293	-3.29886	1.62968
UNKL	-0.687062	-1.67747	-2.34943	0.0235206	0.694293	-3.30069	1.62855
EREG	0.806043	-2.9647	2.34901	0.0235441	0.694293	-3.30139	1.62812
STARD3	0.647032	0.673601	2.3475	0.0236285	0.694293	-3.30391	1.62656
MEFV	0.880036	-2.19427	2.34606	0.0237092	0.694293	-3.30632	1.62508
ZHX1	-1.01466	-1.17405	-2.34581	0.0237235	0.694293	-3.30674	1.62482
MANSC4	-0.592725	-4.90903	-2.34545	0.0237432	0.694293	-3.30733	1.62446
MME	0.667442	-2.70864	2.3446	0.0237911	0.694293	-3.30875	1.62358
CYP2S1	0.646655	-3.91894	2.34438	0.0238037	0.694293	-3.30912	1.62336
ZMYND15	0.695406	-1.38746	2.3431	0.0238756	0.694293	-3.31125	1.62205
TAGAP	0.76029	-4.52985	2.34254	0.0239072	0.694293	-3.31218	1.62147
FLNC	-0.841032	2.56951	-2.3419	0.0239434	0.694293	-3.31325	1.62081
TMEM131	-0.853261	0.549241	-2.34115	0.0239863	0.694293	-3.31451	1.62004
CEP68	-0.9357	-0.673609	-2.34107	0.0239908	0.694293	-3.31464	1.61996
RDH8	0.659497	-2.41785	2.34043	0.0240271	0.694293	-3.3157	1.6193
DBH	0.734765	-3.8867	2.34013	0.0240438	0.694293	-3.31619	1.619
VCL	-0.545983	4.3034	-2.33997	0.0240534	0.694293	-3.31648	1.61882
OR2B11	0.886399	-1.31847	2.3397	0.0240685	0.694293	-3.31692	1.61855
CENPV	-0.814595	-4.50757	-2.33916	0.0240995	0.694293	-3.31782	1.61799
ZNF259	-0.712037	0.955211	-2.33715	0.0242137	0.694293	-3.32115	1.61594
C1orf162	1.62182	-0.502551	2.33622	0.0242671	0.694293	-3.3227	1.61498
CYP4F30P	0.682388	-3.24832	2.33614	0.0242717	0.694293	-3.32284	1.6149
CLEC7A	1.29822	-3.54837	2.33607	0.024276	0.694293	-3.32296	1.61482
PPEF1	0.447306	-5.15564	2.33578	0.0242927	0.694293	-3.32345	1.61452
NPY5R	-0.928897	-3.2406	-2.33506	0.0243337	0.694293	-3.32464	1.61379
RAMP3	0.821382	-1.43581	2.3344	0.0243714	0.694293	-3.32573	1.61312
SLAMF1	0.603008	-3.38785	2.33428	0.0243786	0.694293	-3.32593	1.61299
CLP1	-1.63108	-2.58124	-2.33317	0.0244428	0.694293	-3.32779	1.61185
GPSM3	0.565084	2.04014	2.33262	0.0244744	0.694293	-3.3287	1.61129
MYO1G	1.07848	-2.39617	2.3324	0.0244872	0.694293	-3.32906	1.61106
VAMP4	-0.791272	-1.61088	-2.33238	0.0244882	0.694293	-3.32909	1.61104
PDE8B	-1.10598	-2.27923	-2.33183	0.0245198	0.694293	-3.33	1.61048
HPGD	0.76505	-4.65911	2.33148	0.0245403	0.694293	-3.33059	1.61012
LIPM	0.719346	-2.97669	2.33135	0.0245478	0.694293	-3.33081	1.60999
DFNB31	0.70923	-2.48134	2.33049	0.0245975	0.694293	-3.33223	1.60911
LRIG1	-0.460513	0.825505	-2.32974	0.0246409	0.694293	-3.33347	1.60834
SLC23A1	0.784909	-3.7507	2.3292	0.0246726	0.694293	-3.33437	1.60779
POLR3GL	-0.582202	2.28504	-2.32829	0.0247253	0.694293	-3.33587	1.60686
CDR2	-1.04511	-1.3476	-2.32729	0.0247835	0.694293	-3.33753	1.60584
PDXDC1	-0.619526	0.504544	-2.32717	0.0247908	0.694293	-3.33774	1.60571
KLF10	-0.590989	2.96801	-2.32641	0.0248354	0.694293	-3.339	1.60493
ICAM3	1.01487	2.01271	2.32627	0.0248431	0.694293	-3.33922	1.60479
LIPN	0.723104	-4.45736	2.32493	0.0249219	0.694293	-3.34145	1.60342
PRKAR1A	-0.457794	3.57152	-2.32493	0.024922	0.694293	-3.34145	1.60342
DDX11L2	0.924774	-1.72289	2.32473	0.0249339	0.694293	-3.34179	1.60321
DUX4L9	0.643143	-1.39269	2.32357	0.0250016	0.694293	-3.3437	1.60203
PTP4A2	-0.998545	-0.232225	-2.323	0.0250355	0.694293	-3.34465	1.60144
GABRQ	0.599222	-3.94873	2.32276	0.0250497	0.694293	-3.34505	1.6012
RPS6KA3	-0.575593	-0.396272	-2.32259	0.0250595	0.694293	-3.34533	1.60103
IQCF3	0.729127	-2.49648	2.32176	0.0251084	0.694293	-3.3467	1.60018
LRP12	-1.02202	-4.34945	-2.3217	0.0251121	0.694293	-3.3468	1.60012
PCOLCE	-1.0909	0.443191	-2.32095	0.0251562	0.694293	-3.34803	1.59936
SLC6A20	-1.36209	-4.32854	-2.32079	0.0251659	0.694293	-3.34831	1.59919
ANKRD20A5P	0.521294	-2.24005	2.3202	0.0252006	0.694293	-3.34928	1.59859
FAM59B	-0.721178	-4.57053	-2.31976	0.0252267	0.694293	-3.35	1.59814
SLC6A13	-1.13391	-2.70353	-2.31902	0.025271	0.694293	-3.35124	1.59738
PCDHB7	-1.18998	-4.22029	-2.31871	0.0252895	0.694293	-3.35175	1.59706
IRGQ	-0.542565	-0.722251	-2.31823	0.0253177	0.694293	-3.35254	1.59658
GUCY2GP	0.4716	-3.61224	2.31813	0.025324	0.694293	-3.35271	1.59647
FAM122A	-1.09893	0.881329	-2.31756	0.0253577	0.694293	-3.35365	1.59589
HCK	0.883076	-1.96268	2.31673	0.0254072	0.694293	-3.35502	1.59504
FGFR1	-0.687351	-0.373544	-2.31597	0.0254528	0.694293	-3.35628	1.59426
EIF4G2	-0.43994	2.92844	-2.31543	0.025485	0.694293	-3.35717	1.59371
KRT82	0.637302	-3.86956	2.31513	0.0255029	0.694293	-3.35766	1.59341
PLA2G5	0.776362	-0.877491	2.31451	0.0255403	0.694293	-3.35869	1.59277
MON2	-0.854468	-0.864832	-2.3144	0.0255465	0.694293	-3.35886	1.59267
SYNCRIP	-0.615328	0.469358	-2.31383	0.0255811	0.694293	-3.35982	1.59208
tAKR	-0.968064	-4.44027	-2.31363	0.0255928	0.694293	-3.36014	1.59188
TTLL13	0.831684	-3.48474	2.31342	0.0256057	0.694293	-3.36049	1.59166
PYCARD	0.944469	-0.360381	2.31315	0.0256218	0.694293	-3.36094	1.59139
WFIKKN2	0.591743	-3.46442	2.31274	0.0256463	0.694293	-3.36161	1.59098
XAGE2B	0.725161	-2.10128	2.31247	0.0256629	0.694293	-3.36206	1.59069
MYLK4	-1.16981	-3.55573	-2.31236	0.0256695	0.694293	-3.36224	1.59058
ZSWIM6	-0.827281	0.441687	-2.31142	0.0257262	0.694293	-3.36379	1.58962
DNAJC6	-0.956343	-0.760627	-2.31123	0.0257377	0.694293	-3.36411	1.58943
C20orf118	0.56666	-3.5138	2.31102	0.0257501	0.694293	-3.36445	1.58922
MZB1	0.652452	-2.53589	2.31034	0.0257916	0.694293	-3.36558	1.58852
UBXN4	-0.718726	0.781237	-2.3101	0.0258058	0.694293	-3.36597	1.58828
STXBP5	-0.858809	-2.21705	-2.31	0.0258121	0.694293	-3.36614	1.58818
TNNT3	0.664353	-3.37524	2.30925	0.0258575	0.694293	-3.36737	1.58741
PPAT	-0.711704	-1.6666	-2.30905	0.0258695	0.694293	-3.3677	1.58721
PKNOX1	-1.32915	-0.673237	-2.30879	0.0258854	0.694293	-3.36813	1.58695
LGALS9	0.523389	-0.0805713	2.30808	0.0259285	0.694293	-3.3693	1.58622
STAB1	1.17373	-0.944804	2.30773	0.0259496	0.694293	-3.36987	1.58587
GRAMD2	0.966626	-4.23325	2.30747	0.0259657	0.694293	-3.37031	1.5856
GOLGA6L1	0.638997	-2.53332	2.30665	0.0260152	0.694293	-3.37165	1.58477
LCN15	0.561623	-2.75113	2.30474	0.0261319	0.694293	-3.37479	1.58283
FAM117A	-0.615272	1.96035	-2.30462	0.0261393	0.694293	-3.37499	1.58271
GRIK1-AS1	0.505072	-2.03457	2.30355	0.0262052	0.694293	-3.37676	1.58161
MAP7D2	0.65653	-3.33694	2.30245	0.0262726	0.694293	-3.37857	1.5805
ADAMTS5	-0.702279	0.446939	-2.30236	0.0262782	0.694293	-3.37872	1.5804
MAGT1	-0.563919	0.470751	-2.30231	0.0262813	0.694293	-3.3788	1.58035
RTN4	-0.674839	4.41559	-2.30196	0.0263026	0.694293	-3.37937	1.58
OR51E2	-0.729207	1.21845	-2.30174	0.0263166	0.694293	-3.37974	1.57977
PRB3	0.661142	-0.274443	2.30118	0.0263513	0.694293	-3.38067	1.5792
FLJ45831	0.638241	-2.91591	2.29965	0.0264458	0.694293	-3.38318	1.57764
BUB1	0.641793	-3.52534	2.29858	0.026512	0.694293	-3.38494	1.57656
C1QTNF9B-AS1	0.587017	-3.37766	2.2984	0.0265227	0.694293	-3.38522	1.57638
ACP1	-0.602035	-0.007596	-2.2981	0.0265417	0.694293	-3.38573	1.57607
KPNA4	-0.813147	0.982939	-2.29695	0.0266132	0.694293	-3.38762	1.5749
PISRT1	0.756895	-3.2531	2.29626	0.0266561	0.694293	-3.38875	1.5742
UGT2B11	0.624168	-1.34943	2.29586	0.0266808	0.694293	-3.3894	1.5738
TSPAN10	0.636555	-1.70263	2.29546	0.0267062	0.694293	-3.39006	1.57339
BHMT	0.740732	-4.1925	2.29511	0.0267277	0.694293	-3.39063	1.57304
SGOL2	0.486961	-3.86623	2.29435	0.0267756	0.694293	-3.39189	1.57226
LPO	0.614729	-3.92716	2.29408	0.026792	0.694293	-3.39232	1.572
LRRC25	1.13891	-3.03861	2.29289	0.0268667	0.694293	-3.39427	1.57079
ARHGAP35	-0.463992	1.16848	-2.29242	0.0268963	0.694293	-3.39505	1.57031
ICAM4	1.61381	-0.157658	2.29161	0.0269474	0.694293	-3.39638	1.56948
DENND3	0.61159	0.401988	2.29133	0.0269651	0.694293	-3.39684	1.5692
NUS1	-0.723983	0.0572407	-2.29033	0.0270282	0.694293	-3.39848	1.56818
ENDOD1	-0.868529	1.23335	-2.29024	0.0270337	0.694293	-3.39862	1.56809
PITPNB	-0.646411	2.86861	-2.28919	0.0270998	0.694293	-3.40034	1.56703
CLEC6A	0.54894	-4.59975	2.28843	0.0271478	0.694293	-3.40158	1.56627
MINOS1	-0.56769	0.770023	-2.28783	0.0271862	0.694293	-3.40257	1.56565
PRKRIR	-0.858629	-1.13563	-2.28631	0.0272827	0.694293	-3.40506	1.56411
RAC2	0.550354	0.462753	2.28599	0.0273032	0.694293	-3.40559	1.56379
COLQ	-0.923746	-3.59579	-2.28531	0.0273463	0.694293	-3.40669	1.5631
SET	-0.456858	1.89227	-2.28486	0.0273753	0.694293	-3.40744	1.56264
RNASE3	0.893409	-3.77752	2.28427	0.0274131	0.694293	-3.4084	1.56204
TSR2	-0.466451	3.63945	-2.28355	0.0274591	0.694293	-3.40958	1.56131
FUBP1	-0.551362	0.327929	-2.28318	0.0274822	0.694293	-3.41017	1.56095
CASP8AP2	-1.10686	-2.2642	-2.28306	0.0274904	0.694293	-3.41038	1.56082
UTS2D	-1.09568	-4.49107	-2.28215	0.0275486	0.694293	-3.41187	1.5599
STRN3	-1.1679	-2.38417	-2.28193	0.0275627	0.694293	-3.41222	1.55968
OSBP2	0.757855	-3.36112	2.28174	0.0275745	0.694293	-3.41253	1.55949
CLDN16	0.663263	-2.30449	2.28145	0.0275933	0.694293	-3.413	1.5592
HLA-DRB5	1.1934	2.04806	2.28136	0.0275996	0.694293	-3.41316	1.5591
NDST3	0.566868	-4.27169	2.28054	0.0276523	0.694293	-3.4145	1.55827
SUPT5H	-0.653728	0.596971	-2.28038	0.0276623	0.694293	-3.41476	1.55811
IFITM1	0.755514	2.89867	2.28022	0.0276726	0.694293	-3.41502	1.55795
VAV1	0.74969	-1.23541	2.28015	0.0276774	0.694293	-3.41514	1.55788
CRH	0.650637	-3.04232	2.27967	0.0277081	0.694293	-3.41591	1.55739
SCFD1	-0.493092	1.06832	-2.27938	0.0277265	0.694293	-3.41638	1.5571
RNF38	-0.633613	2.07798	-2.27931	0.0277313	0.694293	-3.4165	1.55703
KDM2A	-1.39563	-1.22288	-2.27927	0.0277336	0.694293	-3.41656	1.55699
SNX25	-0.934621	-0.229995	-2.27918	0.0277395	0.694293	-3.41671	1.5569
NOV	-0.957671	4.53012	-2.27908	0.0277462	0.694293	-3.41688	1.5568
S100A14	1.0562	-2.03889	2.27866	0.0277735	0.694293	-3.41757	1.55637
GTSF1	0.697069	-4.30725	2.27825	0.0277996	0.694293	-3.41823	1.55596
MAGEA11	0.52219	-4.18731	2.27638	0.0279209	0.694293	-3.42128	1.55407
CTDSPL2	-0.791206	-0.849953	-2.27603	0.0279436	0.694293	-3.42185	1.55372
MYO15B	0.697774	-0.940146	2.27505	0.0280075	0.694293	-3.42345	1.55273
RYBP	-0.739072	1.06262	-2.27406	0.0280724	0.694293	-3.42508	1.55172
FLJ23867	-1.20968	-2.70513	-2.27405	0.0280729	0.694293	-3.42509	1.55171
CR1L	0.873732	-4.04388	2.27388	0.0280837	0.694293	-3.42536	1.55155
TWSG1	-0.60969	3.0309	-2.27375	0.0280921	0.694293	-3.42557	1.55142
TP53I11	-0.55512	0.990593	-2.27355	0.0281056	0.694293	-3.4259	1.55121
INPP4B	-0.515531	-0.412783	-2.27351	0.0281081	0.694293	-3.42597	1.55117
MARK4	0.576667	0.506	2.27253	0.0281724	0.694293	-3.42757	1.55018
DEFB128	0.702104	-1.01876	2.27199	0.0282076	0.694293	-3.42845	1.54963
CBLN2	1.51148	-3.20048	2.2716	0.0282334	0.694293	-3.42909	1.54924
BATF	0.661432	0.0947581	2.27142	0.0282449	0.694293	-3.42937	1.54906
ENAH	-0.650467	-0.0548565	-2.27104	0.0282702	0.694293	-3.43	1.54867
SNORD91A	-0.727608	-4.65129	-2.27083	0.0282838	0.694293	-3.43034	1.54846
EIF2AK2	-0.911014	1.03846	-2.27008	0.0283333	0.694293	-3.43156	1.5477
FAM133A	-1.13723	-3.62115	-2.26947	0.0283732	0.694293	-3.43255	1.54709
VBP1	-1.29418	-0.956733	-2.26944	0.028375	0.694293	-3.43259	1.54706
GLP1R	-1.15308	-2.10605	-2.26795	0.0284736	0.694293	-3.43502	1.54556
BHMT2	-1.29167	-3.10604	-2.26764	0.0284942	0.694293	-3.43553	1.54524
C3orf33	-0.83197	-3.91595	-2.26743	0.0285082	0.694293	-3.43588	1.54503
EVI2B	1.82819	-1.12402	2.26538	0.0286441	0.694293	-3.43921	1.54297
OPALIN	0.624861	-4.3764	2.26504	0.0286667	0.694293	-3.43976	1.54262
PLEKHA1	-0.486121	0.324359	-2.26469	0.0286899	0.694293	-3.44033	1.54227
RASAL2	-0.585176	-0.686358	-2.26462	0.0286945	0.694293	-3.44044	1.5422
LARS	-0.656716	1.70676	-2.26337	0.0287781	0.694293	-3.44248	1.54094
KIF5C	-1.37594	-2.90181	-2.2632	0.0287891	0.694293	-3.44275	1.54077
TTTY4C	0.625075	-4.89619	2.26298	0.0288036	0.694293	-3.4431	1.54055
RNPC3	-0.507603	1.22978	-2.26283	0.0288139	0.694293	-3.44335	1.5404
TNFRSF12A	-0.811715	1.82247	-2.262	0.0288691	0.694293	-3.44469	1.53957
UBXN11	0.840049	-1.18833	2.2616	0.0288959	0.694293	-3.44534	1.53916
CSDE1	-0.438778	3.23064	-2.2616	0.0288962	0.694293	-3.44535	1.53916
RBPMS2	-0.980094	1.87652	-2.26155	0.0288997	0.694293	-3.44543	1.53911
ACAP1	0.782452	-4.33287	2.26058	0.0289644	0.694293	-3.447	1.53814
ZNF12	-1.2309	-1.62165	-2.26028	0.0289846	0.694293	-3.44749	1.53783
AUTS2	-1.09697	-0.529245	-2.25971	0.029023	0.694293	-3.44842	1.53726
GOLIM4	-0.775717	-2.30413	-2.25971	0.0290231	0.694293	-3.44842	1.53726
TAS2R42	-0.736896	-4.88158	-2.2591	0.0290642	0.694293	-3.44941	1.53664
STAT4	0.601079	-3.26753	2.25892	0.0290761	0.694293	-3.4497	1.53646
KCNA5	-0.94401	4.1813	-2.2589	0.0290775	0.694293	-3.44973	1.53644
LRG1	0.832917	-1.29423	2.25856	0.0291005	0.694293	-3.45028	1.5361
TTC23L	0.634875	-2.83138	2.25707	0.0292008	0.694293	-3.45269	1.53461
GNG3	-0.68022	-4.42771	-2.25671	0.0292255	0.694293	-3.45329	1.53424
TMCC1	-1.21375	-1.71605	-2.25617	0.0292616	0.694293	-3.45415	1.5337
ANKRD12	-0.630182	-1.01721	-2.25542	0.0293126	0.694293	-3.45537	1.53295
ATP2C1	-0.550514	-2.02988	-2.25431	0.029388	0.694293	-3.45717	1.53183
KLHDC5	-0.937912	0.269281	-2.25396	0.029412	0.694293	-3.45774	1.53148
SNORD98	-1.0073	-3.87653	-2.25374	0.0294267	0.694293	-3.45809	1.53126
NT5C2	-0.660854	-0.12535	-2.25326	0.0294598	0.694293	-3.45888	1.53077
PATE3	0.492075	-0.880207	2.25299	0.0294781	0.694293	-3.45931	1.5305
RACGAP1	-1.06897	-1.89646	-2.25281	0.0294902	0.694293	-3.4596	1.53032
IL10	0.481824	-3.5068	2.25238	0.0295197	0.694293	-3.4603	1.52989
KIR2DS4	0.569945	-3.40022	2.25221	0.0295312	0.694293	-3.46057	1.52972
TAF9	-0.565698	1.18011	-2.25168	0.0295672	0.694293	-3.46142	1.52919
DKFZp686K1684	0.551608	-3.72308	2.25112	0.0296058	0.694293	-3.46234	1.52862
PJA1	-0.715191	2.08651	-2.25102	0.0296123	0.694293	-3.46249	1.52853
FCER1A	1.11298	-2.2274	2.251	0.0296142	0.694293	-3.46254	1.5285
DLG5	-0.500521	1.65197	-2.25051	0.0296477	0.694293	-3.46333	1.52801
TCF7	-0.771557	-3.33146	-2.24936	0.0297265	0.694293	-3.46519	1.52686
INSL3	0.63588	-2.99433	2.24927	0.0297327	0.694293	-3.46533	1.52677
MYH8	0.619262	-3.54688	2.24887	0.0297602	0.694293	-3.46598	1.52636
KRTAP19-6	0.791502	-3.43428	2.24848	0.029787	0.694293	-3.46661	1.52597
DEFA3	1.00131	-2.44674	2.24815	0.0298095	0.694293	-3.46714	1.52564
MMP10	0.481145	-4.46861	2.24807	0.0298149	0.694293	-3.46726	1.52557
CATSPER1	0.710481	-3.69547	2.24787	0.0298288	0.694293	-3.46759	1.52536
PHLDA3	-0.559525	0.0524563	-2.24716	0.0298776	0.694638	-3.46874	1.52465
MAP2K1	-1.18498	1.6257	-2.24644	0.0299273	0.695001	-3.4699	1.52393
STT3B	-1.06616	1.60798	-2.24579	0.0299724	0.695257	-3.47095	1.52328
DKFZp686O1327	-0.722283	2.95312	-2.24436	0.0300717	0.695518	-3.47326	1.52184
DDX1	-0.610604	2.8441	-2.24428	0.0300768	0.695518	-3.47338	1.52177
FPR1	0.885416	1.21388	2.2441	0.0300898	0.695518	-3.47369	1.52158
LCE1D	0.487517	1.99541	2.24342	0.0301367	0.695518	-3.47478	1.5209
LINGO3	0.623557	-2.85357	2.243	0.0301658	0.695518	-3.47545	1.52049
DCST1	0.603923	-3.82871	2.24268	0.0301881	0.695518	-3.47597	1.52016
IZUMO2	0.614716	-2.05952	2.24215	0.0302256	0.695598	-3.47684	1.51963
C1orf143	0.554523	-3.83317	2.24095	0.0303089	0.696729	-3.47876	1.51843
RTN4RL1	0.703973	-1.68084	2.24028	0.0303562	0.697031	-3.47985	1.51775
VCY	0.610199	-1.93982	2.23973	0.0303944	0.697124	-3.48073	1.51721
NAA20	-1.29495	-0.789472	-2.23918	0.0304329	0.697224	-3.48162	1.51666
SIRPB1	0.564206	-0.0276673	2.23852	0.0304793	0.697505	-3.48268	1.51599
ZNF396	0.503069	-3.24306	2.23634	0.0306327	0.698423	-3.48619	1.51381
CRYAB	-0.434332	7.45846	-2.23619	0.0306432	0.698423	-3.48643	1.51367
SLC24A5	-0.592868	0.816858	-2.23562	0.0306835	0.698423	-3.48735	1.51309
GGTLC1	0.713038	-0.668295	2.2351	0.0307205	0.698423	-3.4882	1.51257
MYBL1	-0.644976	-2.39244	-2.23448	0.0307645	0.698423	-3.4892	1.51195
HLA-DRB6	0.83137	-3.52371	2.23439	0.0307707	0.698423	-3.48934	1.51186
ZBP1	0.558166	-2.40791	2.23388	0.0308069	0.698423	-3.49016	1.51135
RNASE13	0.736623	-3.09092	2.23325	0.0308518	0.698423	-3.49118	1.51072
EMR3	1.12964	-2.70498	2.23294	0.0308732	0.698423	-3.49166	1.51042
SPRNP1	0.35654	2.78283	2.2325	0.0309049	0.698423	-3.49238	1.50997
FLJ34223	0.488546	-3.76078	2.23247	0.030907	0.698423	-3.49243	1.50994
RAI2	-0.879379	0.886515	-2.23085	0.0310224	0.698423	-3.49503	1.50832
EXTL2	-1.18723	-2.22048	-2.23065	0.0310368	0.698423	-3.49535	1.50812
DTNA	-0.657742	0.45037	-2.22957	0.0311136	0.698423	-3.49708	1.50705
ALMS1P	-0.78993	-2.6607	-2.22901	0.0311538	0.698423	-3.49799	1.50649
C6orf58	0.539573	-4.78817	2.22892	0.0311606	0.698423	-3.49814	1.50639
REXO1	0.383462	2.93634	2.2286	0.0311834	0.698423	-3.49865	1.50608
ADH5	-0.8024	-0.898173	-2.22769	0.0312484	0.698423	-3.5001	1.50517
CAB39	-0.81978	-0.23806	-2.22698	0.0312996	0.698423	-3.50125	1.50446
SLAMF6	0.652217	-4.72542	2.22661	0.0313259	0.698423	-3.50183	1.5041
SPINK1	-0.610045	-4.10978	-2.22574	0.0313891	0.698423	-3.50324	1.50322
ATHL1	0.778558	-1.00214	2.2255	0.031406	0.698423	-3.50362	1.50299
OPN1SW	-1.00641	-1.52594	-2.22531	0.0314199	0.698423	-3.50393	1.5028
KLK7	-0.617413	-4.84129	-2.2245	0.0314783	0.698423	-3.50522	1.50199
Q8WY88	-1.39935	-0.589936	-2.22442	0.0314842	0.698423	-3.50535	1.50191
CFP	1.57137	-0.325414	2.22437	0.0314881	0.698423	-3.50544	1.50185
C1orf187	0.554053	-1.69293	2.22368	0.0315374	0.698423	-3.50653	1.50117
APOA1	0.539772	-3.145	2.22321	0.0315718	0.698423	-3.5073	1.5007
ABCA2	0.611006	-0.562346	2.22306	0.0315826	0.698423	-3.50753	1.50055
GPR77	0.681922	-4.55348	2.22256	0.031619	0.698423	-3.50834	1.50005
GIF	0.719252	-4.0079	2.22178	0.0316755	0.698423	-3.50959	1.49928
COQ10B	-0.985923	0.116716	-2.22143	0.0317011	0.698423	-3.51015	1.49893
SOX14	0.582087	-4.65387	2.22058	0.0317632	0.698423	-3.51152	1.49808
NFE2	1.19942	-1.95773	2.22045	0.0317721	0.698423	-3.51171	1.49795
POLR3D	-0.741493	-0.0577081	-2.22027	0.0317858	0.698423	-3.51201	1.49777
CEBPA	0.824215	-4.27612	2.21977	0.0318219	0.698423	-3.51281	1.49727
MYLK	-0.466627	2.40624	-2.21942	0.0318472	0.698423	-3.51336	1.49693
HNRNPK	-0.456737	1.074	-2.21942	0.0318478	0.698423	-3.51337	1.49692
SC5DL	-1.13443	-2.46763	-2.21928	0.0318574	0.698423	-3.51359	1.49679
APOA2	0.867279	-4.15413	2.21884	0.0318899	0.698423	-3.5143	1.49635
ING5	0.567522	0.624733	2.2179	0.0319583	0.698423	-3.51579	1.49542
DDX6	-0.818784	2.36463	-2.21716	0.0320127	0.698423	-3.51698	1.49468
DSG4	0.507481	-4.99737	2.21606	0.032094	0.698423	-3.51875	1.49358
SOHLH1	-0.52505	-4.48464	-2.21508	0.0321656	0.698423	-3.52031	1.49261
CLPS	0.527612	-0.540742	2.21383	0.0322578	0.698423	-3.5223	1.49137
CLDN3	0.739339	-2.22093	2.21372	0.032266	0.698423	-3.52248	1.49126
KRTAP1-5	0.488749	-3.08011	2.21338	0.0322914	0.698423	-3.52303	1.49091
SFMBT2	0.532329	-3.70655	2.21259	0.0323498	0.698423	-3.52429	1.49013
TBC1D9B	0.987773	1.07398	2.21204	0.0323902	0.698423	-3.52516	1.48959
EIF1AX	-0.547571	0.446423	-2.21095	0.0324711	0.698423	-3.52691	1.4885
WTIP	-0.684319	3.91279	-2.21086	0.0324783	0.698423	-3.52706	1.48841
ASPN	-0.46429	1.87517	-2.21074	0.0324873	0.698423	-3.52725	1.48829
FGB	0.702406	-3.40078	2.21049	0.0325058	0.698423	-3.52765	1.48804
OR51G2	0.594107	-4.37771	2.21017	0.0325297	0.698423	-3.52816	1.48772
FBXO43	0.598807	-5.04866	2.21004	0.0325392	0.698423	-3.52837	1.48759
RBAK	-1.19996	-1.62054	-2.20981	0.0325559	0.698423	-3.52872	1.48737
SERINC1	-0.614526	2.88563	-2.20977	0.0325595	0.698423	-3.5288	1.48732
CLDN8	-0.818604	-4.59344	-2.2096	0.032572	0.698423	-3.52907	1.48716
GCOM1	-1.39843	0.724168	-2.20901	0.0326157	0.698423	-3.53001	1.48657
TBC1D2	0.946619	-4.01676	2.20867	0.0326413	0.698423	-3.53055	1.48623
ACHE	0.698587	-1.79194	2.2084	0.0326613	0.698423	-3.53098	1.48597
RBFOX2	-0.814906	1.12597	-2.20803	0.032689	0.698423	-3.53157	1.4856
PTTG1	-0.934447	0.0229702	-2.20749	0.0327294	0.698423	-3.53243	1.48506
ATP6V1D	-0.841586	-0.281292	-2.20476	0.0329341	0.698423	-3.53678	1.48235
SLC30A8	0.576714	-4.44055	2.20441	0.0329605	0.698423	-3.53734	1.48201
POU6F2	-0.827868	-3.13412	-2.2039	0.0329991	0.698423	-3.53816	1.4815
FMO1	0.670098	-2.47539	2.20361	0.0330208	0.698423	-3.53862	1.48121
USP40	-1.22065	-3.04055	-2.20288	0.033076	0.698423	-3.53978	1.48049
CDC42EP5	0.477647	3.71118	2.2015	0.0331799	0.698423	-3.54197	1.47912
OR10A2	0.547646	-3.50163	2.20069	0.0332419	0.698423	-3.54327	1.47831
TRIM16L	-0.783114	-0.270604	-2.19969	0.0333173	0.698423	-3.54485	1.47733
C2orf54	0.401885	-5.13491	2.19909	0.0333633	0.698423	-3.54581	1.47673
Q5A5F0	0.724831	-4.63059	2.19904	0.0333672	0.698423	-3.54589	1.47668
C1QL3	0.858836	-4.48834	2.19878	0.0333867	0.698423	-3.5463	1.47643
ITGAV	-0.69679	2.68099	-2.19789	0.0334544	0.698423	-3.54771	1.47555
DSCR6	0.53795	-2.92645	2.19786	0.0334573	0.698423	-3.54777	1.47551
VSIG1	0.650433	-3.81907	2.19748	0.0334856	0.698423	-3.54836	1.47514
KLHDC7B	0.660262	-2.45154	2.1967	0.0335453	0.698423	-3.5496	1.47437
GNG8	0.83699	1.46887	2.19669	0.0335465	0.698423	-3.54963	1.47435
KCNG4	0.621594	-2.48903	2.19614	0.0335887	0.698423	-3.5505	1.47381
ACTN2	-1.67993	-2.30022	-2.19603	0.033597	0.698423	-3.55068	1.4737
ZNF295-AS1	0.552548	-4.57119	2.196	0.0335991	0.698423	-3.55072	1.47367
ITSN1	-0.611015	-0.957411	-2.19597	0.0336012	0.698423	-3.55076	1.47365
OR4K1	0.521981	-3.95841	2.1955	0.0336378	0.698423	-3.55152	1.47317
HIST2H4A	0.600719	-3.55226	2.19514	0.0336654	0.698423	-3.55209	1.47282
ZNF469	-0.645823	-4.40917	-2.19513	0.0336655	0.698423	-3.5521	1.47282
TMPRSS6	0.580412	-3.40169	2.19485	0.0336876	0.698423	-3.55255	1.47253
VAMP7	-1.01826	-0.36144	-2.19408	0.0337466	0.698423	-3.55377	1.47177
FFAR3	0.675756	-2.6783	2.1934	0.0337991	0.698423	-3.55486	1.47109
TMPRSS11F	0.713868	-4.08157	2.19329	0.0338073	0.698423	-3.55503	1.47099
SESN3	-0.764314	1.61951	-2.19319	0.0338153	0.698423	-3.55519	1.47089
C11orf91	0.99166	0.655313	2.19207	0.0339016	0.698423	-3.55697	1.46978
C7orf41	-0.540713	3.06512	-2.19204	0.0339039	0.698423	-3.55701	1.46975
PRIMA1	0.601247	-2.16876	2.19163	0.0339355	0.698423	-3.55766	1.46935
ISG20L2	-0.888641	-1.2789	-2.19158	0.0339395	0.698423	-3.55775	1.46929
DCDC2C	0.897078	-4.28648	2.19121	0.033968	0.698423	-3.55833	1.46893
IKZF1	0.621904	-3.93056	2.19075	0.0340037	0.698423	-3.55906	1.46847
SORBS1	-0.547818	0.568288	-2.19058	0.0340169	0.698423	-3.55933	1.46831
CENPB	-0.671504	0.418359	-2.19054	0.0340197	0.698423	-3.55939	1.46827
PLEKHH2	-0.623679	-1.09355	-2.19034	0.0340353	0.698423	-3.55971	1.46807
CREB1	-0.967856	-2.18959	-2.18997	0.0340636	0.698423	-3.56029	1.46771
ARHGAP5	-0.652498	-0.433569	-2.18983	0.0340743	0.698423	-3.56051	1.46757
ACACA	-0.802984	-1.54944	-2.18934	0.0341129	0.698423	-3.56129	1.46708
EIF4E	-0.720729	0.467073	-2.18933	0.0341138	0.698423	-3.56131	1.46707
BTNL8	0.525443	-2.57082	2.18901	0.0341382	0.698423	-3.56181	1.46676
CCBL1	0.64496	-2.19648	2.18891	0.0341462	0.698423	-3.56197	1.46666
DOK7	0.735434	-2.28016	2.1879	0.0342244	0.699105	-3.56357	1.46566
SPANXN5	0.750785	-3.9284	2.1876	0.034248	0.699105	-3.56405	1.46536
KRT18P55	1.08085	-2.25577	2.18578	0.0343899	0.700645	-3.56693	1.46357
NLRP11	-0.816574	-4.53652	-2.18558	0.0344057	0.700645	-3.56725	1.46337
CDRT15L2	0.57153	-1.38024	2.18531	0.0344264	0.700645	-3.56767	1.46311
ALOX5	0.858757	-1.64771	2.18452	0.0344887	0.701213	-3.56893	1.46232
C2orf74	-1.30303	-1.71661	-2.18363	0.0345588	0.701274	-3.57034	1.46144
C19orf53	0.821377	-2.1553	2.18239	0.0346555	0.701274	-3.57228	1.46023
OR14A16	0.755749	-2.31957	2.18176	0.0347058	0.701274	-3.57329	1.4596
TMEM165	-0.770985	0.427702	-2.18158	0.0347197	0.701274	-3.57357	1.45942
HINT1	-0.355747	4.23445	-2.18071	0.0347887	0.701274	-3.57495	1.45856
OR11H12	0.962392	-3.68939	2.18025	0.0348244	0.701274	-3.57567	1.45812
PLB1	0.50291	-3.32586	2.18021	0.034828	0.701274	-3.57574	1.45807
SUPT16H	-1.13967	-1.07767	-2.17917	0.0349105	0.701274	-3.57739	1.45704
DHFR	-0.600771	-1.19789	-2.17852	0.034962	0.701274	-3.57841	1.4564
PCBP1	-0.329938	3.5129	-2.1783	0.0349793	0.701274	-3.57876	1.45619
C4orf34	-0.70854	1.48328	-2.17822	0.0349856	0.701274	-3.57888	1.45611
LTK	0.483852	-0.521212	2.17796	0.0350062	0.701274	-3.57929	1.45585
ADARB2	0.484259	-3.40623	2.17771	0.035026	0.701274	-3.57969	1.45561
C3orf67	-0.964795	-3.17214	-2.17732	0.0350571	0.701274	-3.5803	1.45522
C17orf104	-0.564122	-4.30864	-2.17691	0.0350899	0.701274	-3.58096	1.45482
SH3RF3	-0.638326	-1.27439	-2.17642	0.0351283	0.701274	-3.58172	1.45434
FAM190A	0.410039	-4.84021	2.17583	0.0351756	0.701274	-3.58265	1.45376
SSTR2	0.984914	-3.23695	2.17581	0.0351775	0.701274	-3.58269	1.45374
DICER1-AS	1.19246	-2.20228	2.17565	0.0351897	0.701274	-3.58293	1.45358
COL23A1	0.398601	1.28516	2.17549	0.0352031	0.701274	-3.58319	1.45342
C12orf62	-0.451451	3.67683	-2.17536	0.0352131	0.701274	-3.58339	1.4533
PRMT8	0.510625	-4.76986	2.17396	0.0353252	0.70172	-3.5856	1.45192
LRP1B	0.636457	-2.62896	2.17336	0.0353733	0.70172	-3.58655	1.45132
C3orf39	0.678475	-1.74472	2.17283	0.0354157	0.70172	-3.58739	1.4508
BPIFA1	0.590739	-3.45443	2.17145	0.0355267	0.70172	-3.58956	1.44944
OR2T10	0.605742	-5.08478	2.17085	0.0355752	0.70172	-3.59051	1.44885
PHOSPHO1	0.653939	0.393327	2.17074	0.0355839	0.70172	-3.59068	1.44875
KCNH5	0.496652	-3.61895	2.1701	0.0356356	0.70172	-3.59169	1.44812
POU3F2	0.5961	-1.44086	2.1698	0.0356593	0.70172	-3.59215	1.44783
ZNF449	-0.966159	-2.38408	-2.16873	0.0357459	0.70172	-3.59384	1.44677
IFITM2	0.500212	6.18287	2.16834	0.0357775	0.70172	-3.59445	1.44639
C11orf21	0.52007	-0.0639477	2.1682	0.0357892	0.70172	-3.59468	1.44625
RASL12	-0.950224	-0.864368	-2.16783	0.0358189	0.70172	-3.59526	1.44589
TSPY2	0.568389	-4.72705	2.16776	0.0358248	0.70172	-3.59537	1.44582
FAM72A	-1.15333	-4.60032	-2.16623	0.0359486	0.70172	-3.59777	1.44432
MESDC2	-0.731115	-2.04285	-2.1659	0.0359752	0.70172	-3.59829	1.444
YWHAH	-0.598975	3.52069	-2.16557	0.0360025	0.70172	-3.59881	1.44367
LAMB1	0.493814	-1.01699	2.16511	0.0360402	0.70172	-3.59954	1.44321
ARIH1	-0.71274	1.21387	-2.16506	0.0360436	0.70172	-3.59961	1.44317
HOXA2	0.640181	-1.63443	2.16494	0.0360537	0.70172	-3.5998	1.44305
HIST1H1C	0.80329	-0.107351	2.16472	0.0360717	0.70172	-3.60015	1.44283
GUCY2E	0.482307	-3.84795	2.1647	0.0360733	0.70172	-3.60018	1.44281
COPG2IT1	-0.979193	-3.69094	-2.16436	0.0361013	0.70172	-3.60072	1.44248
RAB42	0.600084	-4.46359	2.16343	0.0361768	0.70172	-3.60217	1.44157
C11orf44	0.619324	-3.83316	2.16342	0.0361782	0.70172	-3.6022	1.44155
ARRDC4	-1.20436	-2.42008	-2.16338	0.0361809	0.70172	-3.60225	1.44152
GPR15	0.542513	-2.56051	2.16284	0.0362256	0.70172	-3.60311	1.44098
CWF19L1	-1.37598	-2.7425	-2.16283	0.0362264	0.70172	-3.60312	1.44098
LILRB1	0.892074	-4.11721	2.16275	0.0362325	0.70172	-3.60324	1.4409
DHX9	-0.456297	0.724974	-2.16267	0.0362394	0.70172	-3.60337	1.44082
RBBP7	-0.623834	2.82198	-2.16233	0.0362668	0.70172	-3.6039	1.44049
ARL10	-0.704179	-3.97708	-2.15977	0.0364777	0.703152	-3.60792	1.43797
LILRA1	0.510331	0.249845	2.15967	0.0364857	0.703152	-3.60808	1.43788
KLRK1	-0.48742	-5.11767	-2.15887	0.0365512	0.703152	-3.60932	1.4371
COL4A6	-0.830406	-1.81603	-2.15833	0.0365964	0.703152	-3.61018	1.43656
ALDH1B1	-1.21173	2.04315	-2.15747	0.0366668	0.703152	-3.61152	1.43573
CD300A	0.594548	-1.91092	2.15637	0.0367583	0.703152	-3.61325	1.43464
LRFN1	0.789098	-3.10137	2.15566	0.0368171	0.703152	-3.61436	1.43395
BPI	0.623958	-4.2586	2.15539	0.0368394	0.703152	-3.61478	1.43369
TAS2R7	0.632441	-4.05231	2.15526	0.0368506	0.703152	-3.61499	1.43356
CHRNA9	-0.63865	-5.18967	-2.15478	0.0368904	0.703152	-3.61574	1.43309
FAM54B	-0.720503	0.749195	-2.15427	0.036933	0.703152	-3.61654	1.43259
RAPH1	-0.477099	1.12801	-2.15406	0.0369506	0.703152	-3.61687	1.43238
ZNF566	-0.773449	-3.8825	-2.15401	0.0369546	0.703152	-3.61695	1.43233
ITGB1	-0.523317	4.53887	-2.15276	0.0370586	0.703152	-3.6189	1.43111
ERBB3	0.44027	-2.84187	2.15177	0.0371417	0.703152	-3.62046	1.43014
RBFOX3	0.742085	-2.00761	2.15119	0.0371902	0.703152	-3.62136	1.42957
CXorf26	-1.0585	-2.90537	-2.15039	0.0372571	0.703152	-3.62261	1.42879
GBGT1	0.64684	-1.22063	2.14983	0.037304	0.703152	-3.62348	1.42825
AMIGO2	-1.05659	2.03388	-2.14898	0.0373753	0.703152	-3.62481	1.42742
BACE1	-0.522829	0.329458	-2.14891	0.0373817	0.703152	-3.62493	1.42734
IL36A	0.597382	-2.67049	2.14887	0.0373845	0.703152	-3.62498	1.42731
PRKCG	0.612307	-2.3944	2.14817	0.0374439	0.703152	-3.62608	1.42662
TDGF1	0.934673	-1.37378	2.14806	0.0374534	0.703152	-3.62626	1.42651
C6orf154	-0.837048	-3.15142	-2.14795	0.0374626	0.703152	-3.62643	1.4264
CYP26A1	0.655567	-4.57697	2.14708	0.0375359	0.703152	-3.62778	1.42555
WDR1	-0.45548	3.33231	-2.14702	0.0375404	0.703152	-3.62787	1.4255
OR5P2	1.00804	-3.35246	2.14679	0.0375606	0.703152	-3.62824	1.42527
APOBEC3D	0.806541	-2.8334	2.14669	0.0375688	0.703152	-3.62839	1.42517
DEFB110	0.53004	-2.27364	2.14666	0.0375714	0.703152	-3.62844	1.42514
AOAH	0.606068	-4.31033	2.14635	0.0375978	0.703152	-3.62893	1.42484
PLCB2	1.00768	-1.56692	2.14634	0.0375986	0.703152	-3.62894	1.42483
Q7RZ79	-0.685442	-4.64057	-2.14626	0.0376052	0.703152	-3.62907	1.42475
TGFB2	-1.08661	-0.653636	-2.14599	0.0376282	0.703152	-3.62949	1.42449
C11orf24	-1.28671	0.619922	-2.14583	0.0376417	0.703152	-3.62974	1.42433
ACTN4	-0.434278	5.92513	-2.14522	0.0376934	0.703152	-3.63069	1.42374
SNRNP35	-0.789514	0.199635	-2.1452	0.0376944	0.703152	-3.63071	1.42372
CISD1	-0.724957	-0.515325	-2.14435	0.0377669	0.703152	-3.63204	1.42289
F7	0.719531	2.42523	2.14425	0.0377758	0.703152	-3.63221	1.42279
COA5	-0.652273	-0.146845	-2.14365	0.0378267	0.703152	-3.63314	1.4222
ANKRD1	-1.1862	-4.1491	-2.14325	0.0378608	0.703152	-3.63377	1.42181
FLJ40194	0.447279	-4.87597	2.14274	0.0379036	0.703152	-3.63455	1.42132
AQP5	0.554102	0.85037	2.14272	0.0379052	0.703152	-3.63458	1.4213
SPIN1	-0.814401	0.736834	-2.14268	0.0379085	0.703152	-3.63464	1.42126
MLLT3	-0.907668	-1.95803	-2.14253	0.0379216	0.703152	-3.63488	1.42111
ZNF890P	0.517063	-3.72752	2.14151	0.0380083	0.703152	-3.63646	1.42012
OR10G2	0.61264	-3.78596	2.14108	0.0380454	0.703152	-3.63714	1.4197
GLRX2	-1.12518	-1.97026	-2.1408	0.0380692	0.703152	-3.63757	1.41943
MMP27	0.413478	-4.6553	2.14079	0.0380702	0.703152	-3.63759	1.41942
CT62	0.51929	-4.34697	2.14052	0.0380931	0.703152	-3.63801	1.41915
ZNF880	-0.750972	-1.30028	-2.13925	0.0382025	0.703152	-3.64	1.41791
C6orf191	0.529082	-2.86031	2.13899	0.0382242	0.703152	-3.64039	1.41766
KLK8	0.518759	-3.66398	2.13871	0.0382487	0.703152	-3.64084	1.41738
DSTNP2	-0.618407	3.72499	-2.13795	0.0383139	0.703152	-3.64202	1.41664
UGT2B10	0.46169	-0.1361	2.13712	0.0383856	0.703152	-3.64332	1.41583
ANKRD20A2	0.487139	-3.30943	2.13709	0.0383881	0.703152	-3.64336	1.4158
SMARCA1	-0.702811	2.72105	-2.13704	0.0383925	0.703152	-3.64344	1.41575
TTF2	-1.00412	-3.25585	-2.13693	0.0384019	0.703152	-3.64361	1.41565
GPR141	0.691024	-4.47255	2.13675	0.0384173	0.703152	-3.64389	1.41547
PSMD7	-0.720737	1.44587	-2.13655	0.0384345	0.703152	-3.6442	1.41528
MBD4	-1.01832	-0.891033	-2.13641	0.0384461	0.703152	-3.64441	1.41515
LYZL2	0.578356	-3.41263	2.13608	0.0384751	0.703152	-3.64493	1.41482
ERBB2IP	-0.64235	1.28809	-2.13606	0.0384765	0.703152	-3.64495	1.4148
MRPL23-AS1	0.559445	-2.94881	2.13517	0.038554	0.703299	-3.64635	1.41393
PANK3	-0.673977	0.202496	-2.13414	0.038643	0.703299	-3.64795	1.41293
PSMA1	-0.575364	-0.573461	-2.13396	0.0386581	0.703299	-3.64822	1.41276
ESX1	0.453627	-4.36475	2.13355	0.0386937	0.703299	-3.64886	1.41236
NOTUM	0.465778	-4.55571	2.13278	0.0387606	0.703299	-3.65006	1.41161
PROS1	-0.760642	-1.38206	-2.13252	0.0387837	0.703299	-3.65047	1.41135
TCIRG1	0.762803	4.1535	2.13249	0.0387859	0.703299	-3.65051	1.41133
SPRN	0.556072	-2.18682	2.13207	0.0388221	0.703299	-3.65115	1.41092
SMAGP	0.556505	-0.960918	2.13185	0.0388413	0.703299	-3.6515	1.41071
LRBA	-1.3836	-1.25761	-2.13184	0.0388422	0.703299	-3.65151	1.4107
VNN2	1.07754	0.34969	2.1316	0.0388635	0.703299	-3.65189	1.41046
IFNA16	0.394272	-5.33047	2.12982	0.0390186	0.704292	-3.65465	1.40873
PSD2	-0.827837	-4.71985	-2.12957	0.0390408	0.704292	-3.65505	1.40848
TMEM150B	0.548156	-3.46605	2.12953	0.0390436	0.704292	-3.6551	1.40845
CYMP	0.714655	-2.02849	2.12898	0.0390925	0.704292	-3.65597	1.40791
UBE3A	-0.761465	-1.78179	-2.12879	0.0391089	0.704292	-3.65626	1.40772
C19orf76	0.607387	-3.54295	2.12811	0.0391681	0.704292	-3.6573	1.40707
TNMD	-0.937887	-4.40037	-2.12767	0.0392072	0.704292	-3.65799	1.40663
LOX	-1.20819	-0.557883	-2.1274	0.0392304	0.704292	-3.65841	1.40638
SCARNA8	0.814829	-3.98898	2.12728	0.0392411	0.704292	-3.65859	1.40626
SPNS3	0.649886	-0.709853	2.12591	0.0393619	0.704292	-3.66072	1.40492
NPPA	0.852529	-2.1696	2.12545	0.0394022	0.704292	-3.66143	1.40448
ANKRD30BL	0.586081	-2.13563	2.12443	0.0394917	0.704292	-3.663	1.40349
UBA3	-1.28279	-1.22751	-2.12435	0.0394992	0.704292	-3.66313	1.40341
SELPLG	0.713212	-0.453031	2.12434	0.0395005	0.704292	-3.66316	1.4034
SERPINB2	0.451873	-4.62481	2.12385	0.0395438	0.704292	-3.66392	1.40292
REN	0.508356	-0.888518	2.12378	0.0395492	0.704292	-3.66401	1.40286
EFR3A	-0.5458	2.35836	-2.12227	0.0396833	0.704292	-3.66636	1.40139
EDIL3	-0.76575	1.76239	-2.12214	0.0396949	0.704292	-3.66656	1.40127
SNORD99	1.03813	0.544655	2.12186	0.0397197	0.704292	-3.66699	1.40099
NRADDP	0.672725	-3.99153	2.12105	0.0397918	0.704292	-3.66825	1.40021
WDR26	-0.656023	0.81418	-2.12028	0.0398606	0.704292	-3.66944	1.39946
NCK1	-0.929283	-1.84512	-2.12025	0.0398627	0.704292	-3.66948	1.39943
OOEP	0.58655	-1.34549	2.12015	0.0398716	0.704292	-3.66963	1.39934
HSP90AB5P	-0.475146	4.21536	-2.11903	0.0399718	0.704292	-3.67137	1.39825
C14orf166B	-0.686197	-5.05604	-2.11887	0.0399858	0.704292	-3.67161	1.39809
IL4I1	1.00898	-1.45523	2.11856	0.0400135	0.704292	-3.67209	1.39779
XG	0.779192	-2.7028	2.11845	0.0400233	0.704292	-3.67226	1.39769
WISP1	0.676765	-3.82416	2.1181	0.0400548	0.704292	-3.67281	1.39735
GIT1	0.629568	-2.02328	2.11804	0.0400597	0.704292	-3.67289	1.39729
PRKDC	-0.904837	-0.232335	-2.118	0.0400635	0.704292	-3.67296	1.39725
CHN1	-1.17793	0.0396577	-2.11796	0.0400673	0.704292	-3.67302	1.39721
LRRC72	0.56237	-3.36557	2.11793	0.04007	0.704292	-3.67307	1.39718
TMEM30C	0.586826	-1.13644	2.11722	0.0401334	0.704292	-3.67417	1.39649
CKAP2	-0.458129	-3.0953	-2.11718	0.0401369	0.704292	-3.67423	1.39646
MORF4L2	-0.616959	1.70432	-2.11703	0.0401507	0.704292	-3.67446	1.39631
GIPR	0.4572	-0.81798	2.11692	0.0401605	0.704292	-3.67463	1.3962
IL13	1.30723	-4.14804	2.11511	0.0403226	0.705675	-3.67742	1.39445
TAS2R46	-0.751666	-4.03543	-2.11379	0.0404416	0.705675	-3.67946	1.39317
MCCD1	0.580862	-0.465271	2.11378	0.0404422	0.705675	-3.67947	1.39316
HAPLN4	0.825805	-2.86718	2.11372	0.0404482	0.705675	-3.67957	1.3931
CUL4B	-0.697861	1.90057	-2.1133	0.0404863	0.705675	-3.68022	1.39269
SLCO5A1	-1.08982	-0.30096	-2.11329	0.0404867	0.705675	-3.68023	1.39269
ARSF	0.643126	-2.47129	2.11286	0.0405253	0.705675	-3.68089	1.39227
IMMT	-0.570849	-0.975378	-2.11253	0.0405555	0.705675	-3.68141	1.39195
FGF20	0.344581	-5.11645	2.11229	0.0405773	0.705675	-3.68178	1.39172
HSPA4	-0.93934	0.949639	-2.1122	0.0405851	0.705675	-3.68191	1.39163
TUBB2B	-1.40568	-3.28417	-2.11105	0.0406896	0.70684	-3.68369	1.39052
NFIA	-0.423224	2.57935	-2.11063	0.0407273	0.70684	-3.68433	1.39011
IL12RB1	0.616258	-2.08238	2.10881	0.0408934	0.70684	-3.68715	1.38835
MEMO1	-0.528354	-0.762426	-2.1082	0.0409485	0.70684	-3.68808	1.38776
FAM182A	0.611509	-2.88369	2.10794	0.0409728	0.70684	-3.68849	1.3875
SERPINC1	0.48089	-4.62021	2.10768	0.0409965	0.70684	-3.68889	1.38725
KCNS1	0.539383	-4.37271	2.1073	0.0410309	0.70684	-3.68947	1.38689
LRRC46	0.630078	-2.14453	2.10723	0.0410373	0.70684	-3.68957	1.38682
AMELY	-0.788989	-4.80237	-2.10719	0.0410411	0.70684	-3.68964	1.38678
OR10V1	0.446643	-4.79563	2.107	0.0410586	0.70684	-3.68993	1.3866
ZNF572	0.460234	-0.658749	2.10648	0.0411056	0.70684	-3.69073	1.3861
SYT2	0.521342	-0.741644	2.10587	0.0411617	0.70684	-3.69167	1.38551
MUC20	0.942112	-2.4432	2.10571	0.0411765	0.70684	-3.69192	1.38535
C19orf48	0.707808	-0.818778	2.10558	0.0411877	0.70684	-3.69211	1.38523
BCAR3	-1.03123	-2.04286	-2.10526	0.0412171	0.70684	-3.6926	1.38492
IDO1	0.557096	-2.15371	2.10515	0.0412273	0.70684	-3.69277	1.38481
DNM2	0.610207	-2.55322	2.10463	0.0412757	0.70684	-3.69358	1.38431
OBSCN	0.505383	-1.93549	2.10407	0.0413266	0.70684	-3.69443	1.38377
PTPRO	0.755531	-1.97114	2.10387	0.0413456	0.70684	-3.69475	1.38357
LBP	0.611025	-3.96324	2.10381	0.0413508	0.70684	-3.69484	1.38352
DLK2	0.51881	-0.40786	2.1035	0.0413792	0.70684	-3.69531	1.38322
ABI3	0.543185	-1.31194	2.10213	0.041505	0.707456	-3.69741	1.3819
MLIP	-1.91579	-2.31385	-2.10192	0.0415244	0.707456	-3.69773	1.3817
B4GALT4	-1.09644	-1.29751	-2.10137	0.041576	0.707456	-3.69859	1.38116
STK3	-0.741095	0.384952	-2.10131	0.0415811	0.707456	-3.69868	1.3811
RNF180	-0.454756	0.517028	-2.10115	0.0415958	0.707456	-3.69892	1.38095
KCNA4	-0.700068	-4.52086	-2.10085	0.0416232	0.707456	-3.69938	1.38066
HTR3D	0.466645	-4.79882	2.09974	0.0417267	0.707967	-3.70109	1.37959
ACSBG2	0.647521	-3.07574	2.09867	0.0418255	0.707967	-3.70273	1.37856
MRPS24	-0.38204	2.55254	-2.09746	0.0419379	0.707967	-3.70458	1.37739
FRMPD2	0.502666	-4.49369	2.09745	0.0419393	0.707967	-3.70461	1.37738
SLCO2B1	1.526	-0.869967	2.09685	0.0419946	0.707967	-3.70552	1.37681
KRTAP27-1	0.568646	-3.41388	2.09607	0.0420678	0.707967	-3.70672	1.37605
SPAG5-AS1	-0.721459	-4.21802	-2.09577	0.042096	0.707967	-3.70718	1.37576
LRRIQ1	0.435583	-4.75763	2.09535	0.0421347	0.707967	-3.70782	1.37536
R3HDML	0.656582	-3.40968	2.09531	0.0421392	0.707967	-3.70789	1.37531
CDH16	1.04615	-2.93553	2.09512	0.0421569	0.707967	-3.70818	1.37513
PHTF2	-0.536997	-2.43403	-2.0947	0.0421961	0.707967	-3.70882	1.37473
FLJ10661	0.421491	-1.4397	2.09411	0.042251	0.707967	-3.70972	1.37416
GDEP	0.654622	-4.37746	2.09406	0.0422562	0.707967	-3.70981	1.37411
THAP6	-0.710973	-2.66704	-2.0938	0.0422803	0.707967	-3.7102	1.37386
VPS13A	-0.837388	1.53052	-2.09274	0.0423794	0.707967	-3.71182	1.37285
AMFR	-0.757485	-0.161459	-2.09179	0.0424694	0.707967	-3.71328	1.37192
PSG6	0.674738	-3.85275	2.09175	0.0424729	0.707967	-3.71334	1.37189
FLJ39534	0.844232	-3.71712	2.0916	0.0424867	0.707967	-3.71356	1.37175
CCND2	-0.75365	3.55304	-2.09147	0.0424993	0.707967	-3.71377	1.37162
SEC24A	-0.759796	-2.37001	-2.09114	0.0425307	0.707967	-3.71428	1.3713
FBXL7	-0.621766	1.86991	-2.0909	0.0425527	0.707967	-3.71463	1.37107
DYRK1A	-0.590153	0.0359093	-2.09088	0.0425548	0.707967	-3.71467	1.37105
C17orf77	0.792352	-3.98006	2.09076	0.0425659	0.707967	-3.71485	1.37094
C21orf56	0.733539	-1.88891	2.09037	0.0426033	0.707967	-3.71546	1.37056
MITF	-0.604071	-1.38447	-2.09036	0.0426037	0.707967	-3.71546	1.37055
VDAC1	-0.46625	2.00633	-2.09021	0.0426175	0.707967	-3.71569	1.37041
DEFB135	0.528392	-4.04819	2.09018	0.0426208	0.707967	-3.71574	1.37038
OLIG2	0.46776	-4.92041	2.08981	0.042656	0.707967	-3.71631	1.37002
SLC37A4	0.504528	0.011697	2.08978	0.042659	0.707967	-3.71636	1.36999
DST	-0.712698	-0.156406	-2.08833	0.0427962	0.708961	-3.71858	1.36859
TYW3	-1.19627	-2.81891	-2.08769	0.0428568	0.708961	-3.71955	1.36798
FAM26F	1.12043	-3.3474	2.0871	0.0429126	0.708961	-3.72045	1.36742
BDP1	-0.724935	-0.603374	-2.08638	0.0429815	0.708961	-3.72156	1.36672
OAS2	0.913315	-0.534404	2.08612	0.0430058	0.708961	-3.72195	1.36647
METTL21C	0.498625	-5.17899	2.08565	0.0430502	0.708961	-3.72266	1.36602
MED20	-0.891722	-1.90189	-2.08564	0.0430518	0.708961	-3.72268	1.36601
ZNF503-AS2	0.585811	-4.35777	2.08533	0.0430806	0.708961	-3.72315	1.36572
SMC3	-1.23403	2.08817	-2.08466	0.0431444	0.708961	-3.72417	1.36508
MDK	0.798817	2.71923	2.08406	0.0432021	0.708961	-3.72509	1.3645
HSPB9	0.722663	-2.66757	2.08395	0.0432131	0.708961	-3.72527	1.36438
PRKAR2B	-0.658966	-1.61276	-2.08332	0.0432728	0.708961	-3.72622	1.36379
PSD4	0.469502	-0.793295	2.08255	0.0433463	0.708961	-3.72739	1.36305
RAD23A	0.425821	1.93675	2.08153	0.0434442	0.708961	-3.72895	1.36207
KCNQ1	0.499476	-3.50698	2.08141	0.043456	0.708961	-3.72913	1.36195
SLC34A3	0.568689	-2.81472	2.08128	0.0434689	0.708961	-3.72934	1.36182
PCYOX1	-0.601348	1.98008	-2.08078	0.0435168	0.708961	-3.7301	1.36134
ARHGAP20	1.30258	-2.14432	2.08065	0.0435292	0.708961	-3.73029	1.36122
MOCS1	0.637202	0.444904	2.08064	0.0435301	0.708961	-3.73031	1.36121
CNBD1	0.69521	-5.12021	2.08054	0.04354	0.708961	-3.73047	1.36111
TEX22	0.524271	-3.68471	2.07962	0.0436282	0.708961	-3.73186	1.36023
AMN	0.444119	1.70943	2.07956	0.0436338	0.708961	-3.73195	1.36018
EYS	0.416638	-3.59671	2.07897	0.0436912	0.708961	-3.73286	1.35961
C14orf70	0.364978	0.591798	2.07806	0.0437789	0.708961	-3.73424	1.35874
DPEP2	1.77749	-2.11152	2.07799	0.0437852	0.708961	-3.73434	1.35867
C5orf32	-0.454672	2.51128	-2.07792	0.0437924	0.708961	-3.73445	1.3586
XKR8	0.658977	0.227995	2.07779	0.0438054	0.708961	-3.73466	1.35847
MYADM	-0.401576	5.05731	-2.07619	0.0439595	0.708961	-3.73708	1.35695
HCP5	0.722917	0.983347	2.07592	0.0439862	0.708961	-3.7375	1.35668
KCNIP4	1.22832	-2.71982	2.07557	0.0440206	0.708961	-3.73804	1.35634
FAM18B2-CDRT4	-0.585377	-4.81697	-2.07555	0.044022	0.708961	-3.73806	1.35633
PCDHA10	0.823074	-3.55426	2.07422	0.0441511	0.708961	-3.74008	1.35506
ALCAM	-0.736949	-1.2073	-2.07407	0.0441662	0.708961	-3.74031	1.35491
BCL2L13	-0.463582	-0.730455	-2.07398	0.044175	0.708961	-3.74045	1.35482
HYDIN2	0.556939	-0.869904	2.0737	0.0442018	0.708961	-3.74087	1.35456
C10orf105	0.768825	-4.92007	2.07363	0.0442087	0.708961	-3.74098	1.35449
YPEL5	-0.516447	2.80259	-2.07333	0.0442381	0.708961	-3.74144	1.3542
SNORD53	-0.709464	-0.526418	-2.07325	0.0442463	0.708961	-3.74156	1.35412
SNX31	0.803585	-2.56711	2.07289	0.0442807	0.708961	-3.7421	1.35379
CELA3B	0.546947	-3.68953	2.07245	0.0443237	0.708961	-3.74277	1.35336
HOXB9	0.568557	-1.34262	2.07155	0.044412	0.708961	-3.74414	1.3525
PPP4R1L	0.393134	-3.16964	2.07137	0.04443	0.708961	-3.74442	1.35232
SMARCC1	-0.823872	1.54175	-2.07108	0.0444578	0.708961	-3.74485	1.35205
HDAC6	-0.567065	-0.733542	-2.07098	0.0444682	0.708961	-3.74501	1.35195
BCL11B	0.604237	-2.77857	2.07094	0.0444722	0.708961	-3.74507	1.35191
PRKRIP1	-0.590904	0.528549	-2.07078	0.0444872	0.708961	-3.7453	1.35177
SMAD9	-0.745363	0.292989	-2.07002	0.0445621	0.708961	-3.74646	1.35103
IDH2	-0.743099	-1.03055	-2.06991	0.044573	0.708961	-3.74663	1.35093
DDX10	-0.779796	-1.49837	-2.06961	0.0446022	0.708961	-3.74708	1.35064
CA10	0.518288	-3.81608	2.06936	0.0446273	0.708961	-3.74747	1.3504
TLR8	1.00091	-4.03391	2.06924	0.0446385	0.708961	-3.74764	1.35029
ZNF669	-0.560888	-3.54204	-2.06912	0.0446511	0.708961	-3.74784	1.35017
COX7A2L	-0.491281	2.0335	-2.06906	0.0446569	0.708961	-3.74793	1.35011
TRAT1	0.507068	-4.55003	2.06877	0.044685	0.708961	-3.74836	1.34984
INVS	-0.602973	-2.03565	-2.06865	0.0446967	0.708961	-3.74854	1.34973
FTMT	0.572689	-0.80511	2.06819	0.0447424	0.708961	-3.74925	1.34928
S100A10	0.584656	3.46678	2.06818	0.0447431	0.708961	-3.74926	1.34927
CD58	-0.619769	0.452108	-2.06807	0.0447535	0.708961	-3.74942	1.34917
MYB	0.58117	-3.24129	2.06793	0.0447681	0.708961	-3.74964	1.34903
PLEKHA3	-0.779796	-0.66223	-2.06711	0.044849	0.709322	-3.75089	1.34825
PPP1R1A	0.517498	-3.73404	2.0669	0.044869	0.709322	-3.75119	1.34805
FOXP3	0.562331	-2.79371	2.06554	0.0450034	0.709322	-3.75325	1.34675
RIMKLA	0.559508	-4.55837	2.06532	0.0450258	0.709322	-3.7536	1.34654
CD300C	0.775891	-2.99109	2.0652	0.0450378	0.709322	-3.75378	1.34642
CCDC79	0.372561	-4.72383	2.06499	0.0450581	0.709322	-3.75409	1.34623
SLC26A11	0.542177	0.0239634	2.0646	0.0450975	0.709322	-3.75469	1.34585
C5orf30	-0.92292	-2.15991	-2.06446	0.0451106	0.709322	-3.75489	1.34572
GNL2	-1.15204	-1.45001	-2.06424	0.0451332	0.709322	-3.75524	1.3455
ESRRA	0.584388	-0.0765021	2.06405	0.0451521	0.709322	-3.75553	1.34532
AKT1	-0.453166	3.6382	-2.06328	0.0452286	0.709322	-3.75669	1.34459
FAM63B	-0.591153	-1.0758	-2.06276	0.0452801	0.709322	-3.75748	1.34409
MYH15	0.435199	-4.64594	2.06235	0.0453211	0.709322	-3.7581	1.3437
KRTAP4-6	0.4047	-4.96512	2.06202	0.0453532	0.709322	-3.75859	1.34339
TG	0.499457	-1.55193	2.06181	0.0453742	0.709322	-3.75891	1.34319
TAAR2	0.484293	-2.06159	2.06148	0.0454074	0.709322	-3.75941	1.34287
DYNLL1	-0.359789	4.05748	-2.06051	0.0455041	0.709322	-3.76087	1.34195
PARM1	-1.19695	-0.753258	-2.06037	0.0455181	0.709322	-3.76109	1.34182
SMYD2	-1.14161	-0.240257	-2.05936	0.0456194	0.709322	-3.76262	1.34085
LMO1	0.605381	-2.12413	2.05889	0.0456663	0.709322	-3.76332	1.3404
C22orf34	0.574852	-2.3438	2.05867	0.0456891	0.709322	-3.76367	1.34019
PIK3C2B	0.570071	0.41954	2.05852	0.0457037	0.709322	-3.76389	1.34005
RLIM	-0.976843	0.238264	-2.05836	0.0457199	0.709322	-3.76413	1.33989
DCLK2	-0.668623	-2.39091	-2.05719	0.0458374	0.709322	-3.7659	1.33878
C1orf182	0.493174	-1.46548	2.05692	0.0458648	0.709322	-3.76631	1.33852
FBXO28	-0.876633	-0.333753	-2.05661	0.0458961	0.709322	-3.76678	1.33822
XPR1	-0.875106	-0.409128	-2.05636	0.0459208	0.709322	-3.76715	1.33799
GRM8	0.674586	-3.7017	2.05608	0.0459489	0.709322	-3.76757	1.33772
LRRC18	0.664206	-2.23777	2.05607	0.0459508	0.709322	-3.7676	1.33771
UBAP1L	0.720181	-1.63448	2.05533	0.0460246	0.709322	-3.7687	1.33701
BRF2	0.683055	-3.07939	2.05442	0.0461168	0.709322	-3.77008	1.33614
CDY2A	0.624262	-3.5935	2.05328	0.0462319	0.709322	-3.7718	1.33506
ATP5S	-0.75473	-1.12451	-2.05304	0.0462564	0.709322	-3.77216	1.33483
CST11	0.364506	-4.34676	2.05219	0.0463434	0.709322	-3.77345	1.33401
NBEAL1	-0.571237	1.41289	-2.05209	0.0463536	0.709322	-3.7736	1.33392
DNASE1	0.612848	-2.22052	2.052	0.0463628	0.709322	-3.77374	1.33383
DEFA9P	0.753564	-3.44722	2.05185	0.0463771	0.709322	-3.77395	1.3337
FAM155B	0.568828	-2.16286	2.0518	0.0463827	0.709322	-3.77404	1.33364
ZNF498	-0.996737	-1.30249	-2.05146	0.0464177	0.709322	-3.77455	1.33332
AADAT	-1.17968	-0.725875	-2.05139	0.0464243	0.709322	-3.77465	1.33325
TXNL4B	-0.852839	-3.07752	-2.04829	0.0467404	0.709322	-3.77932	1.33031
CR1	1.25024	-3.07967	2.04822	0.0467482	0.709322	-3.77943	1.33024
AFF4	-0.512739	1.57613	-2.0481	0.0467606	0.709322	-3.77962	1.33012
CALCA	-0.760707	-2.63469	-2.04753	0.0468188	0.709322	-3.78047	1.32958
FLJ37453	0.844235	-3.02654	2.04747	0.0468247	0.709322	-3.78056	1.32952
SGOL1	0.657529	-2.36676	2.04683	0.0468905	0.709322	-3.78152	1.32892
C14orf183	1.00506	-2.43175	2.04682	0.0468919	0.709322	-3.78154	1.3289
GRAP	0.556639	-2.6807	2.04648	0.0469263	0.709322	-3.78205	1.32858
SLC5A7	0.51519	-4.30697	2.04646	0.0469288	0.709322	-3.78209	1.32856
UHMK1	-0.841559	-0.08483	-2.04626	0.0469491	0.709322	-3.78238	1.32837
C8orf84	-0.639002	2.53299	-2.04534	0.0470435	0.709322	-3.78376	1.3275
PMM2	-1.00994	-3.06242	-2.0446	0.0471201	0.709322	-3.78488	1.32679
KRT222	0.486711	-3.8731	2.04438	0.0471429	0.709322	-3.78521	1.32658
SNX7	-0.79	1.22605	-2.04428	0.0471527	0.709322	-3.78536	1.32649
DSCR9	0.951862	-2.54126	2.04408	0.0471737	0.709322	-3.78566	1.3263
ST8SIA2	0.554783	-4.41192	2.04404	0.047178	0.709322	-3.78573	1.32626
GPR172B	0.607365	0.0577854	2.04364	0.0472184	0.709322	-3.78632	1.32589
ISYNA1	0.6014	2.88882	2.04357	0.0472263	0.709322	-3.78643	1.32582
OXCT1	-1.00198	-0.657137	-2.04348	0.0472351	0.709322	-3.78656	1.32573
VSTM5	0.686253	-3.20918	2.0426	0.0473262	0.709322	-3.78788	1.3249
C1orf228	0.842988	-3.58598	2.04242	0.0473454	0.709322	-3.78816	1.32472
TSHZ2	0.376922	-5.10259	2.0424	0.0473467	0.709322	-3.78818	1.32471
GLRA1	0.507585	-4.86358	2.04204	0.0473842	0.709322	-3.78872	1.32437
OR12D2	0.438047	-4.75086	2.04115	0.0474765	0.709322	-3.79006	1.32352
CCK	-0.972391	-3.09114	-2.04037	0.0475575	0.709322	-3.79123	1.32278
RNASEH2A	0.652504	0.841725	2.0401	0.0475856	0.709322	-3.79164	1.32252
KCNG3	0.472446	-4.5328	2.03987	0.047609	0.709322	-3.79198	1.32231
HIST4H4	-0.88686	-1.78351	-2.03971	0.0476265	0.709322	-3.79223	1.32215
CACNA1B	0.40874	-2.56908	2.03954	0.0476437	0.709322	-3.79248	1.32199
GPR62	0.663601	-0.789932	2.03954	0.0476443	0.709322	-3.79249	1.32199
MTSS1	-0.854239	-2.41276	-2.03948	0.0476496	0.709322	-3.79256	1.32194
VLDLR	-0.57613	-0.749675	-2.03895	0.047705	0.709322	-3.79336	1.32144
C5orf38	0.610318	-2.63148	2.03812	0.0477919	0.709322	-3.79461	1.32065
LRMP	1.08579	-3.04337	2.03725	0.0478826	0.709322	-3.79591	1.31982
PAR1	-0.64325	-4.87473	-2.03691	0.0479186	0.709322	-3.79643	1.3195
FLJ32955	0.573718	-4.95264	2.03674	0.0479357	0.709322	-3.79667	1.31934
DPF3	0.5323	-2.86432	2.03612	0.0480012	0.709322	-3.79761	1.31875
EPO	0.591035	-3.86606	2.03578	0.0480369	0.709322	-3.79812	1.31842
GBP5	0.79099	-1.07879	2.03474	0.0481462	0.709322	-3.79968	1.31744
MPP2	0.613269	-0.539551	2.03441	0.0481807	0.709322	-3.80018	1.31713
TMTC2	0.699691	-2.57161	2.0343	0.048192	0.709322	-3.80034	1.31702
SIGIRR	0.562284	1.25658	2.03422	0.0482003	0.709322	-3.80046	1.31695
IGANRP	-0.356253	-5.19288	-2.0339	0.048234	0.709322	-3.80093	1.31665
PTPN3	-0.795275	-2.11612	-2.03387	0.0482367	0.709322	-3.80097	1.31662
CNOT1	-1.0605	-0.845874	-2.03359	0.0482663	0.709322	-3.80139	1.31636
KRBOX1	-1.0466	-3.11144	-2.03356	0.0482697	0.709322	-3.80144	1.31633
SNORA5C	0.518374	-2.99055	2.03316	0.0483121	0.709322	-3.80205	1.31594
PRY2	0.54845	-2.99659	2.03295	0.0483337	0.709322	-3.80235	1.31575
KANK1	-0.450043	2.18033	-2.03264	0.0483668	0.709322	-3.80282	1.31545
ELF3	0.644829	-4.46341	2.0326	0.0483705	0.709322	-3.80288	1.31542
CTSL2	0.578985	-4.68866	2.03221	0.0484126	0.709322	-3.80347	1.31504
DMRTA1	0.536203	-4.67816	2.03186	0.048449	0.709322	-3.80399	1.31472
ADCK2	-1.01333	-3.89154	-2.03087	0.0485538	0.709322	-3.80547	1.31378
SBDS	-0.296574	2.82207	-2.03083	0.0485575	0.709322	-3.80552	1.31374
ALS2CR12	-0.917538	-4.34092	-2.0307	0.0485721	0.709322	-3.80573	1.31361
LSP1	0.921086	-0.558321	2.03066	0.0485757	0.709322	-3.80578	1.31358
SIM2	-0.766188	-3.80713	-2.03064	0.048578	0.709322	-3.80581	1.31356
SEC11C	-1.07209	2.32007	-2.03063	0.0485793	0.709322	-3.80583	1.31355
YWHAZ	-0.343587	3.39973	-2.03046	0.0485974	0.709322	-3.80609	1.31339
C12orf23	-0.45283	1.49736	-2.03032	0.0486114	0.709322	-3.80629	1.31326
SLC7A14	0.50799	-2.68063	2.02963	0.0486846	0.709322	-3.80732	1.31261
SLC25A27	0.641829	-2.28997	2.02903	0.0487488	0.709322	-3.80822	1.31204
LECT1	0.665024	-2.14687	2.02884	0.0487692	0.709322	-3.80851	1.31185
ATP6V1C2	-0.571246	2.2641	-2.02786	0.0488732	0.709322	-3.80997	1.31093
FAM82B	-0.587286	3.50525	-2.02684	0.0489815	0.709322	-3.81149	1.30997
OR10A7	0.539854	-4.27218	2.02653	0.0490149	0.709322	-3.81196	1.30967
HNF4A	0.966724	-2.34537	2.02648	0.0490196	0.709322	-3.81202	1.30963
AA06	0.465643	-4.77658	2.02497	0.0491814	0.709322	-3.81429	1.3082
HOXA4	0.567008	-4.0824	2.02401	0.0492837	0.709322	-3.81571	1.3073
RP11-165H20.1	0.549539	-0.664718	2.02385	0.0493011	0.709322	-3.81595	1.30714
PALLD	-0.390192	1.87746	-2.02378	0.0493092	0.709322	-3.81607	1.30707
C20orf85	0.563175	-3.22682	2.02374	0.0493128	0.709322	-3.81612	1.30704
STXBP1	0.616556	2.11787	2.02367	0.0493204	0.709322	-3.81622	1.30697
VPS26A	-0.834358	0.616609	-2.02328	0.0493627	0.709322	-3.81681	1.3066
DUSP5P	0.621083	-0.632988	2.02306	0.0493857	0.709322	-3.81713	1.3064
CHURC1	-1.24831	-1.44075	-2.02256	0.0494396	0.709322	-3.81788	1.30592
AP2B1	0.93035	0.588978	2.02199	0.0495012	0.709322	-3.81873	1.30538
HEATR5A	-0.586546	-1.79075	-2.02129	0.0495765	0.709322	-3.81977	1.30472
TREML4	0.818434	-4.74542	2.02125	0.0495807	0.709322	-3.81983	1.30469
FCGR2B	0.637856	-1.81676	2.02125	0.0495811	0.709322	-3.81984	1.30468
MXRA5	-0.852567	-3.31657	-2.01983	0.049734	0.709322	-3.82195	1.30335
GLT6D1	0.521005	-4.39306	2.01977	0.0497404	0.709322	-3.82204	1.30329
GAPVD1	-0.794011	-1.73642	-2.01975	0.0497431	0.709322	-3.82207	1.30327
NFATC2	-0.683338	0.0565075	-2.01956	0.0497632	0.709322	-3.82235	1.30309
UQCR10	-0.531573	0.536949	-2.01955	0.0497645	0.709322	-3.82237	1.30308
ARL6	-1.06211	-3.23921	-2.01948	0.0497722	0.709322	-3.82247	1.30301
GDAP2	-0.924233	-1.36965	-2.01934	0.0497868	0.709322	-3.82268	1.30289
OR2F1	0.59362	-3.9003	2.01925	0.0497966	0.709322	-3.82281	1.3028
NPPA-AS1	0.923308	-3.38737	2.01923	0.0497991	0.709322	-3.82285	1.30278
SPATA3	0.468625	-4.5229	2.01891	0.049834	0.709322	-3.82333	1.30247
INPP5D	0.813661	0.926281	2.01874	0.049852	0.709322	-3.82357	1.30232
TIMM23	-0.823275	0.600292	-2.0186	0.0498671	0.709322	-3.82378	1.30219
VN1R5	0.447967	-4.08823	2.0184	0.0498892	0.709322	-3.82409	1.30199
RETSAT	0.468439	-2.92087	2.01796	0.0499361	0.709322	-3.82473	1.30159
CAPRIN2	-0.732672	-0.564646	-2.01792	0.0499407	0.709322	-3.82479	1.30155
PADI2	0.58224	-1.98488	2.01788	0.0499452	0.709322	-3.82485	1.30151
FUT3	0.339619	-4.82521	2.01783	0.0499504	0.709322	-3.82493	1.30146
PLIN3	-0.498432	-0.0657765	-2.0178	0.0499541	0.709322	-3.82498	1.30143
CERS2	-0.62788	0.768714	-2.01759	0.0499769	0.709322	-3.82529	1.30123
SURF4	-0.372801	1.59795	-2.01751	0.0499855	0.709322	-3.82541	1.30116
MUC21	0.428858	-4.44934	2.01686	0.0500562	0.709322	-3.82638	1.30054
CDA	0.711327	0.300226	2.01661	0.0500831	0.709322	-3.82674	1.30031
TXNL4A	-0.549465	-0.00470969	-2.01651	0.0500941	0.709322	-3.82689	1.30021
FILIP1L	-0.509614	0.230085	-2.0164	0.0501057	0.709322	-3.82705	1.30011
MSLN	-1.04576	-3.42496	-2.01562	0.0501905	0.709322	-3.82821	1.29938
MOB4	-0.707418	-0.279798	-2.01561	0.0501913	0.709322	-3.82822	1.29937
PRM3	0.518693	-4.11655	2.01529	0.0502262	0.709322	-3.8287	1.29907
IGSF1	0.472741	-2.18503	2.01521	0.0502356	0.709322	-3.82883	1.29899
ALDH2	-0.446128	2.56869	-2.01517	0.05024	0.709322	-3.82889	1.29895
KRTAP5-7	0.692941	-1.85134	2.01488	0.0502716	0.709322	-3.82932	1.29868
SNAR-C3	0.630024	-1.78625	2.01471	0.0502894	0.709322	-3.82956	1.29852
CD300LF	0.729224	-3.70022	2.01436	0.0503275	0.709322	-3.83008	1.29819
CCDC33	0.520709	-2.3424	2.01427	0.050338	0.709322	-3.83022	1.2981
NPR3	-0.803145	-2.11835	-2.01405	0.0503618	0.709322	-3.83055	1.2979
ZNF74	0.453598	-0.790664	2.01361	0.0504104	0.709322	-3.83121	1.29748
CPS1-IT1	0.631542	-2.06463	2.01316	0.0504591	0.709322	-3.83187	1.29706
AGPAT5	0.677109	-2.71254	2.01313	0.0504628	0.709322	-3.83192	1.29703
HUWE1	-0.36467	1.94282	-2.01303	0.0504739	0.709322	-3.83207	1.29693
PLIN5	0.444236	-3.55576	2.01289	0.0504885	0.709322	-3.83227	1.29681
FOXP1-IT1	0.741849	-3.88102	2.0128	0.050499	0.709322	-3.83241	1.29672
COX18	-0.346766	-5.28273	-2.01265	0.0505147	0.709322	-3.83262	1.29658
CCDC88B	0.50346	-2.09279	2.01253	0.0505281	0.709322	-3.83281	1.29647
PCNT	-0.853499	0.481583	-2.0123	0.050553	0.709322	-3.83314	1.29625
SDC4	-1.01123	3.34714	-2.01214	0.0505707	0.709322	-3.83338	1.2961
UGT2B7	0.460057	-4.19643	2.01196	0.0505907	0.709322	-3.83365	1.29593
MIA	0.821754	-3.3727	2.0114	0.0506519	0.709322	-3.83448	1.2954
S100P	1.16787	-1.24753	2.01124	0.0506693	0.709322	-3.83472	1.29526
SELL	1.44217	-1.82908	2.0111	0.0506847	0.709322	-3.83493	1.29512
FLJ45872	-0.569055	-4.98304	-2.01105	0.0506901	0.709322	-3.835	1.29508
ARF4	-0.458534	4.74049	-2.0101	0.050795	0.709322	-3.83641	1.29418
PGCP1	0.304627	-5.23514	2.00998	0.0508077	0.709322	-3.83659	1.29407
C19orf42	-0.572292	-0.483816	-2.00989	0.0508183	0.709322	-3.83673	1.29398
KCNH6	0.684525	-2.788	2.00968	0.0508408	0.709322	-3.83703	1.29379
KIAA0586	0.661804	-2.13822	2.00878	0.0509403	0.709322	-3.83837	1.29294
EIF3J	-0.921909	-0.721619	-2.00864	0.0509559	0.709322	-3.83858	1.29281
SEH1L	-0.844516	0.425933	-2.00824	0.0509999	0.709322	-3.83917	1.29243
SH2D3C	0.958016	-3.52843	2.00779	0.0510492	0.709322	-3.83983	1.29201
TRPM8	0.563487	-3.7971	2.00779	0.0510496	0.709322	-3.83984	1.29201
AKAP12	-0.737252	1.16468	-2.00776	0.0510533	0.709322	-3.83989	1.29198
C16orf45	-0.726021	2.24491	-2.00731	0.051103	0.709322	-3.84055	1.29155
TWIST1	0.574331	-2.51128	2.00696	0.0511419	0.709322	-3.84108	1.29122
TNFRSF4	0.577944	-0.684024	2.00532	0.0513228	0.709322	-3.84349	1.28969
PGLYRP1	0.713351	-1.57015	2.00524	0.0513322	0.709322	-3.84362	1.28961
WDR81	0.736206	-0.831566	2.00499	0.0513602	0.709322	-3.84399	1.28937
MRGPRX3	0.448586	-4.44907	2.00395	0.0514756	0.709322	-3.84553	1.2884
ARNTL2	-0.778536	-4.2304	-2.00367	0.0515063	0.709322	-3.84594	1.28814
REXO1L1	0.47664	-0.763016	2.00363	0.0515115	0.709322	-3.84601	1.2881
RIPK3	0.734042	-4.24863	2.00305	0.0515761	0.709322	-3.84686	1.28755
INHBA	-0.620024	3.54026	-2.00255	0.0516311	0.709322	-3.84759	1.28709
RGS9	-0.792062	-2.63816	-2.0024	0.0516483	0.709322	-3.84782	1.28694
SLC35F2	0.512139	-2.27939	2.00193	0.0517008	0.709322	-3.84852	1.2865
PARP12	0.99909	-1.5989	2.00185	0.0517102	0.709322	-3.84864	1.28642
HLA-J	0.525253	4.38837	2.00179	0.0517162	0.709322	-3.84872	1.28637
BCAP29	-0.550834	1.95717	-2.0017	0.0517268	0.709322	-3.84886	1.28628
CCDC68	0.627115	-4.48911	2.00168	0.0517283	0.709322	-3.84888	1.28627
PLAC1L	0.37946	-5.29065	2.0016	0.0517377	0.709322	-3.84901	1.28619
SEC63	-0.858781	0.645394	-2.00041	0.0518711	0.709322	-3.85077	1.28507
SNORD42A	-0.655314	-4.12644	-1.9998	0.0519396	0.709322	-3.85167	1.2845
STMN4	0.538248	-2.05118	1.99937	0.0519873	0.709322	-3.8523	1.2841
TLCD2	0.593298	-3.32256	1.9983	0.0521082	0.709322	-3.85389	1.28309
KLHDC4	0.516877	-0.0815501	1.99797	0.0521445	0.709322	-3.85436	1.28279
NPTN	-0.522716	2.66181	-1.99724	0.0522274	0.709322	-3.85545	1.2821
MDH2	-0.59052	1.38097	-1.99658	0.0523012	0.709322	-3.85642	1.28149
ROBO1	-1.1286	-0.9324	-1.99643	0.0523179	0.709322	-3.85664	1.28135
ANTXR1	-0.484592	3.21412	-1.99641	0.0523209	0.709322	-3.85667	1.28132
PAK3	-0.744031	-3.0296	-1.99631	0.0523318	0.709322	-3.85682	1.28123
SHC4	-1.30211	-1.58049	-1.99611	0.0523548	0.709322	-3.85712	1.28104
PBX4	0.524955	-3.66366	1.99586	0.0523824	0.709322	-3.85748	1.28081
EIF5B	-0.962615	-0.208423	-1.99578	0.0523916	0.709322	-3.8576	1.28074
DLX5	1.59634	-3.80744	1.99566	0.0524059	0.709322	-3.85778	1.28062
RAX	0.585061	-3.04886	1.99554	0.0524189	0.709322	-3.85795	1.28051
C1orf226	0.706568	-0.69542	1.9953	0.0524463	0.709322	-3.85831	1.28028
FAT1	-0.703326	2.15058	-1.99514	0.0524638	0.709322	-3.85854	1.28014
ST6GALNAC1	-0.837708	-3.34897	-1.99494	0.0524865	0.709322	-3.85884	1.27995
ISLR	-0.650201	3.73338	-1.99466	0.0525184	0.709322	-3.85925	1.27969
RPS6KA5	0.558015	-2.03411	1.99416	0.0525758	0.709322	-3.86	1.27921
TGM2	-0.825352	2.60314	-1.99413	0.0525782	0.709322	-3.86003	1.27919
SH3RF1	-0.574377	1.86056	-1.99413	0.052579	0.709322	-3.86004	1.27919
FGF11	0.570211	-4.11254	1.99388	0.0526073	0.709322	-3.86041	1.27895
SIRPB2	0.466166	-3.56053	1.99373	0.0526238	0.709322	-3.86062	1.27882
IGDCC4	-1.27504	-2.96606	-1.99314	0.0526909	0.709322	-3.86149	1.27826
ZNF329	-0.667045	0.673449	-1.99294	0.0527137	0.709322	-3.86179	1.27808
KIF26B	0.508991	-0.777377	1.99286	0.052723	0.709322	-3.86191	1.278
CHML	-0.895106	-2.87565	-1.99282	0.052727	0.709322	-3.86196	1.27797
ARCN1	-0.539861	1.64238	-1.99269	0.0527421	0.709322	-3.86216	1.27784
RCAN2	-0.603435	3.82135	-1.99262	0.0527496	0.709322	-3.86225	1.27778
NAP1L1	-0.362246	4.44635	-1.99246	0.0527687	0.709322	-3.8625	1.27762
C7orf10	-0.720979	-0.319823	-1.9924	0.0527749	0.709322	-3.86258	1.27757
C12orf61	-0.433456	-5.12753	-1.99183	0.0528403	0.709322	-3.86343	1.27703
ADAMTSL5	0.474391	2.54168	1.99156	0.0528711	0.709322	-3.86383	1.27678
ITGB7	0.85037	0.175063	1.99138	0.0528908	0.709322	-3.86408	1.27662
ZNF852	0.72965	-0.784582	1.99125	0.0529064	0.709322	-3.86428	1.27649
CACNA1G	0.535093	-2.74416	1.99096	0.0529386	0.709322	-3.8647	1.27623
VCX2	0.594547	-3.04705	1.99092	0.0529435	0.709322	-3.86476	1.27619
SUSD5	-0.998806	2.53944	-1.9906	0.0529798	0.709322	-3.86523	1.27589
PAK4	0.635855	0.0567402	1.99036	0.0530081	0.709322	-3.8656	1.27566
C1orf130	0.539003	-4.43907	1.98991	0.0530588	0.709322	-3.86625	1.27524
CAMK2G	-0.415304	2.94211	-1.98974	0.0530787	0.709322	-3.86651	1.27508
DNAH8	0.449488	-3.63702	1.98959	0.0530958	0.709322	-3.86673	1.27494
SLC25A10	0.521841	-4.49709	1.98811	0.0532655	0.709591	-3.86891	1.27355
CCDC134	0.43372	-2.16184	1.98798	0.0532796	0.709591	-3.86909	1.27344
TMEM38B	-0.983387	-0.236991	-1.98786	0.053294	0.709591	-3.86927	1.27332
EMX1	0.591101	-2.51941	1.98772	0.0533103	0.709591	-3.86948	1.27319
SLC24A6	1.10086	-0.971797	1.98741	0.0533458	0.709591	-3.86994	1.2729
TMEM45A	-1.08623	0.428424	-1.98691	0.0534026	0.709591	-3.87066	1.27244
MCF2L	0.504545	-3.20904	1.98653	0.0534461	0.709591	-3.87122	1.27208
SEC61G	-0.510807	4.55545	-1.9865	0.05345	0.709591	-3.87127	1.27205
PPP1CB	-0.431629	3.48089	-1.98626	0.0534773	0.709591	-3.87162	1.27183
ARHGEF7	-0.636765	1.11809	-1.98622	0.0534818	0.709591	-3.87168	1.27179
GREM2	0.618459	-3.43778	1.98582	0.0535277	0.709591	-3.87226	1.27142
MAP3K11	0.626021	1.51307	1.9855	0.0535644	0.709591	-3.87273	1.27112
HTR3E	0.776824	-2.16206	1.98548	0.0535678	0.709591	-3.87277	1.2711
HTATSF1P2	0.409272	0.301212	1.98504	0.0536183	0.709799	-3.87342	1.27069
CHRM5	0.673148	-2.40585	1.98382	0.0537587	0.711064	-3.8752	1.26955
PPP1R27	0.514221	-1.778	1.98315	0.0538366	0.711064	-3.87619	1.26892
SLC4A2	-0.761494	-1.17014	-1.98301	0.053853	0.711064	-3.8764	1.26879
RAB37	1.10504	-3.02937	1.98253	0.0539079	0.711064	-3.8771	1.26835
ABCC3	0.805976	-3.85321	1.98188	0.0539838	0.711064	-3.87806	1.26774
TMEM117	-0.821081	-1.06121	-1.9815	0.0540274	0.711064	-3.87861	1.26739
GAR1	-1.11365	2.26646	-1.98143	0.054036	0.711064	-3.87872	1.26732
MEX3A	0.617063	-4.26577	1.98127	0.0540537	0.711064	-3.87894	1.26717
KIAA0753	-0.85957	-1.22988	-1.98088	0.0540993	0.711064	-3.87952	1.26681
GLS	-0.471295	1.05938	-1.98065	0.0541263	0.711064	-3.87986	1.26659
C17orf79	-0.691777	4.5222	-1.98042	0.0541529	0.711064	-3.88019	1.26638
SLC22A1	0.738341	-2.83963	1.98033	0.0541635	0.711064	-3.88033	1.26629
MYPN	0.595676	-4.1609	1.9803	0.0541673	0.711064	-3.88037	1.26626
ATP9A	-0.560866	2.17262	-1.98	0.0542015	0.711064	-3.88081	1.26599
PASK	0.518387	-4.36734	1.97937	0.0542748	0.711161	-3.88173	1.2654
CNPY1	0.542143	-3.15006	1.97934	0.0542786	0.711161	-3.88178	1.26537
PHOSPHO2	-0.86178	-2.62427	-1.97857	0.0543689	0.711887	-3.88291	1.26465
ZSCAN10	0.615657	-3.13712	1.97744	0.0545006	0.712945	-3.88456	1.2636
FMNL2	-0.720068	-0.196399	-1.97713	0.0545365	0.712945	-3.88501	1.26331
SEMA3C	-0.931647	-3.15714	-1.97698	0.0545545	0.712945	-3.88524	1.26317
ADAM3A	0.424947	-4.66726	1.97642	0.0546205	0.713136	-3.88606	1.26264
SLC22A20	0.465108	-2.30038	1.97613	0.0546543	0.713136	-3.88648	1.26238
FLJ33544	0.444907	-4.16791	1.97596	0.0546739	0.713136	-3.88673	1.26222
UQCRH	-0.364086	3.89342	-1.97526	0.0547563	0.713755	-3.88776	1.26157
IQCF4	0.536442	-4.54507	1.97436	0.054862	0.714676	-3.88907	1.26073
RALGDS	0.364643	2.56151	1.97387	0.0549192	0.714965	-3.88978	1.26028
FRRS1	-0.617388	-4.7382	-1.97292	0.0550314	0.71597	-3.89118	1.25939
HHIP	0.567964	-1.64109	1.97202	0.0551375	0.716607	-3.89249	1.25855
NR0B1	0.518676	-3.57585	1.97191	0.0551506	0.716607	-3.89265	1.25845
EXO1	0.509051	-3.76158	1.97076	0.055287	0.717857	-3.89434	1.25738
ASTL	0.76342	-2.21756	1.96991	0.055387	0.717857	-3.89557	1.25659
SP6	0.625706	-1.72485	1.96957	0.0554276	0.717857	-3.89607	1.25627
CELF5	0.509281	-2.16081	1.96907	0.0554875	0.717857	-3.89681	1.25581
MICALCL	-0.666145	-4.23641	-1.96826	0.0555831	0.717857	-3.89798	1.25506
CDH9	0.699366	-3.72883	1.96821	0.0555894	0.717857	-3.89806	1.25501
OR6C76	-0.415401	-5.00488	-1.9682	0.05559	0.717857	-3.89806	1.255
CDH1	0.681731	-3.46938	1.96811	0.055601	0.717857	-3.8982	1.25492
TMC1	0.432172	-4.07818	1.96798	0.0556164	0.717857	-3.89839	1.2548
DDX25	0.780748	-2.19663	1.96791	0.0556251	0.717857	-3.8985	1.25473
BCCIP	-0.78132	-1.44196	-1.9678	0.0556384	0.717857	-3.89866	1.25463
OR6K3	0.390261	-5.08331	1.96727	0.055701	0.717857	-3.89943	1.25414
SAMD4A	-0.573849	0.681119	-1.96725	0.055704	0.717857	-3.89946	1.25411
ZNF454	0.724736	-4.37502	1.9667	0.0557696	0.718249	-3.90026	1.2536
CXCR2	1.18582	-0.404801	1.96609	0.0558418	0.718601	-3.90115	1.25304
HCN2	0.546864	-0.390756	1.96567	0.055892	0.718601	-3.90176	1.25265
FHOD3	-1.14023	-1.00723	-1.96558	0.0559025	0.718601	-3.90189	1.25257
TMTC1	-0.648758	1.63226	-1.96451	0.0560308	0.719796	-3.90345	1.25157
AIM2	0.681914	-4.25136	1.964	0.0560923	0.720134	-3.9042	1.2511
KRTDAP	0.574398	-4.27124	1.96272	0.0562453	0.720334	-3.90605	1.24991
NDUFAB1	-0.476346	1.11631	-1.96272	0.056246	0.720334	-3.90606	1.24991
KRTAP4-7	0.514784	-1.74788	1.96257	0.0562632	0.720334	-3.90627	1.24978
SLC22A7	0.504794	-0.416657	1.96243	0.0562806	0.720334	-3.90648	1.24964
TWIST2	-0.546387	-2.21369	-1.9624	0.0562843	0.720334	-3.90653	1.24961
MYOCD	-0.697768	1.12201	-1.96171	0.0563676	0.72084	-3.90753	1.24897
C9	0.61952	-3.48276	1.96148	0.0563945	0.72084	-3.90786	1.24876
FAM157B	1.22738	-3.13642	1.96026	0.0565414	0.721777	-3.90963	1.24763
ATCAY	0.373621	-4.52218	1.95985	0.0565909	0.721777	-3.91023	1.24725
CD180	0.549932	-4.1911	1.95977	0.0566011	0.721777	-3.91035	1.24717
LCP2	1.5657	-0.557583	1.9597	0.0566093	0.721777	-3.91045	1.24711
BRWD1-IT2	0.583268	-0.610702	1.95874	0.0567254	0.722807	-3.91184	1.24622
GPBAR1	0.585145	-0.717977	1.95818	0.0567937	0.723012	-3.91266	1.2457
MSRB2	-0.725746	0.0545887	-1.95731	0.0568986	0.723012	-3.91392	1.2449
ZFP64	0.585395	-0.968694	1.95684	0.0569564	0.723012	-3.91461	1.24446
ANXA2P1	-0.786366	1.56376	-1.95676	0.056966	0.723012	-3.91473	1.24438
CRYAA	0.439436	-2.39645	1.95667	0.0569766	0.723012	-3.91485	1.2443
RAB6C	-0.746878	2.49774	-1.95664	0.0569802	0.723012	-3.9149	1.24428
CCDC127	-1.26566	-0.374498	-1.95631	0.0570209	0.723012	-3.91538	1.24397
TAS2R8	0.678629	-4.17694	1.95627	0.0570249	0.723012	-3.91543	1.24394
STK35	-0.978675	-3.78133	-1.95476	0.0572093	0.7242	-3.91763	1.24253
DPH3	-0.957508	-0.455739	-1.95462	0.0572265	0.7242	-3.91783	1.2424
ABI2	-1.35738	-0.335544	-1.95437	0.0572569	0.7242	-3.9182	1.24217
FAM105A	0.495855	-3.84657	1.95434	0.0572605	0.7242	-3.91824	1.24214
DKC1	-0.970405	1.63705	-1.95356	0.0573558	0.724945	-3.91937	1.24142
ATP5A1	-0.556992	3.80344	-1.95326	0.0573921	0.724945	-3.9198	1.24115
C10orf68	0.547784	-4.01952	1.95299	0.057426	0.724945	-3.9202	1.24089
CLEC19A	0.455455	-4.75872	1.95219	0.0575234	0.725153	-3.92136	1.24016
WBSCR28	0.414959	-4.61342	1.95214	0.0575292	0.725153	-3.92142	1.24011
PSMG1	-0.659515	1.94467	-1.95178	0.0575742	0.725153	-3.92196	1.23977
TMEM238	0.347321	2.34155	1.95155	0.0576021	0.725153	-3.92229	1.23956
PTPN6	0.897348	-1.63906	1.9514	0.05762	0.725153	-3.9225	1.23943
CRNN	0.454478	-3.01299	1.95063	0.057715	0.725642	-3.92362	1.23871
IL27	0.583245	-1.95749	1.95051	0.05773	0.725642	-3.9238	1.2386
IGDCC3	0.66644	-3.82361	1.94973	0.0578259	0.7264	-3.92493	1.23788
OR2T4	0.791659	-2.49322	1.9493	0.0578784	0.726612	-3.92554	1.23748
TAF2	-0.956751	-2.08393	-1.94856	0.0579698	0.726998	-3.92662	1.2368
TNP1	0.565664	-2.45806	1.94847	0.0579803	0.726998	-3.92674	1.23672
C1orf109	-0.798757	-0.606171	-1.94775	0.0580692	0.727172	-3.92778	1.23605
GNB1L	-0.861369	-0.768408	-1.94758	0.0580906	0.727172	-3.92803	1.23589
PDCD5	-0.364536	0.763947	-1.9475	0.0581011	0.727172	-3.92816	1.23582
FAM96B	-0.679291	2.42463	-1.94684	0.0581826	0.727407	-3.92911	1.23521
OR2T2	-0.509646	-4.79565	-1.9457	0.0583235	0.727407	-3.93075	1.23416
OTC	0.501632	-4.30903	1.94552	0.0583451	0.727407	-3.93101	1.234
RASAL3	0.663819	-0.372424	1.94532	0.0583709	0.727407	-3.93131	1.2338
MILR1	-0.810906	-4.12959	-1.94514	0.0583928	0.727407	-3.93156	1.23364
FAM84A	0.460771	-2.51546	1.9451	0.0583976	0.727407	-3.93162	1.23361
RECQL5	0.436616	-3.15723	1.94508	0.0584	0.727407	-3.93165	1.23359
LCN9	0.492394	-1.18701	1.94493	0.0584189	0.727407	-3.93187	1.23345
CHRM2	0.477106	-4.39283	1.94475	0.0584406	0.727407	-3.93212	1.23329
HOXC6	0.603149	-3.43027	1.94444	0.0584797	0.72745	-3.93257	1.23299
KPRP	0.626849	-2.65286	1.9439	0.0585474	0.727583	-3.93336	1.23249
AIF1	0.89563	-1.51821	1.94357	0.0585881	0.727583	-3.93383	1.23219
CD200	-1.06582	-1.69791	-1.94319	0.0586348	0.727583	-3.93437	1.23184
TYW5	-0.821344	-4.25204	-1.94188	0.0587986	0.727583	-3.93627	1.23063
CD52	1.13808	-0.312074	1.94134	0.0588663	0.727583	-3.93705	1.23013
HIST2H4B	-0.677764	2.07644	-1.94121	0.0588828	0.727583	-3.93724	1.23001
C17orf47	0.446649	-4.51616	1.9403	0.0589966	0.727583	-3.93856	1.22917
YAP1	-0.473845	2.56547	-1.94003	0.0590296	0.727583	-3.93894	1.22893
NCL	-0.351589	4.36865	-1.93973	0.0590678	0.727583	-3.93938	1.22865
TRERF1	0.657765	-3.09033	1.93947	0.0591002	0.727583	-3.93975	1.22841
TOP1	-0.925847	-0.802788	-1.93935	0.0591156	0.727583	-3.93993	1.2283
CLEC2B	0.700088	-0.552602	1.93818	0.0592615	0.727583	-3.9416	1.22723
GLYAT	0.515371	-2.46473	1.93797	0.0592882	0.727583	-3.94191	1.22703
CD74	1.0103	1.96833	1.93736	0.0593658	0.727583	-3.9428	1.22646
AIRE	0.517039	-1.84659	1.93728	0.0593753	0.727583	-3.9429	1.22639
C9orf173	0.417509	1.51217	1.93699	0.059412	0.727583	-3.94332	1.22613
PNLIPRP1	0.467108	-3.02309	1.93665	0.0594549	0.727583	-3.94382	1.22581
DUX4L4	0.630446	0.828755	1.93657	0.0594646	0.727583	-3.94393	1.22574
AP3M2	1.00147	-1.69319	1.93656	0.0594657	0.727583	-3.94394	1.22573
RBM3	-0.444846	1.48527	-1.93642	0.0594839	0.727583	-3.94415	1.2256
CCR9	0.577986	-3.9188	1.93637	0.0594895	0.727583	-3.94421	1.22556
MAD2L2	0.382096	-1.124	1.93561	0.0595853	0.727583	-3.9453	1.22486
TPM1	-0.287137	5.04632	-1.9355	0.0596004	0.727583	-3.94547	1.22475
NRG1	0.675494	-2.90201	1.93544	0.0596079	0.727583	-3.94556	1.2247
NPFF	0.695035	2.40069	1.93519	0.0596386	0.727583	-3.94591	1.22447
OR52K2	0.464807	-2.63469	1.93517	0.0596417	0.727583	-3.94595	1.22445
SYNM	-0.616269	4.19388	-1.93488	0.0596778	0.727583	-3.94636	1.22419
SYNRG	0.420698	-2.41039	1.93438	0.0597412	0.727583	-3.94708	1.22373
PPP2R3B	0.491978	-3.34122	1.93429	0.0597524	0.727583	-3.94721	1.22364
ASNA1	-1.11032	-0.329506	-1.93414	0.0597712	0.727583	-3.94742	1.22351
NTN4	-0.492318	2.77624	-1.93412	0.0597739	0.727583	-3.94745	1.22349
HEATR7A	0.420992	-1.87672	1.93399	0.0597907	0.727583	-3.94764	1.22337
DTX2	0.380914	-2.37115	1.93359	0.0598417	0.727583	-3.94822	1.223
AASDHPPT	-0.954237	0.402423	-1.93357	0.0598444	0.727583	-3.94825	1.22298
CGN	0.550182	-3.70397	1.93356	0.0598455	0.727583	-3.94826	1.22297
EEF2K	-0.768198	1.00904	-1.93349	0.059854	0.727583	-3.94836	1.22291
RIC8B	-0.824329	-1.1466	-1.93331	0.0598776	0.727583	-3.94863	1.22274
FLJ31713	0.61735	-1.07917	1.93287	0.0599325	0.727583	-3.94925	1.22234
MMP1	0.520075	-3.66324	1.93227	0.0600088	0.727583	-3.95011	1.22178
KIAA0664L3	0.425447	-2.84633	1.93153	0.0601025	0.727583	-3.95117	1.22111
DEFB115	0.537942	-4.4039	1.93146	0.060112	0.727583	-3.95128	1.22104
C13orf15	-0.846585	-3.57947	-1.93141	0.0601184	0.727583	-3.95135	1.22099
GMIP	0.79404	-1.27079	1.93118	0.060147	0.727583	-3.95168	1.22079
HDGF	-0.456626	0.671215	-1.93112	0.0601547	0.727583	-3.95176	1.22073
MAN2B1	0.96596	-2.40076	1.9311	0.0601576	0.727583	-3.95179	1.22071
FAM107B	-0.482063	0.920081	-1.93098	0.0601729	0.727583	-3.95197	1.2206
TET1	-0.672674	-1.94921	-1.93082	0.060194	0.727583	-3.95221	1.22045
ASB17	0.617542	-4.75947	1.93056	0.0602263	0.727583	-3.95257	1.22021
ANKS1B	-0.545109	-2.70083	-1.9298	0.0603239	0.727583	-3.95367	1.21951
PPAP2B	-0.893084	2.25639	-1.92905	0.0604199	0.727583	-3.95475	1.21882
TNFSF14	0.737462	-3.68608	1.9289	0.0604381	0.727583	-3.95495	1.21869
USP12	-0.855077	0.610621	-1.92884	0.0604467	0.727583	-3.95505	1.21863
RGS4	-0.68401	-0.0170215	-1.92879	0.0604525	0.727583	-3.95511	1.21859
IKZF3	0.579693	-3.74903	1.92876	0.0604567	0.727583	-3.95516	1.21856
PPIL3	-1.06322	0.120786	-1.92853	0.0604856	0.727583	-3.95549	1.21835
CDH6	-0.613539	-0.270959	-1.92798	0.0605562	0.727583	-3.95628	1.21784
UBE2F	-0.467912	1.2725	-1.92792	0.0605644	0.727583	-3.95637	1.21778
STAM	-0.676254	-1.91312	-1.92775	0.0605861	0.727583	-3.95661	1.21763
PARL	-0.489717	0.195487	-1.92745	0.0606239	0.727583	-3.95704	1.21736
AP1G1	-0.474159	3.91735	-1.92741	0.060629	0.727583	-3.95709	1.21732
ZNF697	0.622409	-2.78091	1.92699	0.0606836	0.727811	-3.9577	1.21693
AP3M1	-0.613249	0.655807	-1.92664	0.0607275	0.72791	-3.9582	1.21661
SLAMF7	0.739709	-4.41957	1.92626	0.0607763	0.728068	-3.95874	1.21627
CREB3L4	0.400619	0.3184	1.92556	0.0608668	0.728236	-3.95975	1.21562
DGKI	0.360953	-5.16401	1.92532	0.0608973	0.728236	-3.96009	1.2154
STX10	0.585021	0.601027	1.92532	0.0608974	0.728236	-3.96009	1.2154
SNORD62A	0.476465	0.610183	1.92451	0.0610022	0.728675	-3.96126	1.21465
MAP3K4	-0.44767	-0.129992	-1.92448	0.0610055	0.728675	-3.96129	1.21463
TMTC3	-0.739496	-0.336488	-1.92317	0.0611743	0.729432	-3.96317	1.21343
IL24	0.571755	-1.05777	1.92296	0.0612024	0.729432	-3.96348	1.21323
AGL	-0.987261	-0.0203643	-1.92285	0.0612168	0.729432	-3.96364	1.21313
PPPDE1	-0.441989	1.00547	-1.92267	0.0612392	0.729432	-3.96389	1.21297
FRY	-0.699546	1.22545	-1.92257	0.0612518	0.729432	-3.96403	1.21288
SACS	-0.600897	2.33446	-1.92172	0.0613619	0.729432	-3.96525	1.2121
SCARNA22	0.663025	-3.9081	1.92172	0.0613622	0.729432	-3.96525	1.2121
Q16594	-0.773664	-3.75901	-1.92151	0.0613891	0.729432	-3.96555	1.21191
FLJ45139	0.434292	-5.10599	1.9215	0.0613905	0.729432	-3.96556	1.2119
YIPF5	-0.841692	0.756782	-1.92071	0.0614928	0.730223	-3.96669	1.21118
MGC16075	0.30386	-5.17889	1.91961	0.0616363	0.731501	-3.96827	1.21016
TROVE2	-0.960654	0.162657	-1.91868	0.0617569	0.731706	-3.9696	1.20931
CCDC144NL	0.518535	-3.67267	1.91843	0.0617903	0.731706	-3.96996	1.20908
MTRNR2L5	0.769774	-3.47032	1.91829	0.0618077	0.731706	-3.97015	1.20896
UQCRBP1	-0.70829	1.50766	-1.91815	0.0618268	0.731706	-3.97036	1.20882
RBM47	0.943466	-1.50557	1.91734	0.0619313	0.731706	-3.97151	1.20809
PEX5L	0.798452	-2.98782	1.91546	0.0621783	0.731706	-3.97421	1.20636
CUEDC1	-1.12499	-2.27909	-1.91522	0.0622093	0.731706	-3.97454	1.20614
C1orf210	0.596492	-3.17162	1.91453	0.0622993	0.731706	-3.97552	1.20552
PICK1	0.445362	2.72429	1.91443	0.0623124	0.731706	-3.97567	1.20543
CTNNA1	-0.483541	2.03066	-1.91368	0.0624117	0.731706	-3.97675	1.20473
ITGA10	0.637724	2.19276	1.91352	0.0624316	0.731706	-3.97696	1.2046
SCML4	0.292495	-4.93308	1.9132	0.0624747	0.731706	-3.97743	1.2043
FLJ37786	0.409639	0.255949	1.91313	0.0624836	0.731706	-3.97753	1.20423
C16orf3	0.566766	-0.5595	1.9128	0.0625274	0.731706	-3.978	1.20393
CHI3L1	1.1428	-3.02987	1.91227	0.0625963	0.731706	-3.97875	1.20345
OCM2	0.832095	-2.33476	1.9121	0.0626186	0.731706	-3.97899	1.2033
TLR7	0.835724	-2.25418	1.91208	0.0626222	0.731706	-3.97903	1.20327
ZNF615	-0.854922	-2.93114	-1.91188	0.0626482	0.731706	-3.97931	1.20309
RPS29	0.362665	3.04239	1.91166	0.0626771	0.731706	-3.97962	1.20289
C1orf204	0.445334	-4.71275	1.91152	0.0626951	0.731706	-3.97982	1.20277
C1GALT1C1	-1.15903	-0.978469	-1.91115	0.0627443	0.731706	-3.98035	1.20243
SNN	-0.848629	0.0560105	-1.91096	0.0627699	0.731706	-3.98062	1.20225
LRPPRC	-0.522265	-0.594678	-1.91062	0.0628147	0.731706	-3.98111	1.20194
FAM163A	-0.362585	-5.12547	-1.91051	0.0628284	0.731706	-3.98125	1.20184
SYT6	0.455066	-3.96127	1.91035	0.0628497	0.731706	-3.98148	1.2017
IBSP	0.336893	-4.88219	1.90998	0.0628994	0.731706	-3.98202	1.20135
TXNDC8	0.453584	-4.71136	1.90982	0.0629207	0.731706	-3.98225	1.20121
CHD9	-0.600941	0.445087	-1.90972	0.0629335	0.731706	-3.98239	1.20112
MYL10	0.43151	-3.79304	1.90947	0.0629663	0.731706	-3.98274	1.20089
SRSF12	1.05757	-2.63601	1.90947	0.0629665	0.731706	-3.98274	1.20089
MORF4L1	-0.318697	5.97642	-1.9092	0.0630028	0.731706	-3.98313	1.20064
C9orf174	-1.06774	-1.89185	-1.90876	0.0630602	0.731706	-3.98375	1.20024
STX7	-0.433953	-0.0585879	-1.90875	0.0630625	0.731706	-3.98377	1.20023
MYBBP1A	-0.636113	-0.4083	-1.90871	0.0630678	0.731706	-3.98383	1.20019
ENDOV	0.442595	-1.98222	1.90863	0.0630773	0.731706	-3.98393	1.20013
TIAL1	-0.472031	1.31086	-1.90855	0.063089	0.731706	-3.98406	1.20005
CERS1	-1.34993	-3.53013	-1.90831	0.0631208	0.731706	-3.9844	1.19983
SLC7A13	0.522344	-2.97819	1.9083	0.063121	0.731706	-3.9844	1.19983
TEAD1	-0.773908	2.15792	-1.90826	0.0631272	0.731706	-3.98447	1.19978
RBBP4	-0.410988	0.708561	-1.90785	0.0631807	0.731706	-3.98504	1.19942
ZNF610	-1.01582	-3.21501	-1.90785	0.0631817	0.731706	-3.98505	1.19941
KCNAB2	0.430563	-4.10755	1.90776	0.0631929	0.731706	-3.98517	1.19933
MRAS	-0.68345	-0.234975	-1.90775	0.0631949	0.731706	-3.98519	1.19932
G0S2	1.87587	-1.20057	1.90741	0.0632394	0.731779	-3.98567	1.19901
CXorf69	-0.578985	1.19553	-1.90716	0.0632729	0.731779	-3.98603	1.19878
MYPOP	0.833197	-2.24357	1.90663	0.063344	0.732186	-3.98679	1.19829
PATE1	0.531569	-4.55498	1.90566	0.0634732	0.732691	-3.98817	1.19741
GSTTP2	0.57283	-0.934171	1.90541	0.063506	0.732691	-3.98852	1.19719
CSF3R	0.851871	2.13122	1.90539	0.0635083	0.732691	-3.98854	1.19717
OSBPL9	-0.658271	1.75553	-1.90511	0.0635462	0.732691	-3.98895	1.19691
MACF1	-0.367742	3.27845	-1.90478	0.0635897	0.732691	-3.98941	1.19661
SPI1	1.75561	-0.723244	1.90454	0.0636222	0.732691	-3.98975	1.19639
WDR63	0.561012	-2.58289	1.90441	0.0636389	0.732691	-3.98993	1.19628
LRIT2	0.543771	-3.47	1.90405	0.0636873	0.732835	-3.99045	1.19595
LY86	0.820165	0.4514	1.90376	0.0637266	0.732848	-3.99086	1.19568
TUBBP5	0.545916	-2.10059	1.90347	0.0637654	0.732848	-3.99128	1.19542
PCSK9	0.619585	-2.9685	1.90324	0.0637961	0.732848	-3.9916	1.19521
IL17F	0.599119	-2.63468	1.90271	0.0638672	0.73303	-3.99236	1.19472
GGN	0.541235	0.000683922	1.90253	0.0638906	0.73303	-3.9926	1.19456
LMLN	-0.961289	-3.67158	-1.90232	0.0639197	0.73303	-3.99291	1.19437
PTCHD2	0.547257	-3.97252	1.90054	0.0641588	0.734674	-3.99544	1.19274
CDC23	-0.837294	-2.09121	-1.89952	0.0642961	0.734674	-3.99688	1.19182
CCT7	-0.508177	1.71785	-1.89925	0.0643325	0.734674	-3.99727	1.19157
DOLK	-1.15108	-1.53834	-1.89897	0.0643704	0.734674	-3.99767	1.19131
PRR9	0.401947	-4.43053	1.89874	0.0644008	0.734674	-3.99798	1.19111
FZD3	-1.13318	-1.32883	-1.89866	0.0644125	0.734674	-3.99811	1.19103
TMPRSS4	0.527945	-4.21049	1.89847	0.064437	0.734674	-3.99836	1.19086
GRPEL2	-1.05101	-0.355655	-1.89823	0.0644704	0.734674	-3.99871	1.19064
CGNL1	1.23719	-0.587884	1.89802	0.0644985	0.734674	-3.99901	1.19045
FABP4	0.68769	-4.77603	1.89798	0.0645039	0.734674	-3.99907	1.19041
ACTN1	-0.391074	5.34568	-1.8975	0.0645682	0.734674	-3.99974	1.18998
TUBA3D	0.469715	-0.381027	1.89728	0.0645981	0.734674	-4.00005	1.18978
SIGLEC10	0.741793	-4.04574	1.89727	0.0645992	0.734674	-4.00006	1.18977
GRIN2A	0.533587	-1.68274	1.89665	0.0646838	0.734674	-4.00095	1.1892
HAVCR2	0.663469	-4.61802	1.8966	0.0646903	0.734674	-4.00102	1.18916
DNAH9	0.883496	-1.61394	1.89626	0.0647368	0.734674	-4.0015	1.18885
SIGLEC9	0.699854	-3.47275	1.89603	0.0647672	0.734674	-4.00182	1.18865
HOXA10	0.5406	-2.28816	1.89603	0.0647675	0.734674	-4.00182	1.18864
METTL21D	-0.882972	-1.77668	-1.89574	0.0648072	0.734674	-4.00224	1.18838
ARID4A	-0.92037	-2.35172	-1.89537	0.0648574	0.734674	-4.00276	1.18804
FAM72D	0.912454	-3.58922	1.89529	0.0648677	0.734674	-4.00287	1.18797
RSL24D1	-0.403137	1.82564	-1.89523	0.0648768	0.734674	-4.00296	1.18791
PLCL1	-0.855754	-2.92706	-1.89512	0.0648908	0.734674	-4.00311	1.18782
POLD4	0.41508	3.06231	1.89476	0.0649402	0.734694	-4.00362	1.18749
MND1	-1.00303	-2.86313	-1.8937	0.0650841	0.734694	-4.00512	1.18653
OR8D2	0.448585	-3.16278	1.89365	0.0650919	0.734694	-4.0052	1.18647
GRIPAP1	0.419549	-0.147951	1.89318	0.0651556	0.734694	-4.00586	1.18605
LEFTY2	-1.22374	-2.32208	-1.89282	0.0652048	0.734694	-4.00637	1.18572
N4BP2L2	-0.412747	1.51216	-1.89236	0.0652673	0.734694	-4.00702	1.1853
SLC38A11	-0.787629	2.37502	-1.89236	0.0652679	0.734694	-4.00703	1.1853
YWHAG	-0.349573	5.16508	-1.89226	0.0652804	0.734694	-4.00716	1.18522
SLC25A1	-0.81637	0.592755	-1.89202	0.0653137	0.734694	-4.0075	1.185
IGJ	0.48389	-1.10767	1.89182	0.0653408	0.734694	-4.00778	1.18482
SH3BP2	-0.972946	-2.96411	-1.89138	0.0654006	0.734694	-4.0084	1.18442
FAM132B	0.606738	-1.5375	1.89093	0.065463	0.734694	-4.00904	1.184
KRT15	0.657186	-0.239123	1.89079	0.0654819	0.734694	-4.00924	1.18388
GJD4	0.525113	1.78394	1.89076	0.0654854	0.734694	-4.00927	1.18386
FMR1NB	0.685893	-2.99519	1.89061	0.0655063	0.734694	-4.00949	1.18372
TEX2	-0.768295	1.25422	-1.89051	0.06552	0.734694	-4.00963	1.18363
HSP90B1	-0.304683	4.56502	-1.89046	0.0655271	0.734694	-4.0097	1.18358
MFAP1	-0.882517	1.42295	-1.89005	0.0655832	0.734694	-4.01028	1.18321
TJP1	-0.5648	3.05288	-1.89003	0.0655856	0.734694	-4.01031	1.18319
SLC39A2	0.758971	-2.70461	1.88984	0.0656125	0.734694	-4.01058	1.18301
CACNA1E	0.841319	-4.62127	1.88925	0.0656925	0.735156	-4.01141	1.18248
MED4	-0.470624	0.569356	-1.88901	0.0657257	0.735156	-4.01175	1.18226
KLK2	0.4248	-1.18421	1.88845	0.0658033	0.735364	-4.01255	1.18175
MAPK15	0.563931	-1.6259	1.88832	0.0658212	0.735364	-4.01273	1.18163
DLG2	-0.429988	-2.2525	-1.88809	0.0658524	0.735364	-4.01305	1.18143
SHFM1	-0.298788	5.18669	-1.88747	0.0659382	0.735698	-4.01393	1.18086
C12orf63	0.450228	-4.01163	1.88729	0.0659621	0.735698	-4.01417	1.18071
CALN1	0.569547	-4.54235	1.88622	0.06611	0.735698	-4.01569	1.17973
ADPRHL1	-0.971283	-3.45071	-1.88588	0.0661573	0.735698	-4.01617	1.17942
SNRPF	-0.656278	1.57238	-1.8857	0.0661817	0.735698	-4.01642	1.17926
FAM155A	-0.875271	-1.79407	-1.88539	0.0662246	0.735698	-4.01686	1.17898
TRMU	0.508059	-1.72653	1.88536	0.0662288	0.735698	-4.0169	1.17895
HTR4	0.656883	-2.74695	1.88519	0.0662521	0.735698	-4.01714	1.1788
CPT1B	0.680626	-2.61702	1.88518	0.0662542	0.735698	-4.01716	1.17879
TMEM63B	0.707099	-2.11515	1.88483	0.0663022	0.735698	-4.01765	1.17847
ESRG	0.396252	-4.87715	1.88447	0.0663527	0.735698	-4.01816	1.17814
CLTC	-0.558655	-2.06102	-1.88431	0.0663739	0.735698	-4.01838	1.178
CDR1	-0.596626	4.06906	-1.88427	0.0663801	0.735698	-4.01844	1.17796
NFE2L1	-0.36684	3.34187	-1.88422	0.0663869	0.735698	-4.01851	1.17792
ZGLP1	0.567822	-2.54793	1.88365	0.0664661	0.736176	-4.01931	1.1774
CREG2	0.490145	-2.42269	1.88328	0.0665165	0.736335	-4.01983	1.17707
GIGYF2	0.403501	-0.918603	1.88193	0.066705	0.73684	-4.02174	1.17584
KDR	-0.82459	-2.50652	-1.88154	0.0667587	0.73684	-4.02228	1.17549
SPSB1	-0.830109	0.920597	-1.88102	0.0668313	0.73684	-4.02301	1.17502
ANKK1	0.667515	-2.78022	1.88061	0.0668884	0.73684	-4.02359	1.17465
KIDINS220	-0.787083	0.00923248	-1.88059	0.0668909	0.73684	-4.02361	1.17463
PDZD7	0.45163	-3.21435	1.88021	0.0669448	0.73684	-4.02416	1.17428
BTLA	-0.795825	-3.88465	-1.87998	0.0669756	0.73684	-4.02447	1.17408
FAP	-1.38722	-2.82411	-1.87979	0.0670022	0.73684	-4.02474	1.17391
PSMD1	-0.722472	1.47063	-1.87975	0.0670078	0.73684	-4.02479	1.17387
GRK1	0.517159	-3.00059	1.87968	0.0670188	0.73684	-4.0249	1.1738
EVI2A	0.653843	-2.41043	1.87948	0.0670463	0.73684	-4.02518	1.17363
DDX11L9	0.7646	-0.495709	1.87936	0.0670633	0.73684	-4.02535	1.17351
FGF17	0.564792	-2.6559	1.87922	0.067082	0.73684	-4.02554	1.17339
MAGI1	-0.635095	-2.38693	-1.87869	0.0671567	0.73684	-4.02629	1.17291
TNFRSF6B	0.402064	-0.539081	1.87837	0.0672012	0.73684	-4.02674	1.17262
RAP1GAP	0.452052	-2.45213	1.87805	0.0672462	0.73684	-4.02719	1.17233
G6PC3	-0.476298	-0.151483	-1.87805	0.0672467	0.73684	-4.02719	1.17233
UBE4B	0.507944	-0.363949	1.87798	0.067256	0.73684	-4.02729	1.17227
TRIM64	0.281709	-5.05741	1.87783	0.0672767	0.73684	-4.02749	1.17214
KLHL6	0.537402	-2.067	1.87767	0.067299	0.73684	-4.02772	1.17199
CKMT2	-1.32737	0.52169	-1.87752	0.0673202	0.73684	-4.02793	1.17185
FXYD2	0.532101	-0.714383	1.87687	0.067412	0.73745	-4.02885	1.17126
KCNJ11	0.685049	-3.31416	1.87647	0.067468	0.737667	-4.02941	1.1709
SOX5	-1.12771	0.546607	-1.87522	0.0676431	0.739088	-4.03116	1.16978
SRCIN1	0.548013	-2.81046	1.87486	0.0676944	0.739088	-4.03167	1.16945
SNAP29	-1.1555	-1.34932	-1.8745	0.067745	0.739088	-4.03217	1.16912
SLC9A1	0.517285	-2.05089	1.87429	0.0677749	0.739088	-4.03247	1.16893
HNRNPH3	-0.518593	3.77631	-1.87426	0.067779	0.739088	-4.03251	1.1689
CCDC69	-0.430691	-0.798804	-1.87341	0.067899	0.739248	-4.0337	1.16814
TMEM47	-0.751137	0.922962	-1.87301	0.0679549	0.739248	-4.03426	1.16778
TBL2	-0.91474	1.3472	-1.87257	0.0680178	0.739248	-4.03488	1.16738
FAM181A	0.485246	-1.03818	1.87251	0.0680257	0.739248	-4.03496	1.16733
ART4	0.671351	-3.67115	1.87247	0.0680308	0.739248	-4.03501	1.16729
C19orf24	0.558574	2.58537	1.87242	0.0680383	0.739248	-4.03509	1.16725
C14orf39	-0.841422	-5.03913	-1.8723	0.068056	0.739248	-4.03526	1.16713
NCKAP1L	0.927224	-3.47216	1.87209	0.068085	0.739248	-4.03555	1.16695
MGLL	-0.481873	1.10369	-1.87143	0.0681789	0.739248	-4.03648	1.16635
SOBP	-0.536684	-0.653372	-1.8714	0.0681827	0.739248	-4.03651	1.16633
NUDT8	0.441998	1.61803	1.87134	0.068192	0.739248	-4.03661	1.16627
MC4R	0.596967	-4.34474	1.87069	0.0682837	0.739533	-4.03751	1.16568
ZSCAN5D	0.532363	-1.73358	1.87064	0.0682908	0.739533	-4.03758	1.16564
TMOD4	0.577846	-2.9675	1.87021	0.0683522	0.739588	-4.03819	1.16525
XAGE-4	0.527922	-2.9809	1.86975	0.0684172	0.739588	-4.03883	1.16483
ADRA1A	0.379204	-0.197763	1.8696	0.0684379	0.739588	-4.03903	1.1647
PHF21B	0.509668	-1.79988	1.86958	0.0684408	0.739588	-4.03906	1.16468
OR13A1	0.388433	-3.23862	1.86905	0.0685174	0.740025	-4.03981	1.1642
EMR4P	0.391382	-4.41816	1.86867	0.0685714	0.740216	-4.04035	1.16386
PRKAA2	-0.764588	-1.9917	-1.86836	0.0686144	0.740255	-4.04077	1.16358
KRTAP10-1	0.553857	-0.525221	1.86713	0.0687902	0.740255	-4.04249	1.16247
CCT8L2	0.421147	-4.8163	1.86696	0.0688143	0.740255	-4.04273	1.16232
KIF2C	0.722139	-2.88292	1.86686	0.0688288	0.740255	-4.04287	1.16223
HSPA4L	-1.11544	-1.58947	-1.86685	0.0688304	0.740255	-4.04289	1.16222
MLL	-0.449011	0.885294	-1.8666	0.0688656	0.740255	-4.04323	1.162
SMO	-0.734594	-0.856602	-1.86636	0.0689	0.740255	-4.04357	1.16178
C12orf33	0.913043	-3.32933	1.86618	0.0689268	0.740255	-4.04383	1.16161
MYOF	-0.346968	1.11976	-1.86614	0.0689315	0.740255	-4.04387	1.16158
TCEAL4	-0.406112	4.79221	-1.8661	0.0689377	0.740255	-4.04393	1.16154
HCAR2	0.583943	0.553844	1.86472	0.0691351	0.740674	-4.04586	1.1603
CEL	0.592457	-1.79381	1.86435	0.0691889	0.740674	-4.04638	1.15996
GLUD2	-0.717658	1.824	-1.86397	0.0692433	0.740674	-4.04691	1.15962
ATP1B4	0.566655	-5.11575	1.86348	0.0693139	0.740674	-4.0476	1.15918
DLEU2L	0.686271	-2.57898	1.86258	0.069443	0.740674	-4.04885	1.15837
NEUROD4	0.604823	-4.34079	1.86198	0.0695284	0.740674	-4.04968	1.15784
ATF2	-0.541005	0.528273	-1.86185	0.0695475	0.740674	-4.04986	1.15772
ARMC8	-0.594129	0.31472	-1.86182	0.0695526	0.740674	-4.04991	1.15769
ERC1	-0.419906	0.449157	-1.86146	0.0696042	0.740674	-4.05041	1.15736
DMP1	-0.498197	-3.87249	-1.86123	0.0696377	0.740674	-4.05074	1.15716
FLJ38379	-0.392239	-5.18222	-1.85998	0.0698177	0.740674	-4.05248	1.15603
TAF9B	-0.811428	-0.502169	-1.8593	0.0699157	0.740674	-4.05342	1.15543
OR5B17	-0.485754	-5.02678	-1.85886	0.0699795	0.740674	-4.05403	1.15503
PDGFA	-0.522178	4.31949	-1.85886	0.06998	0.740674	-4.05404	1.15503
HTR3B	0.484168	-4.00188	1.85862	0.0700146	0.740674	-4.05437	1.15481
CDKN2A	0.521621	-1.34319	1.85819	0.0700774	0.740674	-4.05497	1.15442
ORC1	0.486525	-2.8153	1.85763	0.0701589	0.740674	-4.05576	1.15392
DMRTC2	0.369702	-4.99491	1.85689	0.0702663	0.740674	-4.05678	1.15325
HCRP1	0.525082	-1.45791	1.85673	0.0702893	0.740674	-4.05701	1.15311
CCDC37	0.403989	-3.52298	1.85667	0.0702979	0.740674	-4.05709	1.15306
UCHL3	-1.16336	0.274518	-1.85614	0.0703746	0.740674	-4.05782	1.15258
LILRA3	0.480467	-0.47823	1.85614	0.0703757	0.740674	-4.05783	1.15258
SEMA4D	0.932787	-2.09053	1.85585	0.0704173	0.740674	-4.05823	1.15232
TMEM87B	-0.606401	-0.288572	-1.85572	0.0704366	0.740674	-4.05841	1.1522
TSSK3	0.640003	-0.544173	1.85569	0.0704409	0.740674	-4.05845	1.15218
SIGLEC12	0.494497	-3.61756	1.8554	0.0704825	0.740674	-4.05885	1.15192
SAE1	-0.453246	2.69506	-1.8554	0.0704833	0.740674	-4.05886	1.15191
ARAP1-AS2	0.602012	-3.05999	1.8553	0.0704972	0.740674	-4.05899	1.15183
LRRC4	0.77972	-3.31078	1.85521	0.0705105	0.740674	-4.05912	1.15175
COL4A4	0.799143	-2.35194	1.85517	0.0705161	0.740674	-4.05917	1.15171
ASGR1	0.788768	-1.84375	1.85512	0.0705231	0.740674	-4.05924	1.15167
ZNF835	0.602451	-2.31127	1.85511	0.0705245	0.740674	-4.05925	1.15166
E2F5	-0.877609	-2.00757	-1.85476	0.0705763	0.740674	-4.05975	1.15134
SGSM1	0.798768	-2.27146	1.85434	0.0706369	0.740674	-4.06032	1.15097
SMPD3	0.988329	-2.3222	1.8541	0.0706729	0.740674	-4.06067	1.15075
IL22RA2	0.447669	-3.13963	1.85402	0.0706841	0.740674	-4.06077	1.15068
KIAA0754	-1.29316	-1.42589	-1.85396	0.0706934	0.740674	-4.06086	1.15062
C2CD4B	1.34041	2.46401	1.85387	0.0707068	0.740674	-4.06099	1.15054
GATA2	0.562444	-1.75401	1.85365	0.0707383	0.740674	-4.06129	1.15035
SLC28A2	0.731194	-3.91008	1.85362	0.0707423	0.740674	-4.06133	1.15032
IQGAP2	0.378938	2.48295	1.85348	0.0707636	0.740674	-4.06153	1.15019
CES1	-0.866293	-1.01829	-1.85339	0.0707766	0.740674	-4.06165	1.15011
ESYT2	-0.376517	2.70057	-1.85298	0.0708364	0.740674	-4.06222	1.14974
CLCNKA	0.607418	-1.64457	1.85284	0.0708571	0.740674	-4.06242	1.14962
FAM7A1	0.82549	-3.92878	1.85278	0.0708662	0.740674	-4.0625	1.14956
CCL15	0.434039	0.433311	1.85273	0.0708724	0.740674	-4.06256	1.14952
CSRNP3	-0.499253	-4.22696	-1.8525	0.0709061	0.740674	-4.06288	1.14932
GPR135	-0.817939	-0.886897	-1.85242	0.0709189	0.740674	-4.063	1.14924
TRIM66	0.460135	-1.53327	1.85211	0.0709634	0.740674	-4.06342	1.14897
ATXN3L	0.465176	-4.21124	1.85186	0.0710009	0.740674	-4.06378	1.14874
BZW2	-0.627176	0.94134	-1.85173	0.0710196	0.740674	-4.06396	1.14862
ZYG11B	-0.610633	-0.709351	-1.85152	0.0710505	0.740674	-4.06425	1.14843
ICOSLG	0.786113	-1.40539	1.85149	0.0710549	0.740674	-4.06429	1.14841
GNG13	0.839716	1.27212	1.85087	0.0711465	0.740674	-4.06516	1.14785
ATXN7L3	0.61493	-2.59031	1.85085	0.0711493	0.740674	-4.06518	1.14783
NHLRC4	0.532398	-2.38812	1.8503	0.0712291	0.740674	-4.06594	1.14734
RARRES3	0.499905	2.7148	1.85019	0.0712457	0.740674	-4.06609	1.14724
SYNGR4	0.558552	-2.10293	1.85008	0.0712613	0.740674	-4.06624	1.14715
AGMO	0.539103	-3.82638	1.84994	0.0712824	0.740674	-4.06644	1.14702
SLC25A20	0.640357	-1.07022	1.84907	0.0714103	0.740674	-4.06764	1.14624
PET112	-0.830067	-2.72361	-1.84903	0.0714169	0.740674	-4.06771	1.1462
RNF114	-0.615932	0.555128	-1.84859	0.0714812	0.740674	-4.06831	1.14581
FER1L4	0.728156	-3.02887	1.84847	0.0714994	0.740674	-4.06848	1.1457
MYO1D	-0.76202	0.250941	-1.8482	0.0715385	0.740674	-4.06885	1.14546
JAKMIP1	-0.520025	-4.60667	-1.84796	0.0715748	0.740674	-4.06919	1.14524
HRG	0.393965	-3.58822	1.84759	0.0716298	0.740674	-4.06971	1.14491
OR2A14	0.577331	-2.42994	1.84754	0.0716363	0.740674	-4.06977	1.14487
PGA3	0.546139	-3.14912	1.84751	0.0716408	0.740674	-4.06981	1.14484
CMPK1	-0.576167	-0.374559	-1.84675	0.0717532	0.740674	-4.07086	1.14416
CORO1C	-0.442321	3.7886	-1.84672	0.0717575	0.740674	-4.0709	1.14413
SEC22B	-0.611942	4.42375	-1.84581	0.0718924	0.740674	-4.07217	1.14332
HRCT1	-1.01622	-1.73071	-1.84547	0.0719433	0.740674	-4.07264	1.14301
PLAC1	0.466348	-3.43527	1.84545	0.0719464	0.740674	-4.07267	1.14299
RAPGEF4	1.26409	-1.6737	1.84498	0.0720161	0.740674	-4.07332	1.14257
PGAM1	-0.4954	2.46852	-1.84482	0.0720391	0.740674	-4.07354	1.14243
OR7D2	0.529276	-4.31331	1.84458	0.0720751	0.740674	-4.07387	1.14221
PPP1R12B	-0.348123	2.45135	-1.84445	0.0720942	0.740674	-4.07405	1.1421
SIRPA	0.689301	0.07402	1.84425	0.0721243	0.740674	-4.07433	1.14192
LRFN3	0.613217	-0.365322	1.84388	0.0721798	0.740674	-4.07485	1.14158
TCF24	0.450388	-5.00056	1.84385	0.0721842	0.740674	-4.07489	1.14156
SLC9B2	-1.18245	-1.04243	-1.84377	0.0721951	0.740674	-4.07499	1.14149
CLDN4	0.447083	-1.17479	1.84365	0.0722135	0.740674	-4.07516	1.14138
TCP10L2	0.425521	-4.12894	1.84329	0.0722674	0.740674	-4.07566	1.14106
DYNLT3	-0.634734	0.652102	-1.84326	0.0722713	0.740674	-4.0757	1.14103
HK1	-0.911959	0.309736	-1.84303	0.0723059	0.740674	-4.07602	1.14083
KRTAP10-6	0.481869	-1.32283	1.84299	0.0723113	0.740674	-4.07607	1.14079
GRID1	0.4968	-3.57413	1.84298	0.0723131	0.740674	-4.07609	1.14078
CMTM8	-0.605061	-4.35892	-1.84292	0.0723215	0.740674	-4.07616	1.14073
SUCLG1	-0.622166	0.107801	-1.84272	0.0723521	0.740674	-4.07645	1.14055
TDRD5	0.48635	-4.4103	1.84258	0.0723734	0.740674	-4.07665	1.14042
ATP6V0D2	-0.734651	-4.43829	-1.84249	0.0723866	0.740674	-4.07677	1.14034
KAT8	0.508945	1.334	1.84231	0.0724125	0.740674	-4.07701	1.14019
LCMT2	-0.766361	-1.34635	-1.84207	0.0724486	0.740674	-4.07734	1.13997
WBSCR27	0.784725	-3.47374	1.84205	0.0724525	0.740674	-4.07738	1.13995
C4orf22	0.446502	-4.51894	1.84183	0.0724841	0.740674	-4.07767	1.13976
MACROD2	-0.521441	-1.46533	-1.84163	0.0725141	0.740674	-4.07795	1.13958
TOB2P1	-0.826199	-3.99643	-1.84136	0.0725554	0.740674	-4.07833	1.13933
KCTD11	-0.780576	1.26171	-1.84006	0.07275	0.740674	-4.08013	1.13817
[truncated: 18,414 more rows]
