# Supplementary material for: Bioinformatics analysis reveals the landscape of immune cell infiltration and novel immune-related biomarkers in moyamoya disease
Source: Front Genet. 2023 May 17;14:1101612. doi: 10.3389/fgene.2023.1101612 (PMC10230076; doi:10.3389/fgene.2023.1101612)
Supplement: Supplementary file 6 [file Table5.XLSX]

## Sheet: wgcna_module
Gene	dynamicModule	mergeModule
ASMTL	bisque4	bisque4
C11orf57	bisque4	bisque4
C16orf13	bisque4	bisque4
CERS6	bisque4	bisque4
COQ3	bisque4	bisque4
COQ4	bisque4	bisque4
DAP	bisque4	bisque4
DNAJB4	bisque4	bisque4
FAHD1	bisque4	bisque4
FLJ20021	bisque4	bisque4
FLJ42875	bisque4	bisque4
GNAI3	bisque4	bisque4
HN1L	bisque4	bisque4
IRS2	bisque4	bisque4
MFI2-AS1	bisque4	bisque4
MSL3P1	bisque4	bisque4
NGFR	bisque4	bisque4
NOL3	bisque4	bisque4
NXPH3	bisque4	bisque4
RAP2B	bisque4	bisque4
RGS11	bisque4	bisque4
SLC13A4	bisque4	bisque4
SNORA38	bisque4	bisque4
SNORD117	bisque4	bisque4
SNX30	bisque4	bisque4
STRA13	bisque4	bisque4
TMEM164	bisque4	bisque4
TNKS	bisque4	bisque4
TNRC6C	bisque4	bisque4
TPRN	bisque4	bisque4
TRIM45	bisque4	bisque4
VASH1	bisque4	bisque4
ZNF140	bisque4	bisque4
ZNF165	bisque4	bisque4
ZNF777	bisque4	bisque4
ABI3BP	black	black
ABRA	black	black
ACADM	black	black
ACLY	black	black
ACRC	black	black
ACSL5	black	black
ACYP1	black	black
ADAM10	paleturquoise	black
ADCY5	black	black
ADCY6	black	black
ADSS	black	black
AGPAT6	black	black
AHCTF1	black	black
AHSA1	black	black
AKT1S1	black	black
ALG1L	black	black
AMBP	black	black
AMT	black	black
ANKAR	black	black
ANKRD17	black	black
ANKRD22	black	black
ANKRD28	black	black
ANKRD36BP1	black	black
ANPEP	black	black
AP1S1	black	black
AP3M2	black	black
APBB3	black	black
APOPT1	black	black
ARHGAP10	black	black
ARHGEF2	black	black
ARIH1	black	black
ARNT	black	black
ARPC4	black	black
ATG2B	black	black
ATP2A3	black	black
ATP5B	black	black
ATP8A1	paleturquoise	black
ATP9B	paleturquoise	black
ATPAF1-AS1	black	black
ATXN7L3	black	black
B3GNT1	black	black
BAMBI	paleturquoise	black
BATF3	black	black
BCKDHB	paleturquoise	black
BEX2	black	black
BMPR2	black	black
BNIP3	black	black
BRE	paleturquoise	black
BRIX1	black	black
BTBD9	black	black
BUD31	black	black
C10orf26	black	black
C11orf68	black	black
C11orf73	black	black
C11orf84	black	black
C14orf101	black	black
C16orf48	black	black
C17orf67	black	black
C19orf28	black	black
C1orf144	black	black
C1orf189	black	black
C1orf85	black	black
C1QC	black	black
C1R	black	black
C20orf94	black	black
C2orf29	black	black
C3orf38	black	black
C3orf64	paleturquoise	black
C5orf39	black	black
C6orf162	black	black
C6orf25	black	black
C7orf43	black	black
C7orf53	black	black
C7orf60	paleturquoise	black
CADPS2	black	black
CAMK2A	black	black
CAMK2N1	black	black
CAMKK2	black	black
CAMKMT	black	black
CANX	black	black
CARD8	black	black
CBLN2	black	black
CBY1	black	black
CCDC14	black	black
CCDC144A	black	black
CCDC38	black	black
CCDC56	black	black
CCDC88A	black	black
CCDC90B	black	black
CCDC97	black	black
CCM2	black	black
CCND2	black	black
CCNH	black	black
CCNY	black	black
CD59	black	black
CEP19	black	black
CETN3	black	black
CH25H	black	black
CHCHD4	paleturquoise	black
CHRNA10	black	black
CHUK	black	black
CLASP1	paleturquoise	black
CLDN1	black	black
CLN8	black	black
CLPX	black	black
CMC1	black	black
CNOT1	black	black
COIL	black	black
COQ10B	black	black
CPPED1	black	black
CPSF1	black	black
CPSF6	black	black
CREM	black	black
CRLS1	paleturquoise	black
CRYBB2	black	black
CSNK2A2	black	black
CTAGE5	black	black
CTSK	paleturquoise	black
CTSW	black	black
CWC27	black	black
CYFIP1	black	black
CYP4V2	black	black
DACH2	black	black
DCUN1D5	black	black
DDX3X	black	black
DEAF1	black	black
DGKG	black	black
DGUOK	paleturquoise	black
DHDDS	black	black
DHRS4	black	black
DHX15	black	black
DIEXF	black	black
DLX5	black	black
DNAJA4	black	black
DNAJB6	black	black
DNAJC1	black	black
DNAJC14	black	black
DNASE1L1	black	black
DOCK4	black	black
EFEMP1	black	black
EIF5	black	black
ELF1	paleturquoise	black
ELMOD1	black	black
ELP3	black	black
EMX2OS	black	black
ENOSF1	black	black
ENTPD3	black	black
EPRS	black	black
ERG	black	black
ETF1	black	black
EXOC2	black	black
EXOSC4	black	black
EXT2	black	black
F8A2	black	black
FAM110A	black	black
FAM117B	black	black
FAM122A	black	black
FAM126B	paleturquoise	black
FAM162B	black	black
FAM50A	black	black
FAM63A	black	black
FAM65C	black	black
FBXO27	paleturquoise	black
FDXR	black	black
FEZ1	black	black
FHL2	paleturquoise	black
FIGF	black	black
FKBP7	black	black
FKBP8	black	black
FLJ41170	black	black
FLJ44715	paleturquoise	black
FLNB	black	black
FLNC	black	black
FNIP2	black	black
FOXN3	black	black
FUCA2	black	black
FYN	black	black
GABBR1	black	black
GABRB1	black	black
GCDH	black	black
GCOM1	black	black
GDE1	black	black
GFPT2	black	black
GHDC	paleturquoise	black
GLCCI1	black	black
GLE1	black	black
GLUL	black	black
GNE	black	black
GNG12	black	black
GNL3	black	black
GOLM1	black	black
GORASP1	paleturquoise	black
GORASP2	black	black
GPR183	paleturquoise	black
GPRASP1	black	black
GPRASP2	black	black
GPRC5A	black	black
GTDC1	black	black
GTF3C2	black	black
GTF3C6	black	black
GUF1	black	black
H1FX	black	black
HAT1	black	black
HBB	black	black
HBP1	black	black
HDAC5	black	black
HDGFRP3	black	black
HECA	black	black
HEY2	paleturquoise	black
HMGB3P1	black	black
HMGCS1	black	black
HNRNPCL1	black	black
HOMER3	black	black
HSP90AB6P	black	black
HTRA2	black	black
IFNA21	black	black
IFT172	black	black
IGF2BP2	black	black
IGFBP4	black	black
IKBKAP	black	black
IL10RA	black	black
IL1RAPL2	black	black
IL2RB	black	black
ILKAP	paleturquoise	black
INMT	black	black
INVS	black	black
IQCJ-SCHIP1	black	black
IRX6	black	black
ITM2C	black	black
JDP2	black	black
KAT2B	black	black
KATNAL2	black	black
KCNE2	black	black
KCTD2	black	black
KCTD20	black	black
KCTD6	black	black
KCTD7	black	black
KDM3A	black	black
KHSRP	black	black
KIAA0226	black	black
KIAA0240	black	black
KIAA0895L	black	black
KIAA0922	black	black
KIF14	black	black
KLF11	paleturquoise	black
KLHDC5	black	black
KLHL18	black	black
KLRF1	black	black
KPNA3	black	black
KPNA4	black	black
KRAS	black	black
KTN1	black	black
LAMTOR1	black	black
LANCL2	black	black
LAP3	paleturquoise	black
LARP4	black	black
LIMA1	paleturquoise	black
LIPA	black	black
LIPI	black	black
LLPH	black	black
LNPEP	black	black
LRFN4	black	black
LRIG3	black	black
LTBP3	black	black
MACROD1	black	black
MCEE	black	black
MCU	black	black
MESP1	black	black
METAP1	black	black
MEX3C	paleturquoise	black
MFN1	black	black
MGC34796	black	black
MLH1	black	black
MMAB	black	black
MOCS2	black	black
MORC4	black	black
MRAP2	black	black
MRPL17	black	black
MRPS14	black	black
MRPS23	black	black
MRTO4	black	black
MST4	black	black
MTERFD1	black	black
MTHFD2	black	black
MTIF2	black	black
MYO18A	black	black
MYO5A	paleturquoise	black
NAGPA	black	black
NAP1L4	paleturquoise	black
NBEAP1	black	black
NCOA7	black	black
NDUFA4L2	black	black
NDUFS2	paleturquoise	black
NEK7	black	black
NFATC3	black	black
NFE2L2	black	black
NFKB1	paleturquoise	black
NFKBIZ	paleturquoise	black
NIPA1	black	black
NIPA2	black	black
NLK	black	black
NOL12	black	black
NOM1	black	black
NOSIP	black	black
NOVA1	black	black
NSFL1C	black	black
NT5E	black	black
NTF3	black	black
NUAK2	black	black
NUFIP2	black	black
NXF1	black	black
OCLN	black	black
OFD1	black	black
OR7E24	black	black
OR7E47P	black	black
ORMDL2	black	black
OSBP	black	black
OSGEPL1	black	black
P39193	black	black
P4HA1	black	black
PAK1IP1	black	black
PANK1	black	black
PAPD7	black	black
PDE4B	black	black
PDGFD	black	black
PDIA3	black	black
PDLIM1	paleturquoise	black
PER2	black	black
PEX19	paleturquoise	black
PF4	black	black
PHF13	black	black
PHF23	black	black
PIGF	black	black
PIGG	black	black
PIK3CB	black	black
PKI55	black	black
PLCD3	black	black
PLCD4	black	black
PLEKHA7	black	black
PLK1S1	black	black
PLSCR1	black	black
PLXDC2	black	black
PMM1	black	black
POM121L4P	black	black
POMP	paleturquoise	black
POP5	black	black
PPBP	black	black
PPFIBP2	black	black
PPIB	black	black
PPP1CA	black	black
PPP1R3D	black	black
PRKAB2	black	black
PRKCI	black	black
PRPS1L1	black	black
PRPSAP1	black	black
PRPSAP2	black	black
PRRC2A	black	black
PRRT2	black	black
PRRT3	black	black
PSMD1	black	black
PSPC1	black	black
PSTK	black	black
PTBP2	black	black
PUF60	black	black
PXK	black	black
QTRTD1	black	black
RAB11B	black	black
RAB13	black	black
RAB35	black	black
RAB43	black	black
RABGGTA	black	black
RACGAP1P	paleturquoise	black
RALA	paleturquoise	black
RANBP10	black	black
RASA1	black	black
RASSF8	black	black
RBBP6	black	black
RBBP8	black	black
RBM19	black	black
RBMS3	paleturquoise	black
RC3H1	black	black
RCE1	black	black
RCOR3	black	black
RCSD1	black	black
RFX1	black	black
RGS10	black	black
RGS7BP	black	black
RHOJ	paleturquoise	black
RINT1	black	black
RNF125	black	black
RNF138	black	black
RNF181	black	black
RNF19A	black	black
ROM1	black	black
RPE	black	black
RPL22L1	black	black
RPP14	black	black
RPRD2	black	black
RPS19BP1	black	black
RPS6KA4	paleturquoise	black
RRP12	black	black
RTN4IP1	black	black
RUFY3	black	black
RUVBL2	black	black
RXRA	black	black
SAP30	black	black
SAV1	black	black
SBK1	black	black
SCARB1	black	black
SCARNA7	black	black
SCMH1	black	black
SCUBE3	black	black
SCYL3	black	black
SEC61A1	black	black
SFT2D2	black	black
SGMS2	black	black
SHB	paleturquoise	black
SHOX	black	black
SHROOM3	black	black
SIVA1	black	black
SLC17A9	black	black
SLC19A2	black	black
SLC22A17	black	black
SLC25A43	black	black
SLC39A7	black	black
SLC43A1	black	black
SLC43A3	paleturquoise	black
SLCO4A1	black	black
SLFN11	black	black
SMAD7	black	black
SMARCAL1	black	black
SMURF1	black	black
SNAP23	black	black
SNAPC5	paleturquoise	black
SNORA31	black	black
SNORA70	black	black
SNORA70B	black	black
SNORA70C	black	black
SNORA70D	black	black
SNORA70E	black	black
SNORA70F	black	black
SNORA70G	black	black
SNORA73A	black	black
SNORD18C	black	black
SNORD50B	black	black
SNORD56	black	black
SNTB2	black	black
SNX27	black	black
SOX5	black	black
SPCS3	black	black
SPDYE1	paleturquoise	black
SPIN2B	black	black
SPNS2	black	black
SPRED2	black	black
SRGN	black	black
SRP68	black	black
SRRM4	black	black
SS18	black	black
SSBP3	black	black
SSR3	black	black
SSX2IP	black	black
STK11IP	black	black
STK17A	black	black
STX11	black	black
STX2	black	black
SUB1	black	black
SYNC	black	black
TAF12	black	black
TAF3	black	black
TATDN1	paleturquoise	black
TBC1D14	black	black
TBC1D15	black	black
TBC1D19	black	black
TCL1A	black	black
TDG	black	black
TEAD2	black	black
TEAD4	black	black
TEX2	black	black
TEX261	black	black
TFAM	black	black
TGM2	black	black
THAP10	black	black
TIPRL	black	black
TLK1	black	black
TM9SF1	paleturquoise	black
TMCC2	black	black
TMEM133	black	black
TMEM138	black	black
TMEM144	black	black
TMEM161B	black	black
TMEM182	black	black
TMEM203	black	black
TMEM204	black	black
TMEM63B	black	black
TMEM65	black	black
TMTC3	black	black
TNFAIP3	paleturquoise	black
TNRC6A	black	black
TOB2	black	black
TPST1	black	black
TRAF1	black	black
TRIM11	black	black
TRIM61	black	black
TRIP10	black	black
TROVE2	black	black
TRUB1	black	black
TSC22D2	black	black
TSEN2	black	black
TSPAN18	black	black
TTC25	black	black
TTC35	black	black
TTC37	black	black
TUSC3	paleturquoise	black
TWF2	black	black
UBE2E1	black	black
UBE2E2	paleturquoise	black
UBE2N	black	black
UBE2O	black	black
UBR5	black	black
UCHL5	black	black
USP19	black	black
USP22	black	black
USP28	black	black
USP42	black	black
USP7	black	black
USP8	black	black
VASP	black	black
VPS37B	black	black
WBP5	black	black
WDR11	paleturquoise	black
WDR41	paleturquoise	black
WDR70	black	black
WFDC1	black	black
WNT2B	black	black
XRCC1	paleturquoise	black
XRN1	black	black
YAF2	black	black
ZBTB2	black	black
ZBTB46	black	black
ZBTB5	black	black
ZBTB7A	black	black
ZCWPW1	black	black
ZFC3H1	black	black
ZMYM5	black	black
ZNF138	black	black
ZNF184	black	black
ZNF193	black	black
ZNF324	black	black
ZNF335	black	black
ZNF438	black	black
ZNF480	black	black
ZNF570	black	black
ZNF618	black	black
ZNF677	black	black
ZNF841	black	black
ZNF844	black	black
ZNHIT3	black	black
ZSCAN16	black	black
ZSWIM7	black	black
ZXDC	black	black
ABCA3	blue	blue
ABCC6P1	blue	blue
ABHD14A	blue	blue
ABLIM2	blue	blue
ABLIM3	blue	blue
ABP1	blue	blue
ACAD8	blue	blue
ACAP1	blue	blue
ACAT1	blue	blue
ACBD4	blue	blue
ACCN4	blue	blue
ACOT12	blue	blue
ACOT8	blue	blue
ACSM3	blue	blue
ACTC1	blue	blue
ACTL6B	blue	blue
ACTR3BP5	blue	blue
ACTRT1	blue	blue
ACVR1B	blue	blue
ADAM7	blue	blue
ADAMTS15	blue	blue
ADH4	blue	blue
ADHFE1	blue	blue
ADIPOR1	blue	blue
ADRBK1	blue	blue
AFAP1L1	blue	blue
AFAP1L2	blue	blue
AFMID	blue	blue
AGBL5	blue	blue
AGPAT4-IT1	blue	blue
AGPHD1	blue	blue
AHSG	blue	blue
AIM1L	blue	blue
AJUBA	blue	blue
AKAP14	blue	blue
AKAP8	blue	blue
AKR1C1	blue	blue
ALDH7A1	blue	blue
ALDOAP2	blue	blue
ALDOC	blue	blue
ALG14	blue	blue
ALKBH2	blue	blue
ALKBH3	blue	blue
ALS2CR8	blue	blue
AMPH	blue	blue
ANAPC2	blue	blue
ANKFY1	blue	blue
ANKRD18A	blue	blue
ANKRD20A8P	blue	blue
ANKRD33	blue	blue
ANKRD35	blue	blue
ANKRD46	blue	blue
ANKRD54	blue	blue
ANP32A-IT1	blue	blue
APIP	blue	blue
APOBEC3G	blue	blue
APOO	blue	blue
APPBP2	blue	blue
AQP1	blue	blue
AQP7P3	blue	blue
ARAP1-AS2	blue	blue
ARGFXP2	blue	blue
ARHGAP20	blue	blue
ARHGAP24	blue	blue
ARHGAP40	blue	blue
ARL2BPP2	blue	blue
ARL6IP6	blue	blue
ARL8A	blue	blue
ARMCX4	blue	blue
ARPC4-TTLL3	blue	blue
ARR3	blue	blue
ART4	blue	blue
ASAP3	blue	blue
ASB12	blue	blue
ASB9	blue	blue
ASIP	blue	blue
ASPDH	blue	blue
ASTE1	blue	blue
ATAT1	blue	blue
ATF7IP	blue	blue
ATG12	blue	blue
ATP1B2	blue	blue
ATP4A	blue	blue
ATP5E	blue	blue
ATP6V0B	blue	blue
ATP6V0E2	blue	blue
ATP6V1B1	blue	blue
ATPAF2	blue	blue
AUH	blue	blue
AURKB	blue	blue
AVPR1B	blue	blue
AZFP	blue	blue
AZU1	blue	blue
B4GALT2	blue	blue
BAI3	blue	blue
BAP1	blue	blue
BATF2	blue	blue
BBS9	blue	blue
BCDIN3D	blue	blue
BDH1	blue	blue
BDKRB2	blue	blue
BEST4	blue	blue
BFAR	blue	blue
BIRC8	blue	blue
BLK	blue	blue
BMP2	blue	blue
BMP8B	blue	blue
BRCC3	blue	blue
BSN	blue	blue
BSND	blue	blue
BSX	blue	blue
BTBD8	blue	blue
BTNL2	blue	blue
BTNL3	blue	blue
C10orf10	blue	blue
C10orf125	blue	blue
C10orf129	blue	blue
C10orf28	blue	blue
C10orf62	blue	blue
C10orf91	blue	blue
C10orf95	blue	blue
C11orf30	blue	blue
C11orf53	blue	blue
C12orf28	blue	blue
C12orf32	blue	blue
C12orf65	blue	blue
C14orf1	blue	blue
C14orf28	blue	blue
C15orf33	blue	blue
C15orf40	blue	blue
C15orf56	blue	blue
C17orf105	blue	blue
C17orf110	blue	blue
C17orf48	blue	blue
C17orf50	blue	blue
C17orf76-AS1	blue	blue
C17orf79	blue	blue
C17orf82	blue	blue
C18orf18	blue	blue
C19orf34	blue	blue
C19orf39	blue	blue
C19orf50	blue	blue
C19orf53	blue	blue
C19orf77	blue	blue
C1orf116	blue	blue
C1orf145	blue	blue
C1orf210	blue	blue
C1orf226	blue	blue
C1orf87	blue	blue
C1QB	blue	blue
C1QBP	blue	blue
C1RL	blue	blue
C20orf151	blue	blue
C20orf177	blue	blue
C20orf62	blue	blue
C21orf119	blue	blue
C2orf27B	blue	blue
C2orf43	blue	blue
C2orf53	blue	blue
C2orf68	blue	blue
C2orf69	blue	blue
C2orf81	blue	blue
C2orf88	blue	blue
C2orf89	blue	blue
C3orf71	blue	blue
C3orf80	blue	blue
C3P1	blue	blue
C4orf27	blue	blue
C4orf34	blue	blue
C4orf46	blue	blue
C5orf60	blue	blue
C6orf168	blue	blue
C6orf174	blue	blue
C6orf57	blue	blue
C7orf52	blue	blue
C8orf31	blue	blue
C8orf44	blue	blue
C8orf47	blue	blue
C8orf56	blue	blue
C8orf74	blue	blue
C8orf83	blue	blue
C9orf174	blue	blue
C9orf24	blue	blue
C9orf66	blue	blue
CA13	blue	blue
CACHD1	blue	blue
CACNA2D2	blue	blue
CADM1	blue	blue
CALHM1	blue	blue
CAMK2B	blue	blue
CAMSAP3	blue	blue
CAND1	blue	blue
CANT1	blue	blue
CARD10	blue	blue
CARTPT	blue	blue
CASP14L	blue	blue
CASP2	blue	blue
CASQ1	blue	blue
CAT	blue	blue
CATSPER2	blue	blue
CBLC	blue	blue
CCBP2	blue	blue
CCDC103	blue	blue
CCDC109B	blue	blue
CCDC114	blue	blue
CCDC153	blue	blue
CCDC165	blue	blue
CCDC167	blue	blue
CCDC36	blue	blue
CCDC43	blue	blue
CCDC59	blue	blue
CCDC71	blue	blue
CCDC80	blue	blue
CCDC81	blue	blue
CCIN	blue	blue
CCNC	blue	blue
CCNDBP1	blue	blue
CCNE2	blue	blue
CD1E	blue	blue
CD248	blue	blue
CD33	blue	blue
CDC23	blue	blue
CDC42BPG	blue	blue
CDC45	blue	blue
CDC7	blue	blue
CDCA4	blue	blue
CDH19	blue	blue
CDH22	blue	blue
CDH24	blue	blue
CDH4	blue	blue
CDIPT	blue	blue
CDK17	blue	blue
CDK5RAP1	blue	blue
CDKN1B	blue	blue
CDKN3	blue	blue
CDX2	blue	blue
CENPW	blue	blue
CES3	blue	blue
CETN4P	blue	blue
CFLAR-AS1	blue	blue
CHADL	blue	blue
CHAF1A	blue	blue
CHAT	blue	blue
CHD4	blue	blue
CHD5	blue	blue
CHRNA2	blue	blue
CHRNB1	blue	blue
CHST5	blue	blue
CIDEC	blue	blue
CIRH1A	blue	blue
CLCA4	blue	blue
CLDN10	blue	blue
CLDN3	blue	blue
CLDND2	blue	blue
CLEC1A	blue	blue
CLEC2L	blue	blue
CLIC6	blue	blue
CLPB	blue	blue
CLYBL	blue	blue
CNIH2	blue	blue
CNTN4	blue	blue
CNTN6	blue	blue
CNTROB	blue	blue
COL6A3	blue	blue
COPS7A	blue	blue
COX4NB	blue	blue
CPT1C	blue	blue
CPT2	blue	blue
CRABP1	blue	blue
CRELD1	blue	blue
CRMP1	blue	blue
CRTAC1	blue	blue
CRX	blue	blue
CRYBA2	blue	blue
CRYBB1	blue	blue
CRYBB3	blue	blue
CRYGD	blue	blue
CSAD	blue	blue
CSH2	blue	blue
CSHL1	blue	blue
CSPG4P1Y	blue	blue
CSRNP3	blue	blue
CST9	blue	blue
CT45A5	blue	blue
CTAGE11P	blue	blue
CTAGE4	blue	blue
CTNNBL1	blue	blue
CTSL3	blue	blue
CTU2	blue	blue
CTXN3	blue	blue
CUL3	blue	blue
CUZD1	blue	blue
CXorf26	blue	blue
CXorf27	blue	blue
CXXC1	blue	blue
CYFIP2	blue	blue
CYHR1	blue	blue
CYP1A1	blue	blue
CYP2F1	blue	blue
CYP4F11	blue	blue
CYP4F2	blue	blue
CYP4F8	blue	blue
CYR61	blue	blue
CYTL1	blue	blue
D4S234E	blue	blue
DAPL1	blue	blue
DBIL5P	blue	blue
DCAF11	blue	blue
DCAF15	blue	blue
DCAF5	blue	blue
DCAF8L2	blue	blue
DCLK2	blue	blue
DCP2	blue	blue
DDHD1	blue	blue
DDHD2	blue	blue
DECR1	blue	blue
DEFB1	blue	blue
DEFB124	blue	blue
DEFB4A	blue	blue
DENND1B	blue	blue
DENND4A	blue	blue
DGKB	blue	blue
DHCR7	blue	blue
DHDH	blue	blue
DHH	blue	blue
DHRS13	blue	blue
DHX35	blue	blue
DIO1	blue	blue
DIRAS1	blue	blue
DKFZp434L192	blue	blue
DKK4	blue	blue
DLGAP2	blue	blue
DLGAP3	blue	blue
DLL4	blue	blue
DNA2	blue	blue
DNAH3	blue	blue
DNAH7	blue	blue
DNAH9	blue	blue
DNAJB8	blue	blue
DNAJC19	blue	blue
DNAJC9	blue	blue
DNAL4	blue	blue
DNALI1	blue	blue
DNHD1	blue	blue
DOC2B	blue	blue
DOC2GP	blue	blue
DOCK3	blue	blue
DOHH	blue	blue
DOK4	blue	blue
DOLPP1	blue	blue
DPCD	blue	blue
DPF1	blue	blue
DPY19L2P1	blue	blue
DPYS	blue	blue
DRD2	blue	blue
DRD3	blue	blue
DRD4	blue	blue
DUOXA2	blue	blue
DUS4L	blue	blue
DUSP14	blue	blue
DUSP19	blue	blue
DUSP2	blue	blue
DUSP5P	blue	blue
DZIP3	blue	blue
EBF2	blue	blue
EEF1E1	blue	blue
EEPD1	blue	blue
EFCAB4A	blue	blue
EFHB	blue	blue
EFR3B	blue	blue
EFTUD2	blue	blue
EGR4	blue	blue
EHD1	blue	blue
EIF2C4	blue	blue
ELAC1	blue	blue
ELANE	blue	blue
ENO3	blue	blue
ENTPD2	blue	blue
EPB41L4A	blue	blue
EPPK1	blue	blue
EPT1	blue	blue
ERCC6	blue	blue
ERMAP	blue	blue
ERN1	blue	blue
ERV3-1	blue	blue
ESP33	blue	blue
ETFA	blue	blue
ETV2	blue	blue
EVI2A	blue	blue
EVX2	blue	blue
EXOC1	blue	blue
EXOC6B	blue	blue
EXOSC9	blue	blue
F13A1	blue	blue
F3	blue	blue
FAAH2	blue	blue
FABP6	blue	blue
FAIM2	blue	blue
FAIM3	blue	blue
FAM101A	blue	blue
FAM116B	blue	blue
FAM118A	blue	blue
FAM122B	blue	blue
FAM122C	blue	blue
FAM129C	blue	blue
FAM131C	blue	blue
FAM160A1	blue	blue
FAM177B	blue	blue
FAM180A	blue	blue
FAM181B	blue	blue
FAM188B	blue	blue
FAM18B1	blue	blue
FAM193A	blue	blue
FAM206A	blue	blue
FAM46D	blue	blue
FAM5C	blue	blue
FAM71A	blue	blue
FAM71C	blue	blue
FAM71F1	blue	blue
FAM82A1	blue	blue
FAM83E	blue	blue
FAM87A	blue	blue
FANCC	blue	blue
FANCE	blue	blue
FANCG	blue	blue
FARS2	blue	blue
FASTKD3	blue	blue
FATE1	blue	blue
FBXL13	blue	blue
FBXL16	blue	blue
FBXL17	blue	blue
FCF1	blue	blue
FEN1	blue	blue
FES	blue	blue
FEZF1	blue	blue
FGFR4	blue	blue
FHL1	blue	blue
FIGNL1	blue	blue
FILIP1L	blue	blue
FKSG2	blue	blue
FKSG29	blue	blue
FLJ11710	blue	blue
FLJ16126	blue	blue
FLJ20444	blue	blue
FLJ20518	blue	blue
FLJ21369	blue	blue
FLJ27352	blue	blue
FLJ27354	blue	blue
FLJ30375	blue	blue
FLJ31183	blue	blue
FLJ31713	blue	blue
FLJ34208	blue	blue
FLJ37505	blue	blue
FLJ41200	blue	blue
FLJ42627	blue	blue
FLJ43903	blue	blue
FLJ44054	blue	blue
FLJ44674	blue	blue
FLJ45832	blue	blue
FLJ46361	blue	blue
FNDC4	blue	blue
FNDC9	blue	blue
FOLR3	blue	blue
FOSL2	blue	blue
FOXD2	blue	blue
FOXF2	blue	blue
FOXI3	blue	blue
FOXN1	blue	blue
FOXRED2	blue	blue
FP6628	blue	blue
FRS2	blue	blue
FRS3	blue	blue
FRY-AS1	blue	blue
FSCB	blue	blue
FSCN2	blue	blue
FUT10	blue	blue
FXYD7	blue	blue
G6PC	blue	blue
G6PD	blue	blue
GAB4	blue	blue
GABRA3	blue	blue
GABRG1	blue	blue
GADL1	blue	blue
GALM	blue	blue
GAPVD1	blue	blue
GAS2L1	blue	blue
GAST	blue	blue
GBA	blue	blue
GBA3	blue	blue
GCNT7	blue	blue
GDF11	blue	blue
GDF9	blue	blue
GEMIN4	blue	blue
GFM1	blue	blue
GGCT	blue	blue
GGTLC2	blue	blue
GJC2	blue	blue
GLI1	blue	blue
GLIPR1	blue	blue
GLOD5	blue	blue
GLT25D2	blue	blue
GMPPB	blue	blue
GNAI1	blue	blue
GNAT3	blue	blue
GNMT	blue	blue
GNPDA1	blue	blue
GOLGA6C	blue	blue
GOLGA6L7P	blue	blue
GOSR2	blue	blue
GP9	blue	blue
GPCRLTM7	blue	blue
GPD1	blue	blue
GPR126	blue	blue
GPR68	blue	blue
GPR89B	blue	blue
GPT	blue	blue
GPX2	blue	blue
GRAMD1C	blue	blue
GRB7	blue	blue
GREB1L	blue	blue
GRHL1	blue	blue
GRIK4	blue	blue
GRIN3A	blue	blue
GRINA	blue	blue
GRTP1	blue	blue
GRXCR2	blue	blue
GSTA2	blue	blue
GSTCD	blue	blue
GSTM3	blue	blue
GSTM4	blue	blue
GSX1	blue	blue
GTPBP6	blue	blue
GUCA1B	blue	blue
GUCA2B	blue	blue
GXYLT1	blue	blue
H1FNT	blue	blue
HAB1	blue	blue
HAUS2	blue	blue
HAUS3	blue	blue
HAUS8	blue	blue
HCRP1	blue	blue
HDAC2	blue	blue
HDDC3	blue	blue
HEXA	blue	blue
HIGD1C	blue	blue
HILS1	blue	blue
HIST1H4A	blue	blue
HMGCR	blue	blue
HMGN5	blue	blue
HMOX2	blue	blue
HMX2	blue	blue
HNF1B	blue	blue
HOMEZ	blue	blue
HR	blue	blue
HRASLS	blue	blue
HRCT1	blue	blue
HS6ST3	blue	blue
HSD11B2	blue	blue
HSD3B2	blue	blue
HSF2BP	blue	blue
HSPB11	blue	blue
HSPBAP1	blue	blue
HTN1	blue	blue
HTR3E	blue	blue
HTR6	blue	blue
HTT-AS1	blue	blue
HVCN1	blue	blue
HYALP1	blue	blue
IFI44	blue	blue
IFIT1B	blue	blue
IFT74	blue	blue
IGFL3	blue	blue
IGSF5	blue	blue
IGSF9	blue	blue
IL28A	blue	blue
IL31	blue	blue
IL36B	blue	blue
ING2	blue	blue
INHBE	blue	blue
INPP5F	blue	blue
INTS2	blue	blue
INTS3	blue	blue
IP6K3	blue	blue
IQCK	blue	blue
IRF2BPL	blue	blue
IRG1	blue	blue
ISOC1	blue	blue
ISY1-RAB43	blue	blue
ITCH	blue	blue
ITGAL	blue	blue
ITLN2	blue	blue
ITPKB	blue	blue
ITPR2	blue	blue
JMJD7	blue	blue
JUND	blue	blue
KBTBD4	blue	blue
KCND2	blue	blue
KCNF1	blue	blue
KCNIP4	blue	blue
KCNJ10	blue	blue
KCNJ11	blue	blue
KCNJ18	blue	blue
KCNK4	blue	blue
KCNMB4	blue	blue
KCNS3	blue	blue
KCNV2	blue	blue
KCTD19	blue	blue
KCTD21	blue	blue
KCTD4	blue	blue
KDELC1	blue	blue
KIAA0125	blue	blue
KIAA0141	blue	blue
KIAA1217	blue	blue
KIAA1328	blue	blue
KIAA1704	blue	blue
KIAA1804	blue	blue
KIAA1841	blue	blue
KIF22	blue	blue
KIF3A	blue	blue
KIT	blue	blue
KLHL1	blue	blue
KLHL12	blue	blue
KLHL28	blue	blue
KLHL29	blue	blue
KLHL38	blue	blue
KLHL5	blue	blue
KLK5	blue	blue
KRT13	blue	blue
KRT15	blue	blue
KRT16P2	blue	blue
KRT17	blue	blue
KRT27	blue	blue
KRT78	blue	blue
KRT80	blue	blue
KRT8P41	blue	blue
KRTAP9-4	blue	blue
KRTDAP	blue	blue
L3MBTL2	blue	blue
LACRT	blue	blue
LAG3	blue	blue
LCE6A	blue	blue
LCN6	blue	blue
LEPR	blue	blue
LGALS12	blue	blue
LGI2	blue	blue
LHX1	blue	blue
LIG3	blue	blue
LILRA2	blue	blue
LILRA5	blue	blue
LILRP2	blue	blue
LIPM	blue	blue
LMNB2	blue	blue
LNX2	blue	blue
LOH12CR2	blue	blue
LOXL2	blue	blue
LPAR6	blue	blue
LRRC19	blue	blue
LRRC20	blue	blue
LRRC3	blue	blue
LRRC34	blue	blue
LRRC55	blue	blue
LRRC71	blue	blue
LRRC8B	blue	blue
LRRTM3	blue	blue
LSAMP	blue	blue
LSM12	blue	blue
LSM14B	blue	blue
LSMD1	blue	blue
LY6D	blue	blue
LY6G6C	blue	blue
LZTR1	blue	blue
MAF1	blue	blue
MAGEA4	blue	blue
MAGI2-IT1	blue	blue
MAGOHB	blue	blue
MALL	blue	blue
MAML1	blue	blue
MAP2K6	blue	blue
MAP2K7	blue	blue
MARVELD2	blue	blue
MAST4	blue	blue
MBLAC1	blue	blue
MCF2L2	blue	blue
MDGA2	blue	blue
MDH2	blue	blue
MEI1	blue	blue
MEIS3	blue	blue
MERTK	blue	blue
METTL13	blue	blue
METTL19	blue	blue
METTL4	blue	blue
MFGE8	blue	blue
MFSD11	blue	blue
MFSD2B	blue	blue
MGAT2	blue	blue
MGC14436	blue	blue
MGC50722	blue	blue
MIF4GD	blue	blue
MINPP1	blue	blue
MIR17HG	blue	blue
MKRN2	blue	blue
MKRN3	blue	blue
MLIP	blue	blue
MLKL	blue	blue
MLNR	blue	blue
MMD2	blue	blue
MOB1B	blue	blue
MOGAT3	blue	blue
MOK	blue	blue
MORN4	blue	blue
MOV10	blue	blue
MPHOSPH8	blue	blue
MPPE1	blue	blue
MPV17L2	blue	blue
MPZL3	blue	blue
MRPL1	blue	blue
MRPL28	blue	blue
MRPL40	blue	blue
MS4A18	blue	blue
MSH5	blue	blue
MSL1	blue	blue
MSLNL	blue	blue
MSTN	blue	blue
MT1IP	blue	blue
MT1L	blue	blue
MT4	blue	blue
MTIF3	blue	blue
MTMR8	blue	blue
MTPAP	blue	blue
MTRNR2L7	blue	blue
MTRNR2L8	blue	blue
MTVR2	blue	blue
MTX2	blue	blue
MUC20	blue	blue
MXD3	blue	blue
MYH13	blue	blue
MYL2	blue	blue
MYLIP	blue	blue
MYPOP	blue	blue
MYT1L	blue	blue
NAA40	blue	blue
NAALADL2	blue	blue
NAGA	blue	blue
NANOS3	blue	blue
NANP	blue	blue
NAT14	blue	blue
NBEA	blue	blue
NCCRP1	blue	blue
NCOA1	blue	blue
NEFM	blue	blue
NEIL2	blue	blue
NEK10	blue	blue
NEU1	blue	blue
NEURL4	blue	blue
NFKB2	blue	blue
NICN1	blue	blue
NIM1	blue	blue
NINL	blue	blue
NKX2-6	blue	blue
NLRC4	blue	blue
NMNAT2	blue	blue
NMUR1	blue	blue
NOC2L	blue	blue
NOD1	blue	blue
NOP14	blue	blue
NPM3	blue	blue
NPY5R	blue	blue
NR1H2	blue	blue
NR2E1	blue	blue
NR4A1	blue	blue
NRN1L	blue	blue
NSD1	blue	blue
NSL1	blue	blue
NSUN3	blue	blue
NTN3	blue	blue
NTN5	blue	blue
NTPCR	blue	blue
NUB1	blue	blue
NUDCD1	blue	blue
NUDT1	blue	blue
NUDT5	blue	blue
NUP62CL	blue	blue
NUP85	blue	blue
NYNRIN	blue	blue
OAZ3	blue	blue
OBFC1	blue	blue
OC90	blue	blue
OIP5	blue	blue
OMD	blue	blue
OPA3	blue	blue
OPN1MW	blue	blue
OPTC	blue	blue
OR1C1	blue	blue
OR1F2P	blue	blue
OR2A14	blue	blue
OR2A42	blue	blue
OR2A9P	blue	blue
OR2B6	blue	blue
OR2C1	blue	blue
OR2D2	blue	blue
OR2T12	blue	blue
OR2T34	blue	blue
OR2T4	blue	blue
OR2T6	blue	blue
OR4D10	blue	blue
OR4D6	blue	blue
OR4F21	blue	blue
OR4F29	blue	blue
OR4F6	blue	blue
OR4M1	blue	blue
OR4P4	blue	blue
OR51F1	blue	blue
OR52B6	blue	blue
OR5A2	blue	blue
OR5C1	blue	blue
OR6T1	blue	blue
OR6W1P	blue	blue
OR7A10	blue	blue
ORM1	blue	blue
OSBPL1A	blue	blue
OSBPL6	blue	blue
OSGIN1	blue	blue
OTOA	blue	blue
OTP	blue	blue
OTUD6A	blue	blue
OVOS2	blue	blue
P2RX1	blue	blue
P2RY4	blue	blue
PABPC4L	blue	blue
PACRG	blue	blue
PAGE2	blue	blue
PAK1	blue	blue
PAQR3	blue	blue
PAQR5	blue	blue
PARN	blue	blue
PARP9	blue	blue
PATZ1	blue	blue
PBX1	blue	blue
PCDH10	blue	blue
PCDH18	blue	blue
PCDHGA2	blue	blue
PCDHGB2	blue	blue
PCDHGB3	blue	blue
PCDHGC3	blue	blue
PCSK4	blue	blue
PCYT1A	blue	blue
PDC	blue	blue
PDE12	blue	blue
PDGFRL	blue	blue
PDLIM2	blue	blue
PDRG1	blue	blue
PDS5A	blue	blue
PEBP4	blue	blue
PEX1	blue	blue
PEX11A	blue	blue
PEX5	blue	blue
PFKFB2	blue	blue
PFKL	blue	blue
PGBD4	blue	blue
PGPEP1L	blue	blue
PHTF2	blue	blue
PHYHIPL	blue	blue
PI4KAP2	blue	blue
PI4KB	blue	blue
PIK3R4	blue	blue
PILRA	blue	blue
PIM2	blue	blue
PIP5KL1	blue	blue
PKDREJ	blue	blue
PKIA	blue	blue
PKP2	blue	blue
PLD6	blue	blue
PLEKHD1	blue	blue
PLEKHG7	blue	blue
PLK3	blue	blue
PLLP	blue	blue
PLOD1	blue	blue
PLXDC1	blue	blue
PNPT1	blue	blue
POFUT2	blue	blue
POLB	blue	blue
POLK	blue	blue
POMT1	blue	blue
POT1	blue	blue
POU2F2	blue	blue
POU4F3	blue	blue
PP14571	blue	blue
PPAPDC1B	blue	blue
PPARG	blue	blue
PPP1R1B	blue	blue
PPP2R3A	blue	blue
PPY	blue	blue
PRAMEF13	blue	blue
PRAMEL	blue	blue
PRC1	blue	blue
PRDM5	blue	blue
PRICKLE1	blue	blue
PRINS	blue	blue
PRKAA2	blue	blue
PRKAG1	blue	blue
PRKCH	blue	blue
PRMT10	blue	blue
PRO1596	blue	blue
PRO2012	blue	blue
PRO2852	blue	blue
PROP1	blue	blue
PRPS1	blue	blue
PRPS2	blue	blue
PRR5L	blue	blue
PRRT1	blue	blue
PRSS41	blue	blue
PRSS45	blue	blue
PSCA	blue	blue
PSIMCT-1	blue	blue
PSMD5	blue	blue
PTCH2	blue	blue
PTF1A	blue	blue
PTGIR	blue	blue
PTPLA	blue	blue
PTPRF	blue	blue
PTPRJ	blue	blue
PTPRM	blue	blue
PWP2	blue	blue
PWWP2B	blue	blue
PXDNL	blue	blue
PYROXD2	blue	blue
PYY	blue	blue
Q2ULW7	blue	blue
Q37NU8	blue	blue
Q8YNJ1	blue	blue
Q9H8W2	blue	blue
QRSL1	blue	blue
RAB25	blue	blue
RAB36	blue	blue
RAB40AL	blue	blue
RAB4B	blue	blue
RABL2B	blue	blue
RABL5	blue	blue
RAD18	blue	blue
RAPGEF4	blue	blue
RAPGEFL1	blue	blue
RASAL1	blue	blue
RASAL3	blue	blue
RASD2	blue	blue
RASGRP3	blue	blue
RASSF9	blue	blue
RBM34	blue	blue
RBP5	blue	blue
RDH13	blue	blue
RDH5	blue	blue
RDM1	blue	blue
REC8	blue	blue
RENBP	blue	blue
RFC3	blue	blue
RFESD	blue	blue
RGS4	blue	blue
RGS9	blue	blue
RHBDD1	blue	blue
RHOV	blue	blue
RHOXF1	blue	blue
RHPN1	blue	blue
RMND1	blue	blue
RNASE6	blue	blue
RNASE7	blue	blue
RNASEH1	blue	blue
RNF145	blue	blue
RNF149	blue	blue
RNF166	blue	blue
RNF170	blue	blue
RNF2	blue	blue
RNF214	blue	blue
RNF26	blue	blue
RNF39	blue	blue
RNF43	blue	blue
RNF8	blue	blue
RNGTT	blue	blue
RNLS	blue	blue
RNPS1	blue	blue
ROGDI	blue	blue
RORB	blue	blue
RPAP1	blue	blue
RPGR	blue	blue
RPL13AP17	blue	blue
RPL13AP3	blue	blue
RPL13P5	blue	blue
RPL23P8	blue	blue
RPL26L1	blue	blue
RPP40	blue	blue
RPS6KA1	blue	blue
RRP15	blue	blue
RRP9	blue	blue
RSPH4A	blue	blue
RSPO3	blue	blue
RUNDC3B	blue	blue
RXFP3	blue	blue
RYR2	blue	blue
RYR3	blue	blue
S100Z	blue	blue
SAMD14	blue	blue
SARM1	blue	blue
SBSN	blue	blue
SCARNA11	blue	blue
SCARNA14	blue	blue
SCGB1D2	blue	blue
SCGB3A2	blue	blue
SCLT1	blue	blue
SCML2	blue	blue
SCNN1B	blue	blue
SCTR	blue	blue
SCXA	blue	blue
SEBOX	blue	blue
SEC24A	blue	blue
SELS	blue	blue
SENP6	blue	blue
SEPP1	blue	blue
SERF1B	blue	blue
SERP2	blue	blue
SERPINA2	blue	blue
SERPINI2	blue	blue
SERTM1	blue	blue
SFMBT1	blue	blue
SGOL1	blue	blue
SGPP2	blue	blue
SIGLEC6	blue	blue
SIGLEC8	blue	blue
SIX2	blue	blue
SKOR1	blue	blue
SLC12A8	blue	blue
SLC13A2	blue	blue
SLC1A2	blue	blue
SLC1A4	blue	blue
SLC22A1	blue	blue
SLC22A12	blue	blue
SLC23A3	blue	blue
SLC25A33	blue	blue
SLC27A5	blue	blue
SLC2A5	blue	blue
SLC30A4	blue	blue
SLC35E3	blue	blue
SLC35F1	blue	blue
SLC38A4	blue	blue
SLC38A5	blue	blue
SLC38A8	blue	blue
SLC39A5	blue	blue
SLC5A5	blue	blue
SLC6A16	blue	blue
SLC7A2	blue	blue
SLC7A4	blue	blue
SLC9A7	blue	blue
SLCO5A1	blue	blue
SMAD6	blue	blue
SMCR7L	blue	blue
SMPX	blue	blue
SMTNL1	blue	blue
SNAP25	blue	blue
SNAP91	blue	blue
SNAPC3	blue	blue
SNAR-F	blue	blue
SNCAIP	blue	blue
SNHG4	blue	blue
SNORA21	blue	blue
SNORA34	blue	blue
SNORA41	blue	blue
SNORA54	blue	blue
SNORA60	blue	blue
SNORA71B	blue	blue
SNORA79	blue	blue
SNORA80B	blue	blue
SNORA81	blue	blue
SNORD10	blue	blue
SNORD114-11	blue	blue
SNORD114-31	blue	blue
SNORD116-26	blue	blue
SNORD119	blue	blue
SNORD126	blue	blue
SNORD12C	blue	blue
SNORD31	blue	blue
SNORD42B	blue	blue
SNORD48	blue	blue
SNORD49A	blue	blue
SNORD55	blue	blue
SNORD6	blue	blue
SNORD62A	blue	blue
SNORD86	blue	blue
SNORD94	blue	blue
SNRNP48	blue	blue
SNW1	blue	blue
SNX20	blue	blue
SOBP	blue	blue
SOX10	blue	blue
SOX12	blue	blue
SOX2	blue	blue
SP1	blue	blue
SP2	blue	blue
SPATA12	blue	blue
SPATA24	blue	blue
SPESP1	blue	blue
SPICE1	blue	blue
SPINT3	blue	blue
SPNS1	blue	blue
SPOCK2	blue	blue
SPRR3	blue	blue
SPTLC3	blue	blue
SPTSSB	blue	blue
SRD5A2	blue	blue
SREBF2	blue	blue
SRRT	blue	blue
ST6GALNAC1	blue	blue
ST7-OT4	blue	blue
ST8SIA4	blue	blue
STAC2	blue	blue
STAMBP	blue	blue
STAR	blue	blue
STEAP1B	blue	blue
STK36	blue	blue
STRBP	blue	blue
STXBP1	blue	blue
SULT1C2	blue	blue
SULT1C2P1	blue	blue
SUN2	blue	blue
SUPT7L	blue	blue
SURF2	blue	blue
SURF6	blue	blue
SUV420H2	blue	blue
SV2B	blue	blue
SYCE1	blue	blue
SYCP3	blue	blue
SYPL2	blue	blue
SYS1	blue	blue
SYT17	blue	blue
SYT4	blue	blue
TAF1L	blue	blue
TAF8	blue	blue
TAL1	blue	blue
TAP1	blue	blue
TAP2	blue	blue
TAS2R8	blue	blue
TAT	blue	blue
TBC1D10C	blue	blue
TBC1D21	blue	blue
TBC1D22A	blue	blue
TBC1D3P1-DHX40P1	blue	blue
TBX19	blue	blue
TCEANC	blue	blue
TDRD9	blue	blue
TEKT4	blue	blue
TFB1M	blue	blue
TGIF2	blue	blue
THOP1	blue	blue
THRB	blue	blue
THSD1	blue	blue
THTPA	blue	blue
THY1	blue	blue
TJAP1	blue	blue
TK1	blue	blue
TLCD2	blue	blue
TLE2	blue	blue
TLX2	blue	blue
TLX3	blue	blue
TMC2	blue	blue
TMED3	blue	blue
TMED6	blue	blue
TMEM190	blue	blue
TMEM194A	blue	blue
TMEM200C	blue	blue
TMEM22	blue	blue
TMEM25	blue	blue
TMEM41A	blue	blue
TMEM42	blue	blue
TMEM80	blue	blue
TMEM89	blue	blue
TMPRSS11E	blue	blue
TMTC2	blue	blue
TMX1	blue	blue
TNFRSF21	blue	blue
TNFSF13B	blue	blue
TNFSF4	blue	blue
TNNT1	blue	blue
TNP2	blue	blue
TOE1	blue	blue
TOM1L1	blue	blue
TOR3A	blue	blue
TP53	blue	blue
TP53AIP1	blue	blue
TPRA1	blue	blue
TPRX1	blue	blue
TRAM1	blue	blue
TRAPPC9	blue	blue
TREH	blue	blue
TREML3	blue	blue
TRERF1	blue	blue
TRH	blue	blue
TRHR	blue	blue
TRIB3	blue	blue
TRIL	blue	blue
TRIM17	blue	blue
TRIM4	blue	blue
TRIM68	blue	blue
TRIM71	blue	blue
TRIT1	blue	blue
TRMT2B	blue	blue
TRPM7	blue	blue
TSC1	blue	blue
TSHZ1	blue	blue
TSPY26P	blue	blue
TSSK2	blue	blue
TST	blue	blue
TTBK2	blue	blue
TTC32	blue	blue
TTC34	blue	blue
TTC8	blue	blue
TTLL12	blue	blue
TTLL8	blue	blue
TTTY1	blue	blue
TTTY5	blue	blue
TUBA3C	blue	blue
TUBB1	blue	blue
TUBB4A	blue	blue
TUBE1	blue	blue
TUFM	blue	blue
UBA5	blue	blue
UBAC2-AS1	blue	blue
UBD	blue	blue
UBE2D1	blue	blue
UBE2J1	blue	blue
UBFD1	blue	blue
UBTF	blue	blue
UBXN11	blue	blue
UBXN7	blue	blue
UBXN8	blue	blue
UCN3	blue	blue
UCP3	blue	blue
UMPS	blue	blue
UPK3A	blue	blue
USP21	blue	blue
USP5	blue	blue
UTP18	blue	blue
UTP23	blue	blue
VANGL2	blue	blue
VDR	blue	blue
VOPP1	blue	blue
VPS11	blue	blue
VPS33B	blue	blue
VSTM2L	blue	blue
VSX2	blue	blue
VTRNA1-2	blue	blue
WARS	blue	blue
WDHD1	blue	blue
WDR33	blue	blue
WDR36	blue	blue
WDR38	blue	blue
WDR67	blue	blue
WDR86	blue	blue
WDR91	blue	blue
WDR93	blue	blue
WFDC3	blue	blue
WFDC5	blue	blue
WISP2	blue	blue
WLS	blue	blue
WNK2	blue	blue
WNK3	blue	blue
WNT2	blue	blue
WNT4	blue	blue
WNT8A	blue	blue
WNT9A	blue	blue
XAB2	blue	blue
XAF1	blue	blue
XPA	blue	blue
XPNPEP1	blue	blue
ZADH2	blue	blue
ZAR1L	blue	blue
ZBED1	blue	blue
ZBTB20	blue	blue
ZCCHC3	blue	blue
ZDHHC1	blue	blue
ZDHHC8P1	blue	blue
ZFAT-AS1	blue	blue
ZFP62	blue	blue
ZFP92	blue	blue
ZFYVE9	blue	blue
ZHX1-C8ORF76	blue	blue
ZNF146	blue	blue
ZNF167	blue	blue
ZNF174	blue	blue
ZNF177	blue	blue
ZNF192	blue	blue
ZNF202	blue	blue
ZNF222	blue	blue
ZNF239	blue	blue
ZNF250	blue	blue
ZNF286B	blue	blue
ZNF296	blue	blue
ZNF300P1	blue	blue
ZNF333	blue	blue
ZNF334	blue	blue
ZNF34	blue	blue
ZNF391	blue	blue
ZNF416	blue	blue
ZNF425	blue	blue
ZNF431	blue	blue
ZNF449	blue	blue
ZNF470	blue	blue
ZNF485	blue	blue
ZNF517	blue	blue
ZNF521	blue	blue
ZNF541	blue	blue
ZNF544	blue	blue
ZNF569	blue	blue
ZNF574	blue	blue
ZNF581	blue	blue
ZNF596	blue	blue
ZNF608	blue	blue
ZNF624	blue	blue
ZNF641	blue	blue
ZNF671	blue	blue
ZNF674	blue	blue
ZNF735	blue	blue
ZNF772	blue	blue
ZNF775	blue	blue
ZNF776	blue	blue
ZNF780B	blue	blue
ZNF793	blue	blue
ZNF80	blue	blue
ZNF827	blue	blue
ZNF843	blue	blue
ZNF880	blue	blue
ZP3	blue	blue
ZUFSP	blue	blue
AFF3	brown4	brown4
ALOX12	brown4	brown4
ALX4	brown4	brown4
ANKRD52	brown4	brown4
B3GALT4	brown4	brown4
CCDC168	brown4	brown4
COLEC11	brown4	brown4
CTF1	brown4	brown4
ETFDH	brown4	brown4
FAM164C	brown4	brown4
FAM66A	brown4	brown4
FHOD3	brown4	brown4
FLYWCH1	brown4	brown4
GNA15	brown4	brown4
GPER	brown4	brown4
ITGA3	brown4	brown4
ITGB1BP1	brown4	brown4
LDLRAD3	brown4	brown4
LEPREL4	brown4	brown4
LGR6	brown4	brown4
MEX3B	brown4	brown4
MGC27345	brown4	brown4
MIEN1	brown4	brown4
MMP8	brown4	brown4
MRGPRF	brown4	brown4
NCKAP1L	brown4	brown4
OR8D1	brown4	brown4
ORC3	brown4	brown4
OSBPL5	brown4	brown4
PCDHB12	brown4	brown4
PDE2A	brown4	brown4
PPAPDC3	brown4	brown4
RAMP1	brown4	brown4
RNF207	brown4	brown4
SORCS2	brown4	brown4
TMEM141	brown4	brown4
UROS	brown4	brown4
ABCA5	lightyellow	cyan
ABCF1	lightyellow	cyan
ABHD15	cyan	cyan
ACSS2	cyan	cyan
AIMP1	cyan	cyan
AKTIP	cyan	cyan
ALCAM	lightyellow	cyan
ALG5	lightyellow	cyan
ANKRD13C	cyan	cyan
AP1AR	cyan	cyan
APPL1	cyan	cyan
ARHGAP6	lightyellow	cyan
ASB13	cyan	cyan
ATP5S	lightyellow	cyan
ATP8B2	lightyellow	cyan
AZI2	lightyellow	cyan
BDP1	cyan	cyan
BPGM	cyan	cyan
BTAF1	cyan	cyan
BUD13	lightyellow	cyan
C10orf46	cyan	cyan
C19orf42	lightyellow	cyan
C1orf96	lightyellow	cyan
C2CD2	cyan	cyan
C3orf45	cyan	cyan
CALU	cyan	cyan
CBFB	lightyellow	cyan
CCDC124	cyan	cyan
CDR2	cyan	cyan
CFL1P1	lightyellow	cyan
CHCHD3	cyan	cyan
CHD9	cyan	cyan
CHIC1	lightyellow	cyan
CHN1	cyan	cyan
CLINT1	cyan	cyan
COPS8	lightyellow	cyan
COQ5	lightyellow	cyan
CPEB4	cyan	cyan
CRY1	cyan	cyan
[truncated: 8,208 more rows]
